# Supplementary material for: The genetic architecture of multimodal human brain age
Source: Nat Commun. 2024 Mar 23;15:2604. doi: 10.1038/s41467-024-46796-6 (PMC10960798; doi:10.1038/s41467-024-46796-6)
Supplement: Supplementary file 4 — Supplementary Data 1-12 [file 41467_2024_46796_MOESM4_ESM.xlsx]

## Sheet: Supplementary_Data1
Supplementary Data 1: The table contains the genome-wide associations for the split1 GWAS (Discovery) and split2 GWAS (Replication) in the split-sample GWAS. We present the results for SNPs passing the genome-wide P-value threshold (5x10-8) in the Discovery.
BAG	Type	CHROM	POS	ID	A2	A1	N	BETA	SE	P
GM-BAG	Split1	1	215139887	rs1452628	A	T	15660	-0.0648196	0.0116361	2.58136e-08
GM-BAG	Split2	1	215139887	rs1452628	A	T	15683	-0.0605582	0.0116961	2.27499e-07
GM-BAG	Split1	17	43413451	rs1000354	G	A	15778	0.0725112	0.0127415	1.28593e-08
GM-BAG	Split2	17	43413451	rs1000354	G	A	15778	0.0262805	0.0127554	0.0393832
GM-BAG	Split1	17	43463493	rs79724577	A	C	15696	0.0814154	0.0147072	3.14832e-08
GM-BAG	Split2	17	43463493	rs79724577	A	C	15703	0.0815974	0.0145362	2.01745e-08
GM-BAG	Split1	17	43471489	rs4763	G	A	15687	0.0835553	0.0146965	1.32845e-08
GM-BAG	Split2	17	43471489	rs4763	G	A	15684	0.082343	0.0145164	1.43277e-08
GM-BAG	Split1	17	43473307	rs62064597	C	G	15693	0.0826002	0.0147147	2.01672e-08
GM-BAG	Split2	17	43473307	rs62064597	C	G	15687	0.0803777	0.0145159	3.12231e-08
GM-BAG	Split1	17	43474668	rs62064598	C	G	15694	0.0822349	0.0146993	2.24961e-08
GM-BAG	Split2	17	43474668	rs62064598	C	G	15687	0.0806589	0.0145116	2.76989e-08
GM-BAG	Split1	17	43475929	rs2028078	G	A	15689	0.0830981	0.0147146	1.658e-08
GM-BAG	Split2	17	43475929	rs2028078	G	A	15684	0.0808185	0.0145187	2.64182e-08
GM-BAG	Split1	17	43476807	rs56220387	A	G	15691	0.0818949	0.0147261	2.72301e-08
GM-BAG	Split2	17	43476807	rs56220387	A	G	15685	0.0806295	0.0145338	2.94129e-08
GM-BAG	Split1	17	43479748	rs55793500	T	C	15680	0.0839057	0.0147173	1.21143e-08
GM-BAG	Split2	17	43479748	rs55793500	T	C	15672	0.0811306	0.0145114	2.29767e-08
GM-BAG	Split1	17	43480701	rs62064600	G	A	15681	0.0838707	0.0147167	1.2268e-08
GM-BAG	Split2	17	43480701	rs62064600	G	A	15673	0.0811193	0.0145103	2.30248e-08
GM-BAG	Split1	17	43483551	rs56236914	C	T	15674	0.0840501	0.01472	1.15085e-08
GM-BAG	Split2	17	43483551	rs56236914	C	T	15663	0.0812953	0.0145157	2.173e-08
GM-BAG	Split1	17	43484496	rs62064603	C	T	15674	0.0839344	0.0147101	1.17816e-08
GM-BAG	Split2	17	43484496	rs62064603	C	T	15667	0.0815783	0.0145106	1.92017e-08
GM-BAG	Split1	17	43484598	rs73984391	G	T	15679	0.0840172	0.0147041	1.12439e-08
GM-BAG	Split2	17	43484598	rs73984391	G	T	15674	0.0811941	0.0145062	2.21485e-08
GM-BAG	Split1	17	43484903	rs1808189	T	C	15400	0.0843192	0.0151556	2.68717e-08
GM-BAG	Split2	17	43484903	rs1808189	T	C	15370	0.0849439	0.0148991	1.21105e-08
GM-BAG	Split1	17	43485486	17:43485486_CA_C	CA	C	15571	0.0817243	0.0148204	3.55747e-08
GM-BAG	Split2	17	43485486	17:43485486_CA_C	CA	C	15518	0.0785698	0.0146769	8.75886e-08
GM-BAG	Split1	17	43485551	rs62064637	T	G	15674	0.0840661	0.0147097	1.11695e-08
GM-BAG	Split2	17	43485551	rs62064637	T	G	15674	0.081535	0.0145069	1.93735e-08
GM-BAG	Split1	17	43487217	rs36078910	G	A	15683	0.0844449	0.0147001	9.38992e-09
GM-BAG	Split2	17	43487217	rs36078910	G	A	15679	0.0812303	0.0145053	2.1791e-08
GM-BAG	Split1	17	43487424	rs35389313	T	C	15684	0.0845731	0.0146975	8.86522e-09
GM-BAG	Split2	17	43487424	rs35389313	T	C	15678	0.0817768	0.0145039	1.74752e-08
GM-BAG	Split1	17	43487574	rs35327136	C	A	15681	0.0838043	0.0147119	1.24582e-08
GM-BAG	Split2	17	43487574	rs35327136	C	A	15672	0.0803535	0.0145259	3.22116e-08
GM-BAG	Split1	17	43488382	rs8071011	C	T	15680	0.0858079	0.0147014	5.42908e-09
GM-BAG	Split2	17	43488382	rs8071011	C	T	15680	0.0810809	0.0145085	2.3286e-08
GM-BAG	Split1	17	43488792	rs62064641	T	C	15674	0.0835177	0.0146751	1.28462e-08
GM-BAG	Split2	17	43488792	rs62064641	T	C	15668	0.080726	0.0144992	2.62481e-08
GM-BAG	Split1	17	43490853	rs62064643	G	A	15695	0.0836699	0.0147003	1.28028e-08
GM-BAG	Split2	17	43490853	rs62064643	G	A	15687	0.0808871	0.0145163	2.55772e-08
GM-BAG	Split1	17	43491003	rs34063617	G	A	15690	0.0846855	0.0146948	8.42034e-09
GM-BAG	Split2	17	43491003	rs34063617	G	A	15683	0.08139	0.0145033	2.03599e-08
GM-BAG	Split1	17	43492357	rs12940792	C	T	15690	0.0848272	0.0146958	7.97143e-09
GM-BAG	Split2	17	43492357	rs12940792	C	T	15685	0.0814378	0.0145021	1.99234e-08
GM-BAG	Split1	17	43493101	rs12947718	G	A	15689	0.0848829	0.0146968	7.81321e-09
GM-BAG	Split2	17	43493101	rs12947718	G	A	15688	0.08134	0.0144998	2.06078e-08
GM-BAG	Split1	17	43493398	rs369762169	G	GTT	15519	0.0838939	0.0148247	1.54904e-08
GM-BAG	Split2	17	43493398	rs369762169	G	GTT	15487	0.0854708	0.014656	5.59252e-09
GM-BAG	Split1	17	43493504	rs71373560	C	T	15690	0.0847724	0.014696	8.15372e-09
GM-BAG	Split2	17	43493504	rs71373560	C	T	15688	0.0813712	0.0145003	2.03735e-08
GM-BAG	Split1	17	43493560	rs34915103	C	G	15690	0.0847724	0.014696	8.15372e-09
GM-BAG	Split2	17	43493560	rs34915103	C	G	15688	0.0813712	0.0145003	2.03735e-08
GM-BAG	Split1	17	43493835	rs12942951	T	C	15689	0.0848538	0.0147015	7.99248e-09
GM-BAG	Split2	17	43493835	rs12942951	T	C	15686	0.0816632	0.0145004	1.81396e-08
GM-BAG	Split1	17	43495216	rs35884427	G	A	15697	0.0851932	0.0146874	6.74262e-09
GM-BAG	Split2	17	43495216	rs35884427	G	A	15691	0.0819648	0.0144964	1.59362e-08
GM-BAG	Split1	17	43495235	rs12952504	C	G	15640	0.0855056	0.0148185	8.06798e-09
GM-BAG	Split2	17	43495235	rs12952504	C	G	15625	0.0817897	0.0145601	1.97189e-08
GM-BAG	Split1	17	43495852	rs34286926	A	G	15708	0.0849633	0.0146733	7.15857e-09
GM-BAG	Split2	17	43495852	rs34286926	A	G	15709	0.0822552	0.0144856	1.38359e-08
GM-BAG	Split1	17	43496465	rs56378631	T	C	15713	0.0852787	0.0146707	6.26037e-09
GM-BAG	Split2	17	43496465	rs56378631	T	C	15713	0.081906	0.014479	1.56825e-08
GM-BAG	Split1	17	43496828	rs12946723	C	T	15715	0.0851584	0.0146711	6.58087e-09
GM-BAG	Split2	17	43496828	rs12946723	C	T	15717	0.0816046	0.0144781	1.76597e-08
GM-BAG	Split1	17	43497210	rs12952764	G	A	15722	0.0856121	0.01467	5.45726e-09
GM-BAG	Split2	17	43497210	rs12952764	G	A	15718	0.0814663	0.0144775	1.86395e-08
GM-BAG	Split1	17	43498180	rs35420583	C	T	15739	0.0858847	0.0146539	4.69591e-09
GM-BAG	Split2	17	43498180	rs35420583	C	T	15735	0.0829504	0.0144631	9.91168e-09
GM-BAG	Split1	17	43498181	rs34792542	A	G	15678	0.0865505	0.0147478	4.48096e-09
GM-BAG	Split2	17	43498181	rs34792542	A	G	15674	0.0829944	0.0145265	1.12823e-08
GM-BAG	Split1	17	43499328	rs35519908	T	C	15754	0.0858745	0.0146411	4.57301e-09
GM-BAG	Split2	17	43499328	rs35519908	T	C	15750	0.0837191	0.0144432	6.90377e-09
GM-BAG	Split1	17	43499839	rs12942666	A	G	15769	0.0864072	0.0146327	3.59681e-09
GM-BAG	Split2	17	43499839	rs12942666	A	G	15771	0.0834107	0.0144263	7.52807e-09
GM-BAG	Split1	17	43500477	rs62064645	G	A	15774	0.0852911	0.0146375	5.75688e-09
GM-BAG	Split2	17	43500477	rs62064645	G	A	15775	0.0829164	0.014439	9.499e-09
GM-BAG	Split1	17	43500587	rs62064646	G	A	15765	0.0864532	0.0146348	3.54778e-09
GM-BAG	Split2	17	43500587	rs62064646	G	A	15768	0.0831762	0.0144268	8.2996e-09
GM-BAG	Split1	17	43500621	rs62064647	G	A	15769	0.0864072	0.0146327	3.59681e-09
GM-BAG	Split2	17	43500621	rs62064647	G	A	15771	0.0834107	0.0144263	7.52807e-09
GM-BAG	Split1	17	43501442	rs7222389	T	C	15768	0.0865019	0.0146328	3.45993e-09
GM-BAG	Split2	17	43501442	rs7222389	T	C	15771	0.0830649	0.0144262	8.67475e-09
GM-BAG	Split1	17	43501591	rs55648326	T	C	15764	0.0865479	0.014635	3.41266e-09
GM-BAG	Split2	17	43501591	rs55648326	T	C	15768	0.0828304	0.0144268	9.56008e-09
GM-BAG	Split1	17	43501940	rs56212100	G	A	15768	0.0865019	0.0146328	3.45993e-09
GM-BAG	Split2	17	43501940	rs56212100	G	A	15771	0.0830649	0.0144262	8.67475e-09
GM-BAG	Split1	17	43502044	17:43502044_AG_A	AG	A	15608	0.0858445	0.0148576	7.71084e-09
GM-BAG	Split2	17	43502044	17:43502044_AG_A	AG	A	15599	0.0834043	0.0146598	1.29831e-08
GM-BAG	Split1	17	43502111	rs62064649	A	G	15767	0.0867563	0.0146285	3.0808e-09
GM-BAG	Split2	17	43502111	rs62064649	A	G	15771	0.0830649	0.0144262	8.67475e-09
GM-BAG	Split1	17	43502241	rs35626715	T	C	15767	0.0867563	0.0146285	3.0808e-09
GM-BAG	Split2	17	43502241	rs35626715	T	C	15770	0.0831875	0.0144257	8.23946e-09
GM-BAG	Split1	17	43503000	rs62064651	G	A	15774	0.0852911	0.0146375	5.75688e-09
GM-BAG	Split2	17	43503000	rs62064651	G	A	15776	0.0830207	0.0144382	9.08614e-09
GM-BAG	Split1	17	43503284	rs76344126	G	A	15743	0.0856017	0.0146811	5.62665e-09
GM-BAG	Split2	17	43503284	rs76344126	G	A	15738	0.0835394	0.0144832	8.17168e-09
GM-BAG	Split1	17	43503294	rs7209501	A	C	15751	0.0861254	0.0146641	4.36019e-09
GM-BAG	Split2	17	43503294	rs7209501	A	C	15750	0.0832942	0.0144591	8.53478e-09
GM-BAG	Split1	17	43504525	rs199883901	A	AC	15763	0.0856704	0.0146	4.504e-09
GM-BAG	Split2	17	43504525	rs199883901	A	AC	15756	0.0812205	0.0143686	1.60741e-08
GM-BAG	Split1	17	43507297	rs12949256	C	T	15768	0.0852419	0.0146345	5.83172e-09
GM-BAG	Split2	17	43507297	rs12949256	C	T	15769	0.0828444	0.0144385	9.77021e-09
GM-BAG	Split1	17	43507403	rs7220206	G	A	15772	0.0860858	0.0146423	4.20432e-09
GM-BAG	Split2	17	43507403	rs7220206	G	A	15774	0.0831336	0.0144431	8.77616e-09
GM-BAG	Split1	17	43507649	rs7222444	A	G	15776	0.0852268	0.0146354	5.88105e-09
GM-BAG	Split2	17	43507649	rs7222444	A	G	15775	0.0832289	0.0144382	8.34254e-09
GM-BAG	Split1	17	43508223	rs12939187	G	T	15778	0.0858305	0.014643	4.67781e-09
GM-BAG	Split2	17	43508223	rs12939187	G	T	15778	0.0831471	0.0144505	8.88114e-09
GM-BAG	Split1	17	43508303	rs34018943	A	G	15776	0.0852268	0.0146354	5.88105e-09
GM-BAG	Split2	17	43508303	rs34018943	A	G	15775	0.0832289	0.0144382	8.34254e-09
GM-BAG	Split1	17	43508616	rs34104358	G	T	15776	0.0852268	0.0146354	5.88105e-09
GM-BAG	Split2	17	43508616	rs34104358	G	T	15775	0.0832289	0.0144382	8.34254e-09
GM-BAG	Split1	17	43509310	rs62064652	A	G	15776	0.0852268	0.0146354	5.88105e-09
GM-BAG	Split2	17	43509310	rs62064652	A	G	15775	0.0832289	0.0144382	8.34254e-09
GM-BAG	Split1	17	43509316	rs62064653	C	T	15776	0.0852268	0.0146354	5.88105e-09
GM-BAG	Split2	17	43509316	rs62064653	C	T	15775	0.0832289	0.0144382	8.34254e-09
GM-BAG	Split1	17	43509778	rs56020833	C	T	15776	0.0852268	0.0146354	5.88105e-09
GM-BAG	Split2	17	43509778	rs56020833	C	T	15774	0.0832515	0.0144388	8.27794e-09
GM-BAG	Split1	17	43510187	rs55642947	G	C	15756	0.0854719	0.014651	5.52251e-09
GM-BAG	Split2	17	43510187	rs55642947	G	C	15750	0.0853114	0.0144462	3.58897e-09
GM-BAG	Split1	17	43511435	rs34465449	C	A	15741	0.085184	0.0146699	6.49404e-09
GM-BAG	Split2	17	43511435	rs34465449	C	A	15739	0.0856943	0.0144566	3.13651e-09
GM-BAG	Split1	17	43512206	rs12946900	A	G	15740	0.0852677	0.0146709	6.29104e-09
GM-BAG	Split2	17	43512206	rs12946900	A	G	15737	0.0855953	0.0144581	3.28185e-09
GM-BAG	Split1	17	43512318	rs56168933	G	A	15740	0.0852677	0.0146709	6.29104e-09
GM-BAG	Split2	17	43512318	rs56168933	G	A	15737	0.0855953	0.0144581	3.28185e-09
GM-BAG	Split1	17	43512439	rs55790407	G	C	15739	0.0851979	0.0146719	6.48693e-09
GM-BAG	Split2	17	43512439	rs55790407	G	C	15736	0.0856058	0.0144592	3.27616e-09
GM-BAG	Split1	17	43513441	rs11012	C	T	15739	0.085292	0.014672	6.24523e-09
GM-BAG	Split2	17	43513441	rs11012	C	T	15734	0.0859612	0.0144577	2.81065e-09
GM-BAG	Split1	17	43513551	rs9730	C	G	15739	0.085292	0.014672	6.24523e-09
GM-BAG	Split2	17	43513551	rs9730	C	G	15735	0.0857868	0.0144594	3.03804e-09
GM-BAG	Split1	17	43513896	rs62064654	C	T	15739	0.085292	0.014672	6.24523e-09
GM-BAG	Split2	17	43513896	rs62064654	C	T	15735	0.0857868	0.0144594	3.03804e-09
GM-BAG	Split1	17	43514954	rs62064655	G	A	15738	0.0852278	0.0146723	6.41577e-09
GM-BAG	Split2	17	43514954	rs62064655	G	A	15735	0.0857868	0.0144594	3.03804e-09
GM-BAG	Split1	17	43515846	rs34363898	C	T	15550	0.0843754	0.0149308	1.62234e-08
GM-BAG	Split2	17	43515846	rs34363898	C	T	15551	0.0875269	0.014718	2.79101e-09
GM-BAG	Split1	17	43515885	rs36114997	A	G	15738	0.0852278	0.0146723	6.41577e-09
GM-BAG	Split2	17	43515885	rs36114997	A	G	15735	0.0857868	0.0144594	3.03804e-09
GM-BAG	Split1	17	43515927	rs35354512	C	T	15738	0.0852278	0.0146723	6.41577e-09
GM-BAG	Split2	17	43515927	rs35354512	C	T	15735	0.0857868	0.0144594	3.03804e-09
GM-BAG	Split1	17	43516402	rs17631303	A	G	15736	0.0851315	0.0146733	6.68707e-09
GM-BAG	Split2	17	43516402	rs17631303	A	G	15735	0.0857868	0.0144594	3.03804e-09
GM-BAG	Split1	17	43516739	rs35591873	G	A	15712	0.0851825	0.0146937	6.8728e-09
GM-BAG	Split2	17	43516739	rs35591873	G	A	15711	0.0867017	0.0144654	2.09591e-09
GM-BAG	Split1	17	43517054	rs62064657	G	A	15736	0.0851315	0.0146733	6.68707e-09
GM-BAG	Split2	17	43517054	rs62064657	G	A	15735	0.0857868	0.0144594	3.03804e-09
GM-BAG	Split1	17	43517252	rs35489312	T	C	15736	0.0851315	0.0146733	6.68707e-09
GM-BAG	Split2	17	43517252	rs35489312	T	C	15735	0.0857868	0.0144594	3.03804e-09
GM-BAG	Split1	17	43519564	rs34887474	C	A	15728	0.0855807	0.014685	5.72758e-09
GM-BAG	Split2	17	43519564	rs34887474	C	A	15724	0.086953	0.0144617	1.8656e-09
GM-BAG	Split1	17	43520118	rs2684641	A	G	15494	0.0831396	0.0149774	2.88672e-08
GM-BAG	Split2	17	43520118	rs2684641	A	G	15479	0.0874734	0.0148734	4.15742e-09
GM-BAG	Split1	17	43520272	rs62065374	G	A	15737	0.0851797	0.0146728	6.54987e-09
GM-BAG	Split2	17	43520272	rs62065374	G	A	15735	0.0857868	0.0144594	3.03804e-09
GM-BAG	Split1	17	43521161	rs62065376	C	G	15737	0.0851797	0.0146728	6.54987e-09
GM-BAG	Split2	17	43521161	rs62065376	C	G	15735	0.0857868	0.0144594	3.03804e-09
GM-BAG	Split1	17	43521193	rs62065377	A	G	15737	0.0851797	0.0146728	6.54987e-09
GM-BAG	Split2	17	43521193	rs62065377	A	G	15735	0.0857868	0.0144594	3.03804e-09
GM-BAG	Split1	17	43522361	rs62065378	T	C	15729	0.0850208	0.0146767	7.05033e-09
GM-BAG	Split2	17	43522361	rs62065378	T	C	15724	0.0858846	0.0144646	2.95344e-09
GM-BAG	Split1	17	43522775	17:43522775_TTGTG_T	TTGTG	T	15502	0.0837022	0.0150752	2.86528e-08
GM-BAG	Split2	17	43522775	17:43522775_TTGTG_T	TTGTG	T	15500	0.0896406	0.0148002	1.42144e-09
GM-BAG	Split1	17	43523385	rs149182889	T	TC	15719	0.0858755	0.0146867	5.09961e-09
GM-BAG	Split2	17	43523385	rs149182889	T	TC	15716	0.0873469	0.0144662	1.5957e-09
GM-BAG	Split1	17	43524526	rs113575082	C	T	15722	0.085006	0.0146795	7.13946e-09
GM-BAG	Split2	17	43524526	rs113575082	C	T	15715	0.0863294	0.0144705	2.48538e-09
GM-BAG	Split1	17	43525022	rs71373572	G	A	15728	0.0851194	0.0146776	6.78832e-09
GM-BAG	Split2	17	43525022	rs71373572	G	A	15725	0.0861126	0.0144661	2.69308e-09
GM-BAG	Split1	17	43525346	17:43525346_TAG_T	TAG	T	15577	0.0905902	0.0149857	1.52706e-09
GM-BAG	Split2	17	43525346	17:43525346_TAG_T	TAG	T	15561	0.0882772	0.014717	2.03802e-09
GM-BAG	Split1	17	43525365	rs62065379	C	T	15721	0.0851747	0.014678	6.64422e-09
GM-BAG	Split2	17	43525365	rs62065379	C	T	15715	0.0863294	0.0144705	2.48538e-09
GM-BAG	Split1	17	43527025	rs62065380	C	T	15719	0.0857454	0.0146874	5.38639e-09
GM-BAG	Split2	17	43527025	rs62065380	C	T	15710	0.0876736	0.0144742	1.41638e-09
GM-BAG	Split1	17	43527323	rs112538459	C	T	15721	0.0851747	0.014678	6.64422e-09
GM-BAG	Split2	17	43527323	rs112538459	C	T	15715	0.0863294	0.0144705	2.48538e-09
GM-BAG	Split1	17	43529293	rs2077606	G	A	15727	0.085288	0.0146761	6.31694e-09
GM-BAG	Split2	17	43529293	rs2077606	G	A	15723	0.0858992	0.0144669	2.9525e-09
GM-BAG	Split1	17	43529687	rs1079434	T	C	15718	0.0857112	0.014688	5.46959e-09
GM-BAG	Split2	17	43529687	rs1079434	T	C	15712	0.0878344	0.0144728	1.31715e-09
GM-BAG	Split1	17	43529769	rs1079432	G	T	15715	0.085946	0.0146883	4.97323e-09
GM-BAG	Split2	17	43529769	rs1079432	G	T	15708	0.0879677	0.014473	1.24467e-09
GM-BAG	Split1	17	43531926	rs112257723	C	T	15717	0.0857437	0.0146886	5.40518e-09
GM-BAG	Split2	17	43531926	rs112257723	C	T	15709	0.0878874	0.0144746	1.29364e-09
GM-BAG	Split1	17	43532804	rs62065384	C	T	15717	0.0857437	0.0146886	5.40518e-09
GM-BAG	Split2	17	43532804	rs62065384	C	T	15707	0.0877265	0.014476	1.39114e-09
GM-BAG	Split1	17	43534353	rs2960000	T	C	15718	0.0849865	0.0146381	6.52798e-09
GM-BAG	Split2	17	43534353	rs2960000	T	C	15716	0.0834746	0.0144046	6.96336e-09
GM-BAG	Split1	17	43534694	rs62065385	C	T	15724	0.0852213	0.0146757	6.48487e-09
GM-BAG	Split2	17	43534694	rs62065385	C	T	15722	0.0853452	0.0144669	3.72457e-09
GM-BAG	Split1	17	43536408	rs55703888	C	T	15723	0.0851941	0.0146764	6.5664e-09
GM-BAG	Split2	17	43536408	rs55703888	C	T	15722	0.0859426	0.0144674	2.90273e-09
GM-BAG	Split1	17	43536743	rs56005713	C	T	15723	0.0851941	0.0146764	6.5664e-09
GM-BAG	Split2	17	43536743	rs56005713	C	T	15722	0.0859426	0.0144674	2.90273e-09
GM-BAG	Split1	17	43536970	rs56314414	G	A	15717	0.0857437	0.0146886	5.40518e-09
GM-BAG	Split2	17	43536970	rs56314414	G	A	15708	0.0879793	0.0144746	1.24351e-09
GM-BAG	Split1	17	43537711	rs62065388	C	T	15717	0.0857437	0.0146886	5.40518e-09
GM-BAG	Split2	17	43537711	rs62065388	C	T	15705	0.0878569	0.0144765	1.31734e-09
GM-BAG	Split1	17	43538523	rs111423688	G	A	15721	0.0855772	0.0146813	5.68553e-09
GM-BAG	Split2	17	43538523	rs111423688	G	A	15721	0.0861267	0.0144676	2.68753e-09
GM-BAG	Split1	17	43538807	rs62065389	T	G	15722	0.0849486	0.0146809	7.32996e-09
GM-BAG	Split2	17	43538807	rs62065389	T	G	15722	0.0859426	0.0144674	2.90273e-09
GM-BAG	Split1	17	43538991	rs62065390	G	A	15717	0.0857437	0.0146886	5.40518e-09
GM-BAG	Split2	17	43538991	rs62065390	G	A	15706	0.0880146	0.0144767	1.23163e-09
GM-BAG	Split1	17	43538993	rs62065391	G	C	15717	0.0857437	0.0146886	5.40518e-09
GM-BAG	Split2	17	43538993	rs62065391	G	C	15706	0.0880146	0.0144767	1.23163e-09
GM-BAG	Split1	17	43539035	rs62065392	G	A	15716	0.0857627	0.0146892	5.37173e-09
GM-BAG	Split2	17	43539035	rs62065392	G	A	15706	0.0880146	0.0144767	1.23163e-09
GM-BAG	Split1	17	43539437	rs1971631	C	G	15717	0.0857437	0.0146886	5.40518e-09
GM-BAG	Split2	17	43539437	rs1971631	C	G	15705	0.0878457	0.0144771	1.32548e-09
GM-BAG	Split1	17	43539723	rs2684526	C	T	15717	0.0857437	0.0146886	5.40518e-09
GM-BAG	Split2	17	43539723	rs2684526	C	T	15706	0.0880146	0.0144767	1.23163e-09
GM-BAG	Split1	17	43539968	rs4325608	G	A	15722	0.0849486	0.0146809	7.32996e-09
GM-BAG	Split2	17	43539968	rs4325608	G	A	15721	0.086179	0.0144671	2.62564e-09
GM-BAG	Split1	17	43540273	rs62065394	C	A	15708	0.0858604	0.0146987	5.28034e-09
GM-BAG	Split2	17	43540273	rs62065394	C	A	15699	0.0878948	0.0144834	1.31951e-09
GM-BAG	Split1	17	43540472	rs148269941	A	T	15568	0.0864169	0.0148633	6.21469e-09
GM-BAG	Split2	17	43540472	rs148269941	A	T	15569	0.0879224	0.0146459	1.97763e-09
GM-BAG	Split1	17	43540732	rs2905465	T	C	15708	0.0858604	0.0146987	5.28034e-09
GM-BAG	Split2	17	43540732	rs2905465	T	C	15698	0.0877256	0.0144837	1.41995e-09
GM-BAG	Split1	17	43541627	rs2139890	C	A	15715	0.0845382	0.0146886	8.80744e-09
GM-BAG	Split2	17	43541627	rs2139890	C	A	15717	0.0859045	0.0144687	2.95922e-09
GM-BAG	Split1	17	43541656	rs3946526	C	T	15713	0.084699	0.0146897	8.27627e-09
GM-BAG	Split2	17	43541656	rs3946526	C	T	15713	0.0859198	0.0144702	2.95143e-09
GM-BAG	Split1	17	43542037	rs62065395	T	C	15691	0.0859462	0.0147238	5.4119e-09
GM-BAG	Split2	17	43542037	rs62065395	T	C	15672	0.0859207	0.0145185	3.32654e-09
GM-BAG	Split1	17	43543083	rs7219532	T	A	15571	0.0860585	0.0147937	6.10057e-09
GM-BAG	Split2	17	43543083	rs7219532	T	A	15560	0.0870163	0.0145721	2.40332e-09
GM-BAG	Split1	17	43543207	rs62065396	T	C	15690	0.0870453	0.0147085	3.32648e-09
GM-BAG	Split2	17	43543207	rs62065396	T	C	15683	0.0869833	0.0144647	1.85581e-09
GM-BAG	Split1	17	43544206	rs2959992	G	C	15775	0.0874021	0.0146534	2.50426e-09
GM-BAG	Split2	17	43544206	rs2959992	G	C	15778	0.0895955	0.0144138	5.22932e-10
GM-BAG	Split1	17	43544379	rs55663797	G	A	15778	0.0875542	0.0146495	2.3273e-09
GM-BAG	Split2	17	43544379	rs55663797	G	A	15778	0.0894677	0.0144164	5.57241e-10
GM-BAG	Split1	17	43545893	rs1879581	T	C	15776	0.0870764	0.0146621	2.92999e-09
GM-BAG	Split2	17	43545893	rs1879581	T	C	15774	0.0901859	0.0144225	4.1258e-10
GM-BAG	Split1	17	43546057	rs62065399	G	T	15777	0.0876508	0.0146525	2.25204e-09
GM-BAG	Split2	17	43546057	rs62065399	G	T	15775	0.0891067	0.0144193	6.58005e-10
GM-BAG	Split1	17	43548321	rs55930887	T	C	15774	0.0874564	0.0146582	2.47749e-09
GM-BAG	Split2	17	43548321	rs55930887	T	C	15772	0.089847	0.0144229	4.7984e-10
GM-BAG	Split1	17	43548424	rs55671319	A	G	15772	0.0856187	0.0146737	5.4894e-09
GM-BAG	Split2	17	43548424	rs55671319	A	G	15774	0.0896648	0.0144214	5.17961e-10
GM-BAG	Split1	17	43548481	rs55652155	A	G	15772	0.0856187	0.0146737	5.4894e-09
GM-BAG	Split2	17	43548481	rs55652155	A	G	15772	0.0899395	0.0144273	4.66249e-10
GM-BAG	Split1	17	43549526	rs17631676	A	G	15771	0.0855477	0.014674	5.65438e-09
GM-BAG	Split2	17	43549526	rs17631676	A	G	15773	0.0893944	0.0144256	5.90111e-10
GM-BAG	Split1	17	43549608	rs149366495	G	A	15771	0.0855477	0.014674	5.65438e-09
GM-BAG	Split2	17	43549608	rs149366495	G	A	15773	0.0893944	0.0144256	5.90111e-10
GM-BAG	Split1	17	43550107	rs2090847	A	G	15770	0.0856767	0.0146734	5.35707e-09
GM-BAG	Split2	17	43550107	rs2090847	A	G	15772	0.0894425	0.0144261	5.78534e-10
GM-BAG	Split1	17	43550929	17:43550929_AT_A	AT	A	15732	0.0868425	0.0147329	3.83572e-09
GM-BAG	Split2	17	43550929	17:43550929_AT_A	AT	A	15735	0.0893071	0.0144678	6.87277e-10
GM-BAG	Split1	17	43551083	rs55746869	C	T	15768	0.0853117	0.0146797	6.30944e-09
GM-BAG	Split2	17	43551083	rs55746869	C	T	15765	0.0899218	0.014434	4.78735e-10
GM-BAG	Split1	17	43551151	rs12950965	C	G	15770	0.0856767	0.0146734	5.35707e-09
GM-BAG	Split2	17	43551151	rs12950965	C	G	15772	0.0894425	0.0144261	5.78534e-10
GM-BAG	Split1	17	43551321	rs56015792	G	C	15770	0.085797	0.0146724	5.08884e-09
GM-BAG	Split2	17	43551321	rs56015792	G	C	15772	0.0896687	0.0144214	5.1699e-10
GM-BAG	Split1	17	43551523	rs62065403	T	C	15716	0.0846075	0.0147599	1.0093e-08
GM-BAG	Split2	17	43551523	rs62065403	T	C	15717	0.0909898	0.0144897	3.48285e-10
GM-BAG	Split1	17	43551546	rs77132763	C	T	15715	0.0845478	0.0147615	1.03738e-08
GM-BAG	Split2	17	43551546	rs77132763	C	T	15711	0.0905375	0.0144974	4.34509e-10
GM-BAG	Split1	17	43551613	rs62065404	C	T	15770	0.085797	0.0146724	5.08884e-09
GM-BAG	Split2	17	43551613	rs62065404	C	T	15772	0.0896687	0.0144214	5.1699e-10
GM-BAG	Split1	17	43552537	rs71238846	G	A	15770	0.085797	0.0146724	5.08884e-09
GM-BAG	Split2	17	43552537	rs71238846	G	A	15772	0.0896687	0.0144214	5.1699e-10
GM-BAG	Split1	17	43552717	rs12452076	G	C	15770	0.085797	0.0146724	5.08884e-09
GM-BAG	Split2	17	43552717	rs12452076	G	C	15769	0.0900124	0.0144226	4.45714e-10
GM-BAG	Split1	17	43552921	rs12452273	C	T	15770	0.085797	0.0146724	5.08884e-09
GM-BAG	Split2	17	43552921	rs12452273	C	T	15771	0.0902135	0.014423	4.082e-10
GM-BAG	Split1	17	43553496	17:43553496_AAT_A	AAT	A	15568	0.0890113	0.0147609	1.67439e-09
GM-BAG	Split2	17	43553496	17:43553496_AAT_A	AAT	A	15553	0.0883895	0.0145111	1.14724e-09
GM-BAG	Split1	17	43553564	17:43553564_TTA_T	TTA	T	15413	0.082582	0.014627	1.67248e-08
GM-BAG	Split2	17	43553564	17:43553564_TTA_T	TTA	T	15362	0.0909491	0.0144091	2.83137e-10
GM-BAG	Split1	17	43555253	rs56192752	A	G	15778	0.0864537	0.0146725	3.88751e-09
GM-BAG	Split2	17	43555253	rs56192752	A	G	15778	0.0885365	0.0144166	8.38099e-10
GM-BAG	Split1	17	43556652	rs62065436	G	A	15774	0.0861634	0.0146693	4.34649e-09
GM-BAG	Split2	17	43556652	rs62065436	G	A	15775	0.089512	0.0144173	5.47828e-10
GM-BAG	Split1	17	43556807	rs55925547	T	C	15764	0.0868646	0.0146711	3.27054e-09
GM-BAG	Split2	17	43556807	rs55925547	T	C	15766	0.0898451	0.0144064	4.58949e-10
GM-BAG	Split1	17	43556862	rs56159231	C	T	15776	0.087773	0.0146608	2.18464e-09
GM-BAG	Split2	17	43556862	rs56159231	C	T	15775	0.0895173	0.0144182	5.47875e-10
GM-BAG	Split1	17	43556982	rs55643511	G	A	15775	0.0869508	0.0146669	3.12312e-09
GM-BAG	Split2	17	43556982	rs55643511	G	A	15775	0.089512	0.0144173	5.47828e-10
GM-BAG	Split1	17	43557612	rs62065437	G	A	15774	0.0861634	0.0146693	4.34649e-09
GM-BAG	Split2	17	43557612	rs62065437	G	A	15775	0.089512	0.0144173	5.47828e-10
GM-BAG	Split1	17	43558092	rs62065438	C	T	15774	0.0861634	0.0146693	4.34649e-09
GM-BAG	Split2	17	43558092	rs62065438	C	T	15774	0.0894519	0.0144218	5.69391e-10
GM-BAG	Split1	17	43563093	rs62065441	A	G	15732	0.0890305	0.0146828	1.36168e-09
GM-BAG	Split2	17	43563093	rs62065441	A	G	15746	0.0911041	0.0144474	2.94147e-10
GM-BAG	Split1	17	43563894	rs62065442	T	C	15772	0.0861302	0.0146704	4.41878e-09
GM-BAG	Split2	17	43563894	rs62065442	T	C	15770	0.0892961	0.0144228	6.1133e-10
GM-BAG	Split1	17	43564222	rs9899111	T	G	15771	0.0861492	0.0146711	4.39118e-09
GM-BAG	Split2	17	43564222	rs9899111	T	G	15769	0.0891468	0.0144232	6.53555e-10
GM-BAG	Split1	17	43564357	rs62065443	C	T	15731	0.0891351	0.0146797	1.29234e-09
GM-BAG	Split2	17	43564357	rs62065443	C	T	15744	0.090643	0.0144459	3.59556e-10
GM-BAG	Split1	17	43565599	rs62065444	T	C	15730	0.0890618	0.0146837	1.34687e-09
GM-BAG	Split2	17	43565599	rs62065444	T	C	15744	0.0907381	0.0144457	3.44498e-10
GM-BAG	Split1	17	43565840	rs62065445	G	A	15769	0.0865564	0.0146757	3.75584e-09
GM-BAG	Split2	17	43565840	rs62065445	G	A	15764	0.0892182	0.014425	6.36394e-10
GM-BAG	Split1	17	43566931	rs3972613	A	G	15729	0.0890956	0.0146796	1.31392e-09
GM-BAG	Split2	17	43566931	rs3972613	A	G	15741	0.0905393	0.0144466	3.77269e-10
GM-BAG	Split1	17	43567175	rs1879585	T	G	15765	0.0874179	0.014682	2.67097e-09
GM-BAG	Split2	17	43567175	rs1879585	T	G	15766	0.0895251	0.0144248	5.55946e-10
GM-BAG	Split1	17	43567337	rs1879586	C	G	15729	0.0890978	0.0146843	1.32848e-09
GM-BAG	Split2	17	43567337	rs1879586	C	G	15741	0.0907851	0.0144464	3.38103e-10
GM-BAG	Split1	17	43568278	rs371185851	T	TGA	15683	0.0892962	0.0147358	1.39406e-09
GM-BAG	Split2	17	43568278	rs371185851	T	TGA	15681	0.0917534	0.0145161	2.67251e-10
GM-BAG	Split1	17	43568928	rs111392251	T	A	15707	0.0900557	0.0146915	9.01031e-10
GM-BAG	Split2	17	43568928	rs111392251	T	A	15704	0.0919224	0.0144591	2.10824e-10
GM-BAG	Split1	17	43569001	17:43569001_CA_C	CA	C	15729	0.0889924	0.0146679	1.33195e-09
GM-BAG	Split2	17	43569001	17:43569001_CA_C	CA	C	15735	0.0913473	0.0144357	2.55313e-10
GM-BAG	Split1	17	43569083	rs62065447	C	T	15729	0.0889924	0.0146679	1.33195e-09
GM-BAG	Split2	17	43569083	rs62065447	C	T	15738	0.0912672	0.0144352	2.64245e-10
GM-BAG	Split1	17	43569245	rs113322852	T	A	15762	0.0869375	0.0146795	3.23959e-09
GM-BAG	Split2	17	43569245	rs113322852	T	A	15762	0.0898216	0.0144192	4.80368e-10
GM-BAG	Split1	17	43569770	rs62065448	C	T	15634	0.0869211	0.0148147	4.52133e-09
GM-BAG	Split2	17	43569770	rs62065448	C	T	15644	0.0891318	0.0145495	9.22003e-10
GM-BAG	Split1	17	43569909	rs62065449	T	C	15761	0.0877358	0.0146517	2.16916e-09
GM-BAG	Split2	17	43569909	rs62065449	T	C	15761	0.0898526	0.0144101	4.62187e-10
GM-BAG	Split1	17	43570407	rs62065450	C	T	15760	0.0879145	0.0146524	2.0162e-09
GM-BAG	Split2	17	43570407	rs62065450	C	T	15761	0.0898526	0.0144101	4.62187e-10
GM-BAG	Split1	17	43570680	rs1879582	C	T	15745	0.0890588	0.0146643	1.28282e-09
GM-BAG	Split2	17	43570680	rs1879582	C	T	15752	0.0911932	0.0144278	2.67462e-10
GM-BAG	Split1	17	43570893	rs1879583	C	T	15761	0.0878954	0.0146517	2.02913e-09
GM-BAG	Split2	17	43570893	rs1879583	C	T	15761	0.0898526	0.0144101	4.62187e-10
GM-BAG	Split1	17	43572419	rs56328224	C	T	15700	0.084183	0.0135918	6.02461e-10
GM-BAG	Split2	17	43572419	rs56328224	C	T	15702	0.0939677	0.0134051	2.48264e-12
GM-BAG	Split1	17	43572896	rs5026246	T	G	15778	0.0865085	0.0135384	1.70672e-10
GM-BAG	Split2	17	43572896	rs5026246	T	G	15778	0.0961232	0.0133641	6.64111e-13
GM-BAG	Split1	17	43573061	rs62065452	T	C	15682	0.0886224	0.01362	7.91063e-11
GM-BAG	Split2	17	43573061	rs62065452	T	C	15680	0.09578	0.0134751	1.22863e-12
GM-BAG	Split1	17	43573231	rs2903705	C	G	15752	0.0867046	0.0135478	1.59857e-10
GM-BAG	Split2	17	43573231	rs2903705	C	G	15753	0.0948182	0.0133828	1.44853e-12
GM-BAG	Split1	17	43573419	rs62065453	C	T	15652	0.0843855	0.0136603	6.67603e-10
GM-BAG	Split2	17	43573419	rs62065453	C	T	15657	0.0928952	0.0134487	5.12815e-12
GM-BAG	Split1	17	43573649	rs188710438	C	T	15743	0.0863952	0.0135486	1.85993e-10
GM-BAG	Split2	17	43573649	rs188710438	C	T	15738	0.0947516	0.0133873	1.52717e-12
GM-BAG	Split1	17	43574016	rs2684670	A	G	15626	0.0862145	0.013664	2.87283e-10
GM-BAG	Split2	17	43574016	rs2684670	A	G	15609	0.0940642	0.0135264	3.68816e-12
GM-BAG	Split1	17	43574229	rs189777036	T	C	15743	0.0865184	0.0135476	1.74751e-10
GM-BAG	Split2	17	43574229	rs189777036	T	C	15737	0.094764	0.0133879	1.52078e-12
GM-BAG	Split1	17	43574611	rs62065457	G	A	15701	0.0858729	0.0136066	2.84439e-10
GM-BAG	Split2	17	43574611	rs62065457	G	A	15694	0.0922658	0.0134471	7.07358e-12
GM-BAG	Split1	17	43574935	rs62066460	C	T	15742	0.0865385	0.0135482	1.73408e-10
GM-BAG	Split2	17	43574935	rs62066460	C	T	15737	0.094764	0.0133879	1.52078e-12
GM-BAG	Split1	17	43575452	rs566127718	A	G	15741	0.0865712	0.0135488	1.71022e-10
GM-BAG	Split2	17	43575452	rs566127718	A	G	15735	0.0948018	0.0133894	1.49833e-12
GM-BAG	Split1	17	43575946	rs112556326	G	T	15742	0.0865385	0.0135482	1.73408e-10
GM-BAG	Split2	17	43575946	rs112556326	G	T	15736	0.0947878	0.0133887	1.5059e-12
GM-BAG	Split1	17	43576046	rs200133133	T	TG	15739	0.0867469	0.0135569	1.61118e-10
GM-BAG	Split2	17	43576046	rs200133133	T	TG	15735	0.0947617	0.0133893	1.53043e-12
GM-BAG	Split1	17	43658409	rs769375	G	A	15602	0.0879183	0.0139635	3.1301e-10
GM-BAG	Split2	17	43658409	rs769375	G	A	15586	0.0994164	0.0138755	8.13475e-13
GM-BAG	Split1	17	43658778	rs2668677	C	A	15435	0.0873741	0.0141407	6.61656e-10
GM-BAG	Split2	17	43658778	rs2668677	C	A	15435	0.0985671	0.0140576	2.45304e-12
GM-BAG	Split1	17	43659251	rs2942189	C	A	15688	0.0895673	0.0138523	1.03679e-10
GM-BAG	Split2	17	43659251	rs2942189	C	A	15673	0.0971634	0.0137674	1.76625e-12
GM-BAG	Split1	17	43659526	rs2668679	C	T	15680	0.0871021	0.0138875	3.65801e-10
GM-BAG	Split2	17	43659526	rs2668679	C	T	15665	0.0963591	0.0137821	2.82704e-12
GM-BAG	Split1	17	43659738	rs1971374	T	C	15679	0.0914847	0.0138767	4.45746e-11
GM-BAG	Split2	17	43659738	rs1971374	T	C	15684	0.0972996	0.0137447	1.51263e-12
GM-BAG	Split1	17	43659975	rs2668680	T	C	15778	0.0893167	0.0137807	9.36395e-11
GM-BAG	Split2	17	43659975	rs2668680	T	C	15778	0.0963531	0.0136823	1.97066e-12
GM-BAG	Split1	17	43660209	rs1813014	C	A	15698	0.0872553	0.0138543	3.09361e-10
GM-BAG	Split2	17	43660209	rs1813014	C	A	15684	0.0971341	0.0137261	1.53964e-12
GM-BAG	Split1	17	43661378	rs1624697	C	T	15722	0.0911171	0.0138229	4.48568e-11
GM-BAG	Split2	17	43661378	rs1624697	C	T	15705	0.0960654	0.0137178	2.60733e-12
GM-BAG	Split1	17	43661751	rs2693359	T	A	15744	0.0903431	0.0137608	5.35744e-11
GM-BAG	Split2	17	43661751	rs2693359	T	A	15724	0.09521	0.0136225	2.87649e-12
GM-BAG	Split1	17	43661801	rs2668699	T	G	15778	0.0891559	0.0136654	7.04405e-11
GM-BAG	Split2	17	43661801	rs2668699	T	G	15778	0.0992099	0.0135102	2.18495e-13
GM-BAG	Split1	17	43661959	rs1724430	T	C	15637	0.0913017	0.013891	5.09682e-11
GM-BAG	Split2	17	43661959	rs1724430	T	C	15613	0.0950598	0.0137591	5.07432e-12
GM-BAG	Split1	17	43663169	rs62064388	T	C	15764	0.0848274	0.013552	3.96397e-10
GM-BAG	Split2	17	43663169	rs62064388	T	C	15759	0.093041	0.0133762	3.64615e-12
GM-BAG	Split1	17	43663213	rs530808688	C	CA	15633	0.085367	0.0136401	3.98802e-10
GM-BAG	Split2	17	43663213	rs530808688	C	CA	15614	0.0955323	0.0134405	1.23015e-12
GM-BAG	Split1	17	43663247	rs1724390	C	A	15778	0.0846216	0.0135417	4.23823e-10
GM-BAG	Split2	17	43663247	rs1724390	C	A	15778	0.0922403	0.0133686	5.40719e-12
GM-BAG	Split1	17	43664335	rs62064391	C	G	15623	0.0873965	0.0136519	1.57963e-10
GM-BAG	Split2	17	43664335	rs62064391	C	G	15610	0.0934119	0.0134869	4.49438e-12
GM-BAG	Split1	17	43664978	rs111390638	A	G	15610	0.0872851	0.0136624	1.72052e-10
GM-BAG	Split2	17	43664978	rs111390638	A	G	15617	0.0944725	0.0134842	2.54931e-12
GM-BAG	Split1	17	43665322	rs2462833	C	T	15479	0.0858217	0.0135655	2.57724e-10
GM-BAG	Split2	17	43665322	rs2462833	C	T	15464	0.091758	0.0134336	8.77813e-12
GM-BAG	Split1	17	43665343	rs62064393	T	G	15460	0.0873701	0.013689	1.79176e-10
GM-BAG	Split2	17	43665343	rs62064393	T	G	15491	0.0930546	0.0135254	6.21586e-12
GM-BAG	Split1	17	43665379	rs62064394	T	C	15469	0.0877207	0.0136887	1.51427e-10
GM-BAG	Split2	17	43665379	rs62064394	T	C	15500	0.0933099	0.0135232	5.40151e-12
GM-BAG	Split1	17	43665468	rs2458198	T	G	15509	0.0850439	0.013628	4.47802e-10
GM-BAG	Split2	17	43665468	rs2458198	T	G	15525	0.0906473	0.0134586	1.69392e-11
GM-BAG	Split1	17	43665809	rs1724397	C	T	15695	0.0848616	0.0135899	4.36253e-10
GM-BAG	Split2	17	43665809	rs1724397	C	T	15707	0.0927522	0.0134315	5.1915e-12
GM-BAG	Split1	17	43665838	rs1724398	A	G	15695	0.0848616	0.0135899	4.36253e-10
GM-BAG	Split2	17	43665838	rs1724398	A	G	15707	0.0927522	0.0134315	5.1915e-12
GM-BAG	Split1	17	43665906	rs1724399	C	G	15463	0.0854031	0.013641	3.93197e-10
GM-BAG	Split2	17	43665906	rs1724399	C	G	15457	0.0912267	0.0134771	1.34327e-11
GM-BAG	Split1	17	43666001	rs62064395	A	C	15329	0.0844404	0.0136182	5.77045e-10
GM-BAG	Split2	17	43666001	rs62064395	A	C	15327	0.0883176	0.0134786	5.84231e-11
GM-BAG	Split1	17	43666002	rs796568985	AT	A	15560	0.0825454	0.0135741	1.22152e-09
GM-BAG	Split2	17	43666002	rs796568985	AT	A	15541	0.0916652	0.0134656	1.03042e-11
GM-BAG	Split1	17	43666244	rs2950009	A	G	15696	0.0848431	0.0135893	4.39218e-10
GM-BAG	Split2	17	43666244	rs2950009	A	G	15709	0.09282	0.0134304	4.99069e-12
GM-BAG	Split1	17	43666251	rs2950010	C	G	15750	0.0841696	0.0135679	5.65749e-10
GM-BAG	Split2	17	43666251	rs2950010	C	G	15743	0.093201	0.0134159	3.87603e-12
GM-BAG	Split1	17	43666385	rs2950011	C	T	15617	0.0868318	0.0136549	2.08663e-10
GM-BAG	Split2	17	43666385	rs2950011	C	T	15633	0.0972666	0.0134917	5.87755e-13
GM-BAG	Split1	17	43666431	rs62064409	T	C	15696	0.0844938	0.0135896	5.17738e-10
GM-BAG	Split2	17	43666431	rs62064409	T	C	15710	0.0927967	0.0134297	5.0404e-12
GM-BAG	Split1	17	43666492	rs112010353	C	T	15659	0.0833986	0.0136318	9.70504e-10
GM-BAG	Split2	17	43666492	rs112010353	C	T	15665	0.0945509	0.0134793	2.4022e-12
GM-BAG	Split1	17	43666511	rs2693349	A	T	15694	0.0844832	0.0135905	5.21734e-10
GM-BAG	Split2	17	43666511	rs2693349	A	T	15709	0.0928754	0.0134303	4.84631e-12
GM-BAG	Split1	17	43666820	rs2469938	G	A	15511	0.0893434	0.0137605	8.68359e-11
GM-BAG	Split2	17	43666820	rs2469938	G	A	15520	0.10154	0.0135882	8.27696e-14
GM-BAG	Split1	17	43666906	rs2696425	G	C	15738	0.0855307	0.0135689	2.98854e-10
GM-BAG	Split2	17	43666906	rs2696425	G	C	15732	0.0930176	0.0134095	4.17033e-12
GM-BAG	Split1	17	43667365	rs2950012	T	C	15663	0.0846693	0.0136017	4.94088e-10
GM-BAG	Split2	17	43667365	rs2950012	T	C	15663	0.0927651	0.0134403	5.32426e-12
GM-BAG	Split1	17	43667413	rs796069077	CTT	C	15439	0.0793754	0.0135629	4.94313e-09
GM-BAG	Split2	17	43667413	rs796069077	CTT	C	15454	0.0915211	0.0134585	1.08279e-11
GM-BAG	Split1	17	43667537	rs62064415	C	T	15517	0.0895698	0.0137588	7.74564e-11
GM-BAG	Split2	17	43667537	rs62064415	C	T	15522	0.101596	0.0135869	7.98098e-14
GM-BAG	Split1	17	43667792	rs62064417	C	T	15436	0.0854801	0.0136138	3.50081e-10
GM-BAG	Split2	17	43667792	rs62064417	C	T	15453	0.0907431	0.0134854	1.7684e-11
GM-BAG	Split1	17	43667836	rs62064418	C	A	15566	0.0848968	0.0136139	4.60405e-10
GM-BAG	Split2	17	43667836	rs62064418	C	A	15574	0.0906424	0.0134732	1.78514e-11
GM-BAG	Split1	17	43667915	rs62064419	T	C	15684	0.0845275	0.0135791	4.94383e-10
GM-BAG	Split2	17	43667915	rs62064419	T	C	15700	0.0927453	0.013433	5.23842e-12
GM-BAG	Split1	17	43667922	rs62064420	G	C	15727	0.0835595	0.0135649	7.45266e-10
GM-BAG	Split2	17	43667922	rs62064420	G	C	15709	0.0937579	0.0134235	2.97158e-12
GM-BAG	Split1	17	43667934	rs62064421	C	G	15666	0.0843324	0.0135818	5.45839e-10
GM-BAG	Split2	17	43667934	rs62064421	C	G	15690	0.0934331	0.013433	3.65204e-12
GM-BAG	Split1	17	43668017	rs62064422	G	A	15562	0.0879916	0.0135999	1.00917e-10
GM-BAG	Split2	17	43668017	rs62064422	G	A	15557	0.0919574	0.0134363	7.99046e-12
GM-BAG	Split1	17	43668187	rs62064423	A	G	15682	0.0844555	0.013596	5.37021e-10
GM-BAG	Split2	17	43668187	rs62064423	A	G	15686	0.0927211	0.0134382	5.40562e-12
GM-BAG	Split1	17	43668239	rs62064424	T	C	15657	0.0843715	0.0135934	5.54385e-10
GM-BAG	Split2	17	43668239	rs62064424	T	C	15674	0.0924301	0.0134309	6.12974e-12
GM-BAG	Split1	17	43668455	rs2950013	T	G	15571	0.0835191	0.0136023	8.44806e-10
GM-BAG	Split2	17	43668455	rs2950013	T	G	15587	0.0946838	0.0134471	1.98511e-12
GM-BAG	Split1	17	43668815	rs55836887	A	G	15591	0.0847338	0.0136797	6.00846e-10
GM-BAG	Split2	17	43668815	rs55836887	A	G	15600	0.0961338	0.0135233	1.22166e-12
GM-BAG	Split1	17	43669049	rs370670279	A	AC	15751	0.0839841	0.0135692	6.19283e-10
GM-BAG	Split2	17	43669049	rs370670279	A	AC	15746	0.0933723	0.0134163	3.54688e-12
GM-BAG	Split1	17	43669250	rs55711776	A	G	15677	0.0840205	0.0135971	6.59856e-10
GM-BAG	Split2	17	43669250	rs55711776	A	G	15698	0.0931634	0.0134345	4.23169e-12
GM-BAG	Split1	17	43669704	rs62064431	C	A	15597	0.0871424	0.0136707	1.88826e-10
GM-BAG	Split2	17	43669704	rs62064431	C	A	15611	0.092823	0.0134918	6.21402e-12
GM-BAG	Split1	17	43669800	rs2732626	A	G	15508	0.0863059	0.013777	3.83939e-10
GM-BAG	Split2	17	43669800	rs2732626	A	G	15505	0.0886564	0.0136189	7.75569e-11
GM-BAG	Split1	17	43669879	rs56129627	A	G	15545	0.0866397	0.0136722	2.4082e-10
GM-BAG	Split2	17	43669879	rs56129627	A	G	15561	0.0922096	0.013494	8.60121e-12
GM-BAG	Split1	17	43669923	rs62064433	T	C	15597	0.0871424	0.0136707	1.88826e-10
GM-BAG	Split2	17	43669923	rs62064433	T	C	15611	0.092823	0.0134918	6.21402e-12
GM-BAG	Split1	17	43669931	rs1724411	T	C	15713	0.0864342	0.0135397	1.77638e-10
GM-BAG	Split2	17	43669931	rs1724411	T	C	15699	0.091359	0.0133634	8.41378e-12
GM-BAG	Split1	17	43670018	rs1724412	G	A	15577	0.0822188	0.0136267	1.63904e-09
GM-BAG	Split2	17	43670018	rs1724412	G	A	15588	0.0920655	0.0134739	8.63213e-12
GM-BAG	Split1	17	43670073	rs1724413	G	T	15536	0.0853776	0.0136289	3.84039e-10
GM-BAG	Split2	17	43670073	rs1724413	G	T	15543	0.0927103	0.0134676	6.0434e-12
GM-BAG	Split1	17	43670337	rs113620380	C	CT	15435	0.0848371	0.0136296	4.95674e-10
GM-BAG	Split2	17	43670337	rs113620380	C	CT	15456	0.089336	0.0134701	3.41755e-11
GM-BAG	Split1	17	43670536	rs1706732	A	G	15483	0.0897208	0.0137613	7.25748e-11
GM-BAG	Split2	17	43670536	rs1706732	A	G	15493	0.0990105	0.0135842	3.28252e-13
GM-BAG	Split1	17	43670696	rs1706731	G	C	15316	0.0897951	0.01407	1.79773e-10
GM-BAG	Split2	17	43670696	rs1706731	G	C	15303	0.0929699	0.0139865	3.09045e-11
GM-BAG	Split1	17	43670940	rs2693353	A	G	15396	0.0841477	0.0136218	6.6799e-10
GM-BAG	Split2	17	43670940	rs2693353	A	G	15360	0.0888334	0.0134656	4.33133e-11
GM-BAG	Split1	17	43671066	rs112954158	G	GA	15641	0.0850912	0.0137374	6.00738e-10
GM-BAG	Split2	17	43671066	rs112954158	G	GA	15632	0.0942783	0.0135566	3.6804e-12
GM-BAG	Split1	17	43671099	rs2668643	C	A	15709	0.084585	0.0136114	5.28626e-10
GM-BAG	Split2	17	43671099	rs2668643	C	A	15694	0.0943972	0.0134622	2.44461e-12
GM-BAG	Split1	17	43671174	rs2261543	A	G	15574	0.0873138	0.0136913	1.85312e-10
GM-BAG	Split2	17	43671174	rs2261543	A	G	15588	0.0974321	0.013523	6.07345e-13
GM-BAG	Split1	17	43671235	rs2532372	C	T	15674	0.0840418	0.013598	6.54907e-10
GM-BAG	Split2	17	43671235	rs2532372	C	T	15689	0.0923131	0.0134325	6.55228e-12
GM-BAG	Split1	17	43671471	rs1706730	T	C	15349	0.0834738	0.0136353	9.47095e-10
GM-BAG	Split2	17	43671471	rs1706730	T	C	15331	0.0888474	0.013439	3.93947e-11
GM-BAG	Split1	17	43671522	rs145472926	C	T	15500	0.0895122	0.013768	8.19807e-11
GM-BAG	Split2	17	43671522	rs145472926	C	T	15508	0.09986	0.0135989	2.18839e-13
GM-BAG	Split1	17	43675431	rs374316043	T	A	15372	0.090903	0.0139416	7.2371e-11
GM-BAG	Split2	17	43675431	rs374316043	T	A	15397	0.101208	0.0137352	1.81351e-13
GM-BAG	Split1	17	43679121	rs62066068	G	A	15723	0.0843363	0.0135791	5.40666e-10
GM-BAG	Split2	17	43679121	rs62066068	G	A	15734	0.0937447	0.0134283	3.04535e-12
GM-BAG	Split1	17	43679132	rs56191889	A	G	15675	0.0850881	0.0135877	3.89642e-10
GM-BAG	Split2	17	43679132	rs56191889	A	G	15679	0.0938802	0.013446	3.02633e-12
GM-BAG	Split1	17	43679193	rs55826010	G	A	15348	0.0837785	0.013588	7.19533e-10
GM-BAG	Split2	17	43679193	rs55826010	G	A	15317	0.0895347	0.0134076	2.5074e-11
GM-BAG	Split1	17	43680850	rs369209138	G	C	15725	0.0844122	0.0135789	5.21448e-10
GM-BAG	Split2	17	43680850	rs369209138	G	C	15738	0.0938055	0.0134259	2.92238e-12
GM-BAG	Split1	17	43681222	rs9912279	C	T	15693	0.085363	0.013613	3.68887e-10
GM-BAG	Split2	17	43681222	rs9912279	C	T	15706	0.0929403	0.0134425	4.89663e-12
GM-BAG	Split1	17	43681304	rs62066072	G	A	15695	0.0852748	0.013615	3.86712e-10
GM-BAG	Split2	17	43681304	rs62066072	G	A	15706	0.0936374	0.0134455	3.43286e-12
GM-BAG	Split1	17	43681316	rs62066073	T	C	15695	0.0852748	0.013615	3.86712e-10
GM-BAG	Split2	17	43681316	rs62066073	T	C	15706	0.0936374	0.0134455	3.43286e-12
GM-BAG	Split1	17	43682323	rs56383763	T	C	15675	0.085586	0.0136219	3.40919e-10
GM-BAG	Split2	17	43682323	rs56383763	T	C	15685	0.0937402	0.0134509	3.31732e-12
GM-BAG	Split1	17	43683392	rs451737	A	G	15704	0.0852117	0.0135988	3.79782e-10
GM-BAG	Split2	17	43683392	rs451737	A	G	15718	0.0936718	0.0134387	3.28891e-12
GM-BAG	Split1	17	43683597	rs4528616	T	G	15726	0.0845103	0.0135752	4.92707e-10
GM-BAG	Split2	17	43683597	rs4528616	T	G	15740	0.0940163	0.0134248	2.60327e-12
GM-BAG	Split1	17	43683611	rs4471725	G	T	15727	0.0842235	0.0135777	5.67619e-10
GM-BAG	Split2	17	43683611	rs4471725	G	T	15741	0.094116	0.0134245	2.46675e-12
GM-BAG	Split1	17	43683627	rs4485406	C	G	15582	0.0876004	0.0136165	1.28404e-10
GM-BAG	Split2	17	43683627	rs4485406	C	G	15587	0.0934694	0.0134587	3.93687e-12
GM-BAG	Split1	17	43683792	17:43683792_ATGG_A	ATGG	A	15767	0.0838362	0.0135657	6.56695e-10
GM-BAG	Split2	17	43683792	17:43683792_ATGG_A	ATGG	A	15772	0.0941263	0.013412	2.34095e-12
GM-BAG	Split1	17	43684094	rs1706722	T	C	15558	0.0848218	0.0135867	4.40424e-10
GM-BAG	Split2	17	43684094	rs1706722	T	C	15556	0.0928525	0.0134414	5.10803e-12
GM-BAG	Split1	17	43684209	rs1635285	C	G	15681	0.0848468	0.013565	4.08281e-10
GM-BAG	Split2	17	43684209	rs1635285	C	G	15702	0.0937521	0.013415	2.88819e-12
GM-BAG	Split1	17	43684563	rs2906009	T	C	15728	0.0842069	0.0135771	5.70937e-10
GM-BAG	Split2	17	43684563	rs2906009	T	C	15741	0.094116	0.0134245	2.46675e-12
GM-BAG	Split1	17	43684920	rs2906007	C	T	15725	0.0840589	0.013582	6.20585e-10
GM-BAG	Split2	17	43684920	rs2906007	C	T	15741	0.0941931	0.0134271	2.39026e-12
GM-BAG	Split1	17	43685021	rs2906006	C	T	15700	0.0846586	0.0136025	4.9778e-10
GM-BAG	Split2	17	43685021	rs2906006	C	T	15709	0.094397	0.0134468	2.30879e-12
GM-BAG	Split1	17	43685291	17:43685291_CA_C	CA	C	15484	0.0783021	0.0135818	8.31087e-09
GM-BAG	Split2	17	43685291	17:43685291_CA_C	CA	C	15478	0.0925932	0.0134009	5.05377e-12
GM-BAG	Split1	17	43685698	rs444967	A	G	15704	0.0835679	0.0135937	8.05961e-10
GM-BAG	Split2	17	43685698	rs444967	A	G	15713	0.0941525	0.0134344	2.51001e-12
GM-BAG	Split1	17	43685707	rs430688	T	C	15636	0.0854871	0.0136614	4.0123e-10
GM-BAG	Split2	17	43685707	rs430688	T	C	15649	0.0967369	0.0135085	8.35325e-13
GM-BAG	Split1	17	43685826	rs413519	A	G	15722	0.0839931	0.0136059	6.85379e-10
GM-BAG	Split2	17	43685826	rs413519	A	G	15719	0.0932878	0.0134418	4.07049e-12
GM-BAG	Split1	17	43686419	rs385199	A	C	15650	0.0840818	0.0135581	5.72998e-10
GM-BAG	Split2	17	43686419	rs385199	A	C	15679	0.0944209	0.0133944	1.87336e-12
GM-BAG	Split1	17	43686420	rs440778	A	G	15702	0.0854895	0.0136428	3.79411e-10
GM-BAG	Split2	17	43686420	rs440778	A	G	15691	0.0938269	0.0134886	3.63885e-12
GM-BAG	Split1	17	43687268	rs391338	G	A	15490	0.0884605	0.0137855	1.43083e-10
GM-BAG	Split2	17	43687268	rs391338	G	A	15491	0.100087	0.0136333	2.2196e-13
GM-BAG	Split1	17	43687542	rs378392	C	G	15669	0.0840108	0.0135792	6.29478e-10
GM-BAG	Split2	17	43687542	rs378392	C	G	15675	0.0930027	0.0134199	4.36663e-12
GM-BAG	Split1	17	43688042	rs62066084	C	G	15552	0.0868148	0.0137256	2.60138e-10
GM-BAG	Split2	17	43688042	rs62066084	C	G	15553	0.098064	0.0135912	5.63074e-13
GM-BAG	Split1	17	43688249	rs62066085	G	C	15718	0.0846043	0.0135873	4.88432e-10
GM-BAG	Split2	17	43688249	rs62066085	G	C	15732	0.0933828	0.0134428	3.88601e-12
GM-BAG	Split1	17	43688317	rs28768976	A	G	15753	0.084315	0.0135547	5.08625e-10
GM-BAG	Split2	17	43688317	rs28768976	A	G	15754	0.0929091	0.0133994	4.25503e-12
GM-BAG	Split1	17	43688387	rs62066086	A	G	15728	0.0844047	0.0135802	5.2528e-10
GM-BAG	Split2	17	43688387	rs62066086	A	G	15741	0.0942264	0.0134299	2.37376e-12
GM-BAG	Split1	17	43688579	rs62066087	A	G	15728	0.0844047	0.0135802	5.2528e-10
GM-BAG	Split2	17	43688579	rs62066087	A	G	15741	0.0942264	0.0134299	2.37376e-12
GM-BAG	Split1	17	43688905	rs28795799	A	G	15452	0.083498	0.0135968	8.40107e-10
GM-BAG	Split2	17	43688905	rs28795799	A	G	15502	0.0910482	0.0134663	1.41746e-11
GM-BAG	Split1	17	43689090	rs56340658	T	C	15709	0.0839517	0.0135886	6.64877e-10
GM-BAG	Split2	17	43689090	rs56340658	T	C	15724	0.0947205	0.01343	1.82541e-12
GM-BAG	Split1	17	43689684	rs1619965	C	G	15515	0.0865999	0.0137425	3.02536e-10
GM-BAG	Split2	17	43689684	rs1619965	C	G	15518	0.0974225	0.0136092	8.51732e-13
GM-BAG	Split1	17	43690468	rs643024	C	T	15733	0.0846596	0.01358	4.65865e-10
GM-BAG	Split2	17	43690468	rs643024	C	T	15743	0.0941905	0.0134259	2.38344e-12
GM-BAG	Split1	17	43690637	rs642185	T	C	15660	0.0857192	0.0136381	3.35967e-10
GM-BAG	Split2	17	43690637	rs642185	T	C	15675	0.097343	0.0134789	5.36252e-13
GM-BAG	Split1	17	43691173	rs373417	C	T	15622	0.0836797	0.0136905	1.00576e-09
GM-BAG	Split2	17	43691173	rs373417	C	T	15655	0.0925462	0.0135297	8.19892e-12
GM-BAG	Split1	17	43692338	rs2668709	T	C	15547	0.0885392	0.0137363	1.18518e-10
GM-BAG	Split2	17	43692338	rs2668709	T	C	15544	0.0989405	0.0135956	3.56623e-13
GM-BAG	Split1	17	43692935	rs611351	A	G	15766	0.0845506	0.0135624	4.65736e-10
GM-BAG	Split2	17	43692935	rs611351	A	G	15763	0.0934611	0.0134129	3.34165e-12
GM-BAG	Split1	17	43693341	rs375647	A	G	15746	0.0855209	0.0135699	3.01183e-10
GM-BAG	Split2	17	43693341	rs375647	A	G	15754	0.0940155	0.0134168	2.52841e-12
GM-BAG	Split1	17	43693462	rs418659	C	T	15564	0.0889062	0.0137223	9.51475e-11
GM-BAG	Split2	17	43693462	rs418659	C	T	15553	0.0979945	0.0135902	5.82475e-13
GM-BAG	Split1	17	43693538	rs418891	G	T	15771	0.0843546	0.0135594	5.06041e-10
GM-BAG	Split2	17	43693538	rs418891	G	T	15772	0.0933683	0.0134102	3.47533e-12
GM-BAG	Split1	17	43695197	rs62066119	C	T	15746	0.0853299	0.0135616	3.21622e-10
GM-BAG	Split2	17	43695197	rs62066119	C	T	15759	0.0950539	0.0133989	1.35699e-12
GM-BAG	Split1	17	43695263	rs112997627	T	G	15534	0.0883995	0.0137662	1.38877e-10
GM-BAG	Split2	17	43695263	rs112997627	T	G	15529	0.0990266	0.0136204	3.75307e-13
GM-BAG	Split1	17	43695967	rs674692	A	G	15753	0.085257	0.0135633	3.34637e-10
GM-BAG	Split2	17	43695967	rs674692	A	G	15760	0.094097	0.0134138	2.39415e-12
GM-BAG	Split1	17	43696254	rs675726	A	G	15753	0.085257	0.0135633	3.34637e-10
GM-BAG	Split2	17	43696254	rs675726	A	G	15760	0.094097	0.0134138	2.39415e-12
GM-BAG	Split1	17	43696837	17:43696837_TC_T	TC	T	15707	0.0860015	0.0135985	2.61174e-10
GM-BAG	Split2	17	43696837	17:43696837_TC_T	TC	T	15719	0.09447	0.013463	2.35923e-12
GM-BAG	Split1	17	43696920	rs143345034	C	T	15753	0.085257	0.0135633	3.34637e-10
GM-BAG	Split2	17	43696920	rs143345034	C	T	15760	0.094097	0.0134138	2.39415e-12
GM-BAG	Split1	17	43698899	rs184745911	A	G	15731	0.0860037	0.0135755	2.43478e-10
GM-BAG	Split2	17	43698899	rs184745911	A	G	15740	0.0935609	0.0134383	3.48153e-12
GM-BAG	Split1	17	43699113	rs529311580	A	G	15625	0.0849483	0.0136875	5.56206e-10
GM-BAG	Split2	17	43699113	rs529311580	A	G	15615	0.0936047	0.0135671	5.42385e-12
GM-BAG	Split1	17	43702296	rs192252295	T	C	15745	0.0858733	0.0135852	2.66748e-10
GM-BAG	Split2	17	43702296	rs192252295	T	C	15745	0.0938153	0.0134453	3.12346e-12
GM-BAG	Split1	17	43702701	rs62066125	C	G	15768	0.0848907	0.0135592	3.93069e-10
GM-BAG	Split2	17	43702701	rs62066125	C	G	15766	0.0929824	0.0134056	4.18712e-12
GM-BAG	Split1	17	43703555	rs392116	A	G	15768	0.0851656	0.0135696	3.56015e-10
GM-BAG	Split2	17	43703555	rs392116	A	G	15768	0.0938091	0.0134174	2.82694e-12
GM-BAG	Split1	17	43704031	rs385383	C	A	15768	0.0851656	0.0135696	3.56015e-10
GM-BAG	Split2	17	43704031	rs385383	C	A	15768	0.0938091	0.0134174	2.82694e-12
GM-BAG	Split1	17	43704310	rs393208	T	G	15756	0.0853763	0.0135756	3.28049e-10
GM-BAG	Split2	17	43704310	rs393208	T	G	15758	0.0937502	0.013429	3.044e-12
GM-BAG	Split1	17	43704419	rs2469934	T	C	15769	0.0850371	0.0135695	3.78125e-10
GM-BAG	Split2	17	43704419	rs2469934	T	C	15768	0.0938091	0.0134174	2.82694e-12
GM-BAG	Split1	17	43704491	rs373853	G	A	15769	0.0850371	0.0135695	3.78125e-10
GM-BAG	Split2	17	43704491	rs373853	G	A	15768	0.0938091	0.0134174	2.82694e-12
GM-BAG	Split1	17	43705356	rs383241	G	A	15778	0.0842245	0.0135564	5.33226e-10
GM-BAG	Split2	17	43705356	rs383241	G	A	15778	0.0933589	0.0134069	3.45063e-12
GM-BAG	Split1	17	43705518	rs376120	A	G	15778	0.0842245	0.0135564	5.33226e-10
GM-BAG	Split2	17	43705518	rs376120	A	G	15778	0.0933589	0.0134069	3.45063e-12
GM-BAG	Split1	17	43705601	rs365825	A	G	15778	0.0837698	0.0135458	6.39627e-10
GM-BAG	Split2	17	43705601	rs365825	A	G	15778	0.0923419	0.0133919	5.57768e-12
GM-BAG	Split1	17	43705756	rs393838	G	C	15778	0.0839286	0.013546	5.94268e-10
GM-BAG	Split2	17	43705756	rs393838	G	C	15777	0.0924079	0.0133952	5.45187e-12
GM-BAG	Split1	17	43707619	rs681485	C	A	15778	0.0839923	0.0135552	5.92356e-10
GM-BAG	Split2	17	43707619	rs681485	C	A	15778	0.0936068	0.0134063	3.01969e-12
GM-BAG	Split1	17	43707620	rs594591	G	T	15778	0.0842245	0.0135564	5.33226e-10
GM-BAG	Split2	17	43707620	rs594591	G	T	15778	0.0933589	0.0134069	3.45063e-12
GM-BAG	Split1	17	43707838	17:43707838_TG_T	TG	T	15512	0.0842503	0.0138567	1.22901e-09
GM-BAG	Split2	17	43707838	17:43707838_TG_T	TG	T	15501	0.101216	0.0137466	1.88869e-13
GM-BAG	Split1	17	43707848	rs593720	G	T	15565	0.0843301	0.0138092	1.04049e-09
GM-BAG	Split2	17	43707848	rs593720	G	T	15547	0.100641	0.013698	2.12592e-13
GM-BAG	Split1	17	43707951	rs444071	C	T	15778	0.0842245	0.0135564	5.33226e-10
GM-BAG	Split2	17	43707951	rs444071	C	T	15777	0.093467	0.0134072	3.26274e-12
GM-BAG	Split1	17	43707955	rs396593	C	A	15778	0.0842245	0.0135564	5.33226e-10
GM-BAG	Split2	17	43707955	rs396593	C	A	15777	0.093467	0.0134072	3.26274e-12
GM-BAG	Split1	17	43708415	17:43708415_CA_C	CA	C	15691	0.0862879	0.0136535	2.68868e-10
GM-BAG	Split2	17	43708415	17:43708415_CA_C	CA	C	15698	0.0939739	0.0135135	3.68886e-12
GM-BAG	Split1	17	43708418	rs368673667	C	G	15766	0.0846034	0.0135778	4.75183e-10
GM-BAG	Split2	17	43708418	rs368673667	C	G	15761	0.0937374	0.0134309	3.08669e-12
GM-BAG	Split1	17	43709225	rs450237	T	C	15689	0.086905	0.0136335	1.88851e-10
GM-BAG	Split2	17	43709225	rs450237	T	C	15696	0.0955001	0.0134625	1.36075e-12
GM-BAG	Split1	17	43709415	rs436667	C	T	15778	0.0846508	0.0135557	4.35535e-10
GM-BAG	Split2	17	43709415	rs436667	C	T	15778	0.0928983	0.0134069	4.39754e-12
GM-BAG	Split1	17	43709867	rs650927	T	G	15778	0.0842268	0.0135565	5.32859e-10
GM-BAG	Split2	17	43709867	rs650927	T	G	15777	0.093447	0.0134102	3.33407e-12
GM-BAG	Split1	17	43709893	rs671740	A	G	15778	0.0842268	0.0135565	5.32859e-10
GM-BAG	Split2	17	43709893	rs671740	A	G	15777	0.093447	0.0134102	3.33407e-12
GM-BAG	Split1	17	43710127	rs81632	T	A	15777	0.0841429	0.0135571	5.5508e-10
GM-BAG	Split2	17	43710127	rs81632	T	A	15777	0.093447	0.0134102	3.33407e-12
GM-BAG	Split1	17	43710371	rs16940633	G	A	15778	0.0842268	0.0135565	5.32859e-10
GM-BAG	Split2	17	43710371	rs16940633	G	A	15777	0.093447	0.0134102	3.33407e-12
GM-BAG	Split1	17	43710384	rs17686610	A	C	15778	0.0842268	0.0135565	5.32859e-10
GM-BAG	Split2	17	43710384	rs17686610	A	C	15777	0.093447	0.0134102	3.33407e-12
GM-BAG	Split1	17	43711312	rs2942170	C	T	15778	0.0842268	0.0135565	5.32859e-10
GM-BAG	Split2	17	43711312	rs2942170	C	T	15777	0.093447	0.0134102	3.33407e-12
GM-BAG	Split1	17	43711539	rs2942169	G	C	15778	0.0842245	0.0135564	5.33226e-10
GM-BAG	Split2	17	43711539	rs2942169	G	C	15778	0.0933589	0.0134069	3.45063e-12
GM-BAG	Split1	17	43712337	rs241045	C	T	15778	0.0842245	0.0135564	5.33226e-10
GM-BAG	Split2	17	43712337	rs241045	C	T	15778	0.0933589	0.0134069	3.45063e-12
GM-BAG	Split1	17	43712464	rs241044	G	A	15778	0.0842245	0.0135564	5.33226e-10
GM-BAG	Split2	17	43712464	rs241044	G	A	15778	0.0933589	0.0134069	3.45063e-12
GM-BAG	Split1	17	43712657	rs241042	T	C	15778	0.0842245	0.0135564	5.33226e-10
GM-BAG	Split2	17	43712657	rs241042	T	C	15778	0.0933589	0.0134069	3.45063e-12
GM-BAG	Split1	17	43713925	rs241041	A	G	15778	0.0842245	0.0135564	5.33226e-10
GM-BAG	Split2	17	43713925	rs241041	A	G	15778	0.0933589	0.0134069	3.45063e-12
GM-BAG	Split1	17	43714179	rs113537592	C	CT	15706	0.0852395	0.0136478	4.32847e-10
GM-BAG	Split2	17	43714179	rs113537592	C	CT	15684	0.0930512	0.0135001	5.68677e-12
GM-BAG	Split1	17	43714673	rs241039	A	T	15778	0.0842245	0.0135564	5.33226e-10
GM-BAG	Split2	17	43714673	rs241039	A	T	15778	0.0933589	0.0134069	3.45063e-12
GM-BAG	Split1	17	43714850	rs2942168	G	A	15778	0.0842245	0.0135564	5.33226e-10
GM-BAG	Split2	17	43714850	rs2942168	G	A	15778	0.0933589	0.0134069	3.45063e-12
GM-BAG	Split1	17	43715018	rs2942167	T	C	15778	0.0842245	0.0135564	5.33226e-10
GM-BAG	Split2	17	43715018	rs2942167	T	C	15778	0.0933589	0.0134069	3.45063e-12
GM-BAG	Split1	17	43715427	rs2942166	T	C	15778	0.0843013	0.0135561	5.13882e-10
GM-BAG	Split2	17	43715427	rs2942166	T	C	15777	0.0927949	0.0134087	4.67323e-12
GM-BAG	Split1	17	43715619	rs2942165	G	C	15778	0.0842245	0.0135564	5.33226e-10
GM-BAG	Split2	17	43715619	rs2942165	G	C	15778	0.0933589	0.0134069	3.45063e-12
GM-BAG	Split1	17	43715924	rs117368197	A	G	15778	0.0842245	0.0135564	5.33226e-10
GM-BAG	Split2	17	43715924	rs117368197	A	G	15778	0.0933589	0.0134069	3.45063e-12
GM-BAG	Split1	17	43716885	rs413778	A	G	15778	0.0842245	0.0135564	5.33226e-10
GM-BAG	Split2	17	43716885	rs413778	A	G	15778	0.0933589	0.0134069	3.45063e-12
GM-BAG	Split1	17	43717131	rs389217	C	T	15778	0.0842245	0.0135564	5.33226e-10
GM-BAG	Split2	17	43717131	rs389217	C	T	15778	0.0933589	0.0134069	3.45063e-12
GM-BAG	Split1	17	43717415	rs389978	A	G	15776	0.0841247	0.0135561	5.58288e-10
GM-BAG	Split2	17	43717415	rs389978	A	G	15776	0.0930656	0.013404	3.98503e-12
GM-BAG	Split1	17	43717803	rs439558	T	C	15778	0.0843013	0.0135561	5.13882e-10
GM-BAG	Split2	17	43717803	rs439558	T	C	15778	0.0933589	0.0134069	3.45063e-12
GM-BAG	Split1	17	43718336	rs434805	T	C	15778	0.0839286	0.013546	5.94268e-10
GM-BAG	Split2	17	43718336	rs434805	T	C	15776	0.0926201	0.0133943	4.86173e-12
GM-BAG	Split1	17	43719143	rs393152	A	G	15778	0.0848011	0.01355	3.99013e-10
GM-BAG	Split2	17	43719143	rs393152	A	G	15778	0.093546	0.0133929	2.96813e-12
GM-BAG	Split1	17	43719829	rs3108318	G	T	15733	0.0852515	0.013595	3.68548e-10
GM-BAG	Split2	17	43719829	rs3108318	G	T	15730	0.095844	0.0134523	1.08792e-12
GM-BAG	Split1	17	43719870	rs3108317	G	A	15778	0.0842245	0.0135564	5.33226e-10
GM-BAG	Split2	17	43719870	rs3108317	G	A	15778	0.0933589	0.0134069	3.45063e-12
GM-BAG	Split1	17	43721283	rs2942164	G	C	15778	0.0844927	0.0135561	4.6982e-10
GM-BAG	Split2	17	43721283	rs2942164	G	C	15778	0.092941	0.0134042	4.2577e-12
GM-BAG	Split1	17	43721457	rs1706746	C	T	15778	0.0842245	0.0135564	5.33226e-10
GM-BAG	Split2	17	43721457	rs1706746	C	T	15778	0.0933589	0.0134069	3.45063e-12
GM-BAG	Split1	17	43721690	17:43721690_CAAAAAAAA_C	CAAAAAAAA	C	15772	0.0847444	0.0135657	4.29239e-10
GM-BAG	Split2	17	43721690	17:43721690_CAAAAAAAA_C	CAAAAAAAA	C	15772	0.0941881	0.0134138	2.28095e-12
GM-BAG	Split1	17	43722509	rs1706748	C	G	15776	0.08435	0.0135571	5.0374e-10
GM-BAG	Split2	17	43722509	rs1706748	C	G	15776	0.0933577	0.0134074	3.45907e-12
GM-BAG	Split1	17	43723189	rs413917	G	A	15778	0.0841876	0.013556	5.41865e-10
GM-BAG	Split2	17	43723189	rs413917	G	A	15778	0.0929801	0.0134017	4.13411e-12
GM-BAG	Split1	17	43723462	rs3418	C	T	15778	0.0842245	0.0135564	5.33226e-10
GM-BAG	Split2	17	43723462	rs3418	C	T	15778	0.0933589	0.0134069	3.45063e-12
GM-BAG	Split1	17	43723605	rs393675	T	C	15778	0.0842245	0.0135564	5.33226e-10
GM-BAG	Split2	17	43723605	rs393675	T	C	15778	0.0933589	0.0134069	3.45063e-12
GM-BAG	Split1	17	43723929	rs364308	G	A	15449	0.0849145	0.0139187	1.08098e-09
GM-BAG	Split2	17	43723929	rs364308	G	A	15477	0.0942426	0.0137467	7.36767e-12
GM-BAG	Split1	17	43723930	rs406400	A	G	15447	0.0856762	0.0139198	7.69331e-10
GM-BAG	Split2	17	43723930	rs406400	A	G	15471	0.0946319	0.0137504	6.12339e-12
GM-BAG	Split1	17	43724245	rs669915	G	A	15701	0.0891011	0.0136572	7.04906e-11
GM-BAG	Split2	17	43724245	rs669915	G	A	15701	0.0912925	0.0135083	1.44599e-11
GM-BAG	Split1	17	43724247	rs34792335	T	TA	15489	0.0866382	0.0138517	4.08682e-10
GM-BAG	Split2	17	43724247	rs34792335	T	TA	15509	0.0912412	0.0136795	2.64614e-11
GM-BAG	Split1	17	43724555	rs449501	G	A	15778	0.0842245	0.0135564	5.33226e-10
GM-BAG	Split2	17	43724555	rs449501	G	A	15778	0.0933589	0.0134069	3.45063e-12
GM-BAG	Split1	17	43725212	rs448830	G	A	15778	0.0842245	0.0135564	5.33226e-10
GM-BAG	Split2	17	43725212	rs448830	G	A	15778	0.0933589	0.0134069	3.45063e-12
GM-BAG	Split1	17	43725684	rs434428	G	A	15778	0.0842245	0.0135564	5.33226e-10
GM-BAG	Split2	17	43725684	rs434428	G	A	15778	0.0933589	0.0134069	3.45063e-12
GM-BAG	Split1	17	43725762	rs434598	G	A	15778	0.0842245	0.0135564	5.33226e-10
GM-BAG	Split2	17	43725762	rs434598	G	A	15778	0.0933589	0.0134069	3.45063e-12
GM-BAG	Split1	17	43725992	rs434971	G	A	15778	0.0842245	0.0135564	5.33226e-10
GM-BAG	Split2	17	43725992	rs434971	G	A	15778	0.0933589	0.0134069	3.45063e-12
GM-BAG	Split1	17	43726125	rs385691	A	C	15778	0.0842245	0.0135564	5.33226e-10
GM-BAG	Split2	17	43726125	rs385691	A	C	15778	0.0933589	0.0134069	3.45063e-12
GM-BAG	Split1	17	43726574	rs455028	T	C	15778	0.0842245	0.0135564	5.33226e-10
GM-BAG	Split2	17	43726574	rs455028	T	C	15778	0.0933589	0.0134069	3.45063e-12
GM-BAG	Split1	17	43726588	rs366858	C	T	15778	0.0842245	0.0135564	5.33226e-10
GM-BAG	Split2	17	43726588	rs366858	C	T	15778	0.0933589	0.0134069	3.45063e-12
GM-BAG	Split1	17	43726659	rs439945	C	A	15778	0.0853024	0.0129204	4.18122e-11
GM-BAG	Split2	17	43726659	rs439945	C	A	15778	0.085913	0.0128222	2.14949e-11
GM-BAG	Split1	17	43727061	rs453997	C	T	15778	0.0842245	0.0135564	5.33226e-10
GM-BAG	Split2	17	43727061	rs453997	C	T	15777	0.0934513	0.0134074	3.29147e-12
GM-BAG	Split1	17	43727887	rs424243	A	T	15777	0.084103	0.0135561	5.63967e-10
GM-BAG	Split2	17	43727887	rs424243	A	T	15777	0.0934513	0.0134074	3.29147e-12
GM-BAG	Split1	17	43728137	rs422112	G	A	15778	0.0842245	0.0135564	5.33226e-10
GM-BAG	Split2	17	43728137	rs422112	G	A	15777	0.0934513	0.0134074	3.29147e-12
GM-BAG	Split1	17	43728376	rs417968	A	G	15778	0.0845911	0.0129186	6.01025e-11
GM-BAG	Split2	17	43728376	rs417968	A	G	15778	0.0851602	0.0128226	3.2082e-11
GM-BAG	Split1	17	43729384	rs413844	G	A	15778	0.0842245	0.0135564	5.33226e-10
GM-BAG	Split2	17	43729384	rs413844	G	A	15777	0.0934513	0.0134074	3.29147e-12
GM-BAG	Split1	17	43729432	rs647483	C	T	15778	0.0842245	0.0135564	5.33226e-10
GM-BAG	Split2	17	43729432	rs647483	C	T	15776	0.0935152	0.0134078	3.18689e-12
GM-BAG	Split1	17	43730598	rs241038	G	A	15778	0.0842245	0.0135564	5.33226e-10
GM-BAG	Split2	17	43730598	rs241038	G	A	15777	0.0934513	0.0134074	3.29147e-12
GM-BAG	Split1	17	43730636	rs241037	G	T	15778	0.0842245	0.0135564	5.33226e-10
GM-BAG	Split2	17	43730636	rs241037	G	T	15777	0.0934513	0.0134074	3.29147e-12
GM-BAG	Split1	17	43731719	rs241036	A	C	15778	0.0826132	0.0135577	1.13062e-09
GM-BAG	Split2	17	43731719	rs241036	A	C	15778	0.0921331	0.013411	6.66246e-12
GM-BAG	Split1	17	43731896	rs241035	C	T	15778	0.0842245	0.0135564	5.33226e-10
GM-BAG	Split2	17	43731896	rs241035	C	T	15778	0.0933589	0.0134069	3.45063e-12
GM-BAG	Split1	17	43732780	17:43732780_CCCCTATGT_C	C	CCCCTATGT	15749	0.0857124	0.0129141	3.30376e-11
GM-BAG	Split2	17	43732780	17:43732780_CCCCTATGT_C	C	CCCCTATGT	15740	0.0857206	0.0128371	2.51084e-11
GM-BAG	Split1	17	43733048	rs241034	A	T	15778	0.0842245	0.0135564	5.33226e-10
GM-BAG	Split2	17	43733048	rs241034	A	T	15778	0.0933589	0.0134069	3.45063e-12
GM-BAG	Split1	17	43733707	17:43733707_GC_G	GC	G	15773	0.0843301	0.0135556	5.06338e-10
GM-BAG	Split2	17	43733707	17:43733707_GC_G	GC	G	15772	0.0927361	0.013405	4.75604e-12
GM-BAG	Split1	17	43733983	rs241033	G	A	15778	0.0842245	0.0135564	5.33226e-10
GM-BAG	Split2	17	43733983	rs241033	G	A	15778	0.0933589	0.0134069	3.45063e-12
GM-BAG	Split1	17	43734145	rs241032	T	C	15775	0.0840193	0.0135573	5.88516e-10
GM-BAG	Split2	17	43734145	rs241032	T	C	15774	0.093316	0.013406	3.51819e-12
GM-BAG	Split1	17	43734255	17:43734255_TA_T	TA	T	15778	0.0842245	0.0135564	5.33226e-10
GM-BAG	Split2	17	43734255	17:43734255_TA_T	TA	T	15777	0.0934018	0.0134075	3.38013e-12
GM-BAG	Split1	17	43734304	rs241031	T	C	15778	0.0842245	0.0135564	5.33226e-10
GM-BAG	Split2	17	43734304	rs241031	T	C	15778	0.0933589	0.0134069	3.45063e-12
GM-BAG	Split1	17	43734503	rs241030	A	G	15778	0.0842245	0.0135564	5.33226e-10
GM-BAG	Split2	17	43734503	rs241030	A	G	15778	0.0933589	0.0134069	3.45063e-12
GM-BAG	Split1	17	43734643	rs241029	T	C	15778	0.0842245	0.0135564	5.33226e-10
GM-BAG	Split2	17	43734643	rs241029	T	C	15778	0.0933589	0.0134069	3.45063e-12
GM-BAG	Split1	17	43735276	rs241028	C	T	15778	0.0842245	0.0135564	5.33226e-10
GM-BAG	Split2	17	43735276	rs241028	C	T	15778	0.0933589	0.0134069	3.45063e-12
GM-BAG	Split1	17	43735478	rs241027	A	G	15778	0.0842245	0.0135564	5.33226e-10
GM-BAG	Split2	17	43735478	rs241027	A	G	15778	0.0933589	0.0134069	3.45063e-12
GM-BAG	Split1	17	43735555	rs241026	G	A	15778	0.0842245	0.0135564	5.33226e-10
GM-BAG	Split2	17	43735555	rs241026	G	A	15778	0.0933589	0.0134069	3.45063e-12
GM-BAG	Split1	17	43736504	rs241025	T	C	15660	0.0844648	0.0136551	6.34153e-10
GM-BAG	Split2	17	43736504	rs241025	T	C	15651	0.0954603	0.0135345	1.82265e-12
GM-BAG	Split1	17	43736763	rs241024	C	T	15778	0.0842245	0.0135564	5.33226e-10
GM-BAG	Split2	17	43736763	rs241024	C	T	15778	0.0933589	0.0134069	3.45063e-12
GM-BAG	Split1	17	43737040	rs241023	G	A	15778	0.0842245	0.0135564	5.33226e-10
GM-BAG	Split2	17	43737040	rs241023	G	A	15778	0.0933589	0.0134069	3.45063e-12
GM-BAG	Split1	17	43737730	rs241022	T	C	15778	0.0842245	0.0135564	5.33226e-10
GM-BAG	Split2	17	43737730	rs241022	T	C	15777	0.0934196	0.0134103	3.38306e-12
GM-BAG	Split1	17	43738627	rs241021	T	G	15778	0.0842245	0.0135564	5.33226e-10
GM-BAG	Split2	17	43738627	rs241021	T	G	15778	0.0933589	0.0134069	3.45063e-12
GM-BAG	Split1	17	43738676	rs241020	C	A	15778	0.0842245	0.0135564	5.33226e-10
GM-BAG	Split2	17	43738676	rs241020	C	A	15778	0.0933589	0.0134069	3.45063e-12
GM-BAG	Split1	17	43740565	rs1724409	T	G	15763	0.0846116	0.0129377	6.34393e-11
GM-BAG	Split2	17	43740565	rs1724409	T	G	15762	0.0854049	0.0128463	3.06456e-11
GM-BAG	Split1	17	43740856	rs62053939	C	T	15778	0.0845276	0.0135481	4.51334e-10
GM-BAG	Split2	17	43740856	rs62053939	C	T	15778	0.0929791	0.0134074	4.22216e-12
GM-BAG	Split1	17	43740967	rs111273167	C	T	15778	0.0842245	0.0135564	5.33226e-10
GM-BAG	Split2	17	43740967	rs111273167	C	T	15778	0.0933589	0.0134069	3.45063e-12
GM-BAG	Split1	17	43741028	rs62053940	A	G	15778	0.0842245	0.0135564	5.33226e-10
GM-BAG	Split2	17	43741028	rs62053940	A	G	15778	0.0933589	0.0134069	3.45063e-12
GM-BAG	Split1	17	43741136	rs55688739	C	T	15768	0.0846682	0.0135542	4.30086e-10
GM-BAG	Split2	17	43741136	rs55688739	C	T	15764	0.0934447	0.0134164	3.41442e-12
GM-BAG	Split1	17	43741452	rs17760577	C	T	15778	0.0842245	0.0135564	5.33226e-10
GM-BAG	Split2	17	43741452	rs17760577	C	T	15778	0.0933589	0.0134069	3.45063e-12
GM-BAG	Split1	17	43741627	rs113072604	A	AT	15770	0.084206	0.0135621	5.46862e-10
GM-BAG	Split2	17	43741627	rs113072604	A	AT	15773	0.0929484	0.013407	4.2855e-12
GM-BAG	Split1	17	43742454	17:43742454_AC_A	AC	A	15777	0.0841509	0.013557	5.52873e-10
GM-BAG	Split2	17	43742454	17:43742454_AC_A	AC	A	15776	0.0933659	0.0134083	3.45478e-12
GM-BAG	Split1	17	43743045	rs17760631	T	C	15778	0.0842245	0.0135564	5.33226e-10
GM-BAG	Split2	17	43743045	rs17760631	T	C	15778	0.0933589	0.0134069	3.45063e-12
GM-BAG	Split1	17	43744344	rs1635298	A	T	15778	0.0847298	0.0130916	9.9511e-11
GM-BAG	Split2	17	43744344	rs1635298	A	T	15778	0.0857385	0.0130137	4.5896e-11
GM-BAG	Split1	17	43744990	rs17687462	C	T	15773	0.0843981	0.0135667	5.06487e-10
GM-BAG	Split2	17	43744990	rs17687462	C	T	15775	0.0937896	0.0134165	2.84605e-12
GM-BAG	Split1	17	43746187	17:43746187_TC_T	TC	T	15774	0.0844555	0.0135581	4.80837e-10
GM-BAG	Split2	17	43746187	17:43746187_TC_T	TC	T	15777	0.0932937	0.0134073	3.57654e-12
GM-BAG	Split1	17	43746276	rs17760733	G	T	15776	0.0843692	0.0135573	4.99542e-10
GM-BAG	Split2	17	43746276	rs17760733	G	T	15778	0.0933589	0.0134069	3.45063e-12
GM-BAG	Split1	17	43746418	rs79675109	T	A	15776	0.0843692	0.0135573	4.99542e-10
GM-BAG	Split2	17	43746418	rs79675109	T	A	15778	0.0933589	0.0134069	3.45063e-12
GM-BAG	Split1	17	43746610	rs142642115	T	TATC	15405	0.0884363	0.0138582	1.80356e-10
GM-BAG	Split2	17	43746610	rs142642115	T	TATC	15402	0.088437	0.0137762	1.40696e-10
GM-BAG	Split1	17	43746721	rs17687504	A	G	15776	0.0843692	0.0135573	4.99542e-10
GM-BAG	Split2	17	43746721	rs17687504	A	G	15778	0.0933589	0.0134069	3.45063e-12
GM-BAG	Split1	17	43746839	rs62053945	T	C	15776	0.0843692	0.0135573	4.99542e-10
GM-BAG	Split2	17	43746839	rs62053945	T	C	15778	0.0933589	0.0134069	3.45063e-12
GM-BAG	Split1	17	43747615	rs1724407	T	C	15772	0.0851968	0.0131214	8.66791e-11
GM-BAG	Split2	17	43747615	rs1724407	T	C	15777	0.0862499	0.0130334	3.76848e-11
GM-BAG	Split1	17	43747677	rs62053946	C	T	15776	0.0843692	0.0135573	4.99542e-10
GM-BAG	Split2	17	43747677	rs62053946	C	T	15778	0.0933589	0.0134069	3.45063e-12
GM-BAG	Split1	17	43747683	rs62053947	G	A	15776	0.0843692	0.0135573	4.99542e-10
GM-BAG	Split2	17	43747683	rs62053947	G	A	15778	0.0933589	0.0134069	3.45063e-12
GM-BAG	Split1	17	43748046	rs62053948	C	T	15776	0.0843692	0.0135573	4.99542e-10
GM-BAG	Split2	17	43748046	rs62053948	C	T	15776	0.0933485	0.0134082	3.48654e-12
GM-BAG	Split1	17	43748101	rs62053949	A	G	15776	0.0843692	0.0135573	4.99542e-10
GM-BAG	Split2	17	43748101	rs62053949	A	G	15778	0.0933589	0.0134069	3.45063e-12
GM-BAG	Split1	17	43748412	rs62053950	A	G	15776	0.0843692	0.0135573	4.99542e-10
GM-BAG	Split2	17	43748412	rs62053950	A	G	15778	0.0933589	0.0134069	3.45063e-12
GM-BAG	Split1	17	43749168	rs62053951	G	C	15777	0.0843956	0.0135565	4.92246e-10
GM-BAG	Split2	17	43749168	rs62053951	G	C	15778	0.0933589	0.0134069	3.45063e-12
GM-BAG	Split1	17	43749261	rs62053952	T	C	15777	0.0843956	0.0135565	4.92246e-10
GM-BAG	Split2	17	43749261	rs62053952	T	C	15778	0.0933589	0.0134069	3.45063e-12
GM-BAG	Split1	17	43749454	rs62053953	G	A	15778	0.0844582	0.013556	4.77315e-10
GM-BAG	Split2	17	43749454	rs62053953	G	A	15778	0.0933342	0.0134067	3.4929e-12
GM-BAG	Split1	17	43749579	rs17687534	T	C	15777	0.0843956	0.0135565	4.92246e-10
GM-BAG	Split2	17	43749579	rs17687534	T	C	15778	0.0933589	0.0134069	3.45063e-12
GM-BAG	Split1	17	43749942	rs1631850	G	A	15770	0.0851947	0.0131225	8.70933e-11
GM-BAG	Split2	17	43749942	rs1631850	G	A	15769	0.0859427	0.0130398	4.51309e-11
GM-BAG	Split1	17	43749949	rs62053954	G	A	15777	0.0843956	0.0135565	4.92246e-10
GM-BAG	Split2	17	43749949	rs62053954	G	A	15777	0.0933723	0.0134076	3.43455e-12
GM-BAG	Split1	17	43749980	rs62053955	T	C	15777	0.0843956	0.0135565	4.92246e-10
GM-BAG	Split2	17	43749980	rs62053955	T	C	15777	0.0933723	0.0134076	3.43455e-12
GM-BAG	Split1	17	43750010	rs17687571	G	A	15777	0.0843956	0.0135565	4.92246e-10
GM-BAG	Split2	17	43750010	rs17687571	G	A	15778	0.0933589	0.0134069	3.45063e-12
GM-BAG	Split1	17	43750137	rs17760817	G	C	15777	0.0843956	0.0135565	4.92246e-10
GM-BAG	Split2	17	43750137	rs17760817	G	C	15778	0.0933589	0.0134069	3.45063e-12
GM-BAG	Split1	17	43750172	rs1630095	A	G	15770	0.0850365	0.0131237	9.46855e-11
GM-BAG	Split2	17	43750172	rs1630095	A	G	15767	0.0859487	0.0130414	4.52455e-11
GM-BAG	Split1	17	43750238	rs17687625	A	G	15777	0.0843956	0.0135565	4.92246e-10
GM-BAG	Split2	17	43750238	rs17687625	A	G	15777	0.0933723	0.0134076	3.43455e-12
GM-BAG	Split1	17	43750315	rs62053956	A	G	15777	0.0843956	0.0135565	4.92246e-10
GM-BAG	Split2	17	43750315	rs62053956	A	G	15775	0.093328	0.0134082	3.52365e-12
GM-BAG	Split1	17	43750910	rs4792824	T	C	15775	0.0850037	0.0131212	9.54839e-11
GM-BAG	Split2	17	43750910	rs4792824	T	C	15777	0.0862499	0.0130334	3.76848e-11
GM-BAG	Split1	17	43750921	rs59435462	TA	T	15670	0.0853354	0.0132648	1.28547e-10
GM-BAG	Split2	17	43750921	rs59435462	TA	T	15664	0.0894201	0.0131561	1.1079e-11
GM-BAG	Split1	17	43750939	rs62053957	T	C	15777	0.0843956	0.0135565	4.92246e-10
GM-BAG	Split2	17	43750939	rs62053957	T	C	15776	0.0933146	0.0134075	3.54014e-12
GM-BAG	Split1	17	43751101	rs112637166	A	G	15771	0.0844537	0.0135622	4.87116e-10
GM-BAG	Split2	17	43751101	rs112637166	A	G	15770	0.0929368	0.0134215	4.5444e-12
GM-BAG	Split1	17	43751223	rs62053958	A	T	15775	0.0845735	0.0135607	4.58421e-10
GM-BAG	Split2	17	43751223	rs62053958	A	T	15775	0.0942196	0.0134115	2.22336e-12
GM-BAG	Split1	17	43751246	rs62053959	C	T	15774	0.0845917	0.0135614	4.55404e-10
GM-BAG	Split2	17	43751246	rs62053959	C	T	15775	0.0942196	0.0134115	2.22336e-12
GM-BAG	Split1	17	43751308	rs62055660	T	C	15775	0.0845735	0.0135607	4.58421e-10
GM-BAG	Split2	17	43751308	rs62055660	T	C	15775	0.0942196	0.0134115	2.22336e-12
GM-BAG	Split1	17	43751427	rs113486004	T	C	15775	0.0845735	0.0135607	4.58421e-10
GM-BAG	Split2	17	43751427	rs113486004	T	C	15775	0.0942196	0.0134115	2.22336e-12
GM-BAG	Split1	17	43751598	17:43751598_GT_G	GT	G	15634	0.0848639	0.0137062	6.1024e-10
GM-BAG	Split2	17	43751598	17:43751598_GT_G	GT	G	15623	0.0928647	0.0135582	7.69587e-12
GM-BAG	Split1	17	43751913	rs1635291	A	G	15778	0.0841507	0.01312	1.45848e-10
GM-BAG	Split2	17	43751913	rs1635291	A	G	15778	0.08606	0.013039	4.23674e-11
GM-BAG	Split1	17	43752039	rs62055661	C	T	15777	0.0843956	0.0135565	4.92246e-10
GM-BAG	Split2	17	43752039	rs62055661	C	T	15778	0.0933589	0.0134069	3.45063e-12
GM-BAG	Split1	17	43752078	rs113155081	A	AC	15758	0.0844555	0.0135806	5.13547e-10
GM-BAG	Split2	17	43752078	rs113155081	A	AC	15753	0.0925397	0.0134448	6.08536e-12
GM-BAG	Split1	17	43752566	rs62055662	C	T	15777	0.0843956	0.0135565	4.92246e-10
GM-BAG	Split2	17	43752566	rs62055662	C	T	15778	0.0933589	0.0134069	3.45063e-12
GM-BAG	Split1	17	43753454	rs62055663	A	G	15777	0.0843956	0.0135565	4.92246e-10
GM-BAG	Split2	17	43753454	rs62055663	A	G	15778	0.0933589	0.0134069	3.45063e-12
GM-BAG	Split1	17	43753642	rs62055664	A	G	15777	0.0843956	0.0135565	4.92246e-10
GM-BAG	Split2	17	43753642	rs62055664	A	G	15778	0.0933589	0.0134069	3.45063e-12
GM-BAG	Split1	17	43754010	rs76717812	T	C	15777	0.0843956	0.0135565	4.92246e-10
GM-BAG	Split2	17	43754010	rs76717812	T	C	15778	0.0933589	0.0134069	3.45063e-12
GM-BAG	Split1	17	43754099	rs17687667	G	A	15777	0.0843956	0.0135565	4.92246e-10
GM-BAG	Split2	17	43754099	rs17687667	G	A	15778	0.0933589	0.0134069	3.45063e-12
GM-BAG	Split1	17	43754209	rs79073784	G	C	15777	0.0843956	0.0135565	4.92246e-10
GM-BAG	Split2	17	43754209	rs79073784	G	C	15778	0.0933589	0.0134069	3.45063e-12
GM-BAG	Split1	17	43754505	rs62055665	A	C	15777	0.0843956	0.0135565	4.92246e-10
GM-BAG	Split2	17	43754505	rs62055665	A	C	15777	0.0934076	0.0134074	3.36932e-12
GM-BAG	Split1	17	43754569	rs62055689	G	A	15776	0.0843879	0.0135572	4.94994e-10
GM-BAG	Split2	17	43754569	rs62055689	G	A	15777	0.0934076	0.0134074	3.36932e-12
GM-BAG	Split1	17	43754576	rs62055690	C	G	15777	0.0843956	0.0135565	4.92246e-10
GM-BAG	Split2	17	43754576	rs62055690	C	G	15777	0.0934076	0.0134074	3.36932e-12
GM-BAG	Split1	17	43754850	rs62055691	T	C	15777	0.0843956	0.0135565	4.92246e-10
GM-BAG	Split2	17	43754850	rs62055691	T	C	15777	0.0934076	0.0134074	3.36932e-12
GM-BAG	Split1	17	43754909	rs62055692	A	G	15775	0.0845735	0.0135607	4.58421e-10
GM-BAG	Split2	17	43754909	rs62055692	A	G	15773	0.0941777	0.013413	2.28674e-12
GM-BAG	Split1	17	43754914	rs1724402	T	C	15753	0.084503	0.0131302	1.264e-10
GM-BAG	Split2	17	43754914	rs1724402	T	C	15747	0.0862473	0.0130473	3.95744e-11
GM-BAG	Split1	17	43755857	rs1724401	A	C	15773	0.0851336	0.0131214	8.94986e-11
GM-BAG	Split2	17	43755857	rs1724401	A	C	15774	0.0864314	0.013037	3.47313e-11
GM-BAG	Split1	17	43755871	rs1724400	C	A	15773	0.0851336	0.0131214	8.94986e-11
GM-BAG	Split2	17	43755871	rs1724400	C	A	15774	0.0864314	0.013037	3.47313e-11
GM-BAG	Split1	17	43756171	rs112245406	A	AAAAC	15748	0.0847869	0.0135885	4.49942e-10
GM-BAG	Split2	17	43756171	rs112245406	A	AAAAC	15741	0.0942052	0.0134382	2.47542e-12
GM-BAG	Split1	17	43756340	rs74398257	T	C	15775	0.0843463	0.0135577	5.05613e-10
GM-BAG	Split2	17	43756340	rs74398257	T	C	15775	0.0933555	0.0134088	3.48113e-12
GM-BAG	Split1	17	43756376	rs17687740	G	C	15772	0.0841969	0.0135588	5.43885e-10
GM-BAG	Split2	17	43756376	rs17687740	G	C	15772	0.0934546	0.0134134	3.35961e-12
GM-BAG	Split1	17	43756466	rs757503	T	C	15731	0.0852584	0.0135975	3.70146e-10
GM-BAG	Split2	17	43756466	rs757503	T	C	15740	0.0927515	0.0134391	5.33749e-12
GM-BAG	Split1	17	43756506	rs757502	C	T	15769	0.0846346	0.0135658	4.52112e-10
GM-BAG	Split2	17	43756506	rs757502	C	T	15772	0.0936929	0.0134188	3.02178e-12
GM-BAG	Split1	17	43756685	rs757501	A	G	15775	0.0843496	0.0135582	5.05521e-10
GM-BAG	Split2	17	43756685	rs757501	A	G	15773	0.0935451	0.0134146	3.21756e-12
GM-BAG	Split1	17	43756833	rs757500	C	A	15778	0.0842788	0.0135562	5.19575e-10
GM-BAG	Split2	17	43756833	rs757500	C	A	15778	0.0933589	0.0134069	3.45063e-12
GM-BAG	Split1	17	43756910	rs62055693	T	C	15778	0.0842811	0.0135564	5.19218e-10
GM-BAG	Split2	17	43756910	rs62055693	T	C	15777	0.093447	0.0134102	3.33407e-12
GM-BAG	Split1	17	43756969	rs1635288	G	A	15735	0.0866223	0.0131066	3.99171e-11
GM-BAG	Split2	17	43756969	rs1635288	G	A	15738	0.084679	0.0130268	8.25345e-11
GM-BAG	Split1	17	43757161	rs78487840	C	T	15778	0.0842788	0.0135562	5.19575e-10
GM-BAG	Split2	17	43757161	rs78487840	C	T	15778	0.0933593	0.0134068	3.44839e-12
GM-BAG	Split1	17	43757450	rs55974014	C	A	15581	0.0875051	0.0137815	2.22085e-10
GM-BAG	Split2	17	43757450	rs55974014	C	A	15593	0.0961223	0.0136346	1.86608e-12
GM-BAG	Split1	17	43757776	rs56108117	T	C	15777	0.084076	0.0135595	5.76736e-10
GM-BAG	Split2	17	43757776	rs56108117	T	C	15775	0.0933759	0.013409	3.44647e-12
GM-BAG	Split1	17	43757777	rs56378021	C	T	15777	0.084076	0.0135595	5.76736e-10
GM-BAG	Split2	17	43757777	rs56378021	C	T	15775	0.0933759	0.013409	3.44647e-12
GM-BAG	Split1	17	43758011	rs55651627	G	C	15778	0.0842788	0.0135562	5.19575e-10
GM-BAG	Split2	17	43758011	rs55651627	G	C	15778	0.0933589	0.0134069	3.45063e-12
GM-BAG	Split1	17	43758078	rs112155389	G	A	15778	0.0842788	0.0135562	5.19575e-10
GM-BAG	Split2	17	43758078	rs112155389	G	A	15778	0.0933589	0.0134069	3.45063e-12
GM-BAG	Split1	17	43758125	rs62055696	A	G	15543	0.0849416	0.0138023	7.73311e-10
GM-BAG	Split2	17	43758125	rs62055696	A	G	15531	0.0994869	0.0137099	4.15762e-13
GM-BAG	Split1	17	43758148	rs62055697	C	T	15777	0.084295	0.0135569	5.1664e-10
GM-BAG	Split2	17	43758148	rs62055697	C	T	15778	0.0933589	0.0134069	3.45063e-12
GM-BAG	Split1	17	43758238	rs62055698	C	T	15774	0.0839555	0.013558	6.07547e-10
GM-BAG	Split2	17	43758238	rs62055698	C	T	15778	0.0933899	0.0134044	3.36267e-12
GM-BAG	Split1	17	43758382	rs17761046	T	C	15777	0.084295	0.0135569	5.1664e-10
GM-BAG	Split2	17	43758382	rs17761046	T	C	15778	0.0933589	0.0134069	3.45063e-12
GM-BAG	Split1	17	43758742	rs62055700	T	C	15777	0.0842973	0.013557	5.16286e-10
GM-BAG	Split2	17	43758742	rs62055700	T	C	15777	0.093447	0.0134102	3.33407e-12
GM-BAG	Split1	17	43758787	rs62055701	G	A	15702	0.0835664	0.0136689	9.9714e-10
GM-BAG	Split2	17	43758787	rs62055701	G	A	15688	0.0922084	0.0135368	9.99605e-12
GM-BAG	Split1	17	43758790	rs62055702	C	T	15702	0.0835664	0.0136689	9.9714e-10
GM-BAG	Split2	17	43758790	rs62055702	C	T	15688	0.0922084	0.0135368	9.99605e-12
GM-BAG	Split1	17	43758885	rs112431991	A	G	15658	0.083654	0.0136685	9.5696e-10
GM-BAG	Split2	17	43758885	rs112431991	A	G	15680	0.0922938	0.0135126	8.7907e-12
GM-BAG	Split1	17	43758887	rs76539714	A	G	15512	0.0848023	0.013715	6.43902e-10
GM-BAG	Split2	17	43758887	rs76539714	A	G	15521	0.0966709	0.013552	1.02316e-12
GM-BAG	Split1	17	43758898	rs57222984	A	G	15642	0.0856902	0.013229	9.60604e-11
GM-BAG	Split2	17	43758898	rs57222984	A	G	15672	0.0867566	0.0131468	4.27071e-11
GM-BAG	Split1	17	43759048	rs17687838	T	C	15778	0.0842788	0.0135562	5.19575e-10
GM-BAG	Split2	17	43759048	rs17687838	T	C	15778	0.0933589	0.0134069	3.45063e-12
GM-BAG	Split1	17	43759426	rs76333921	C	T	15778	0.0842788	0.0135562	5.19575e-10
GM-BAG	Split2	17	43759426	rs76333921	C	T	15778	0.0933589	0.0134069	3.45063e-12
GM-BAG	Split1	17	43759431	rs76453925	C	T	15778	0.0842788	0.0135562	5.19575e-10
GM-BAG	Split2	17	43759431	rs76453925	C	T	15778	0.0933589	0.0134069	3.45063e-12
GM-BAG	Split1	17	43759719	rs17687849	A	G	15778	0.0842788	0.0135562	5.19575e-10
GM-BAG	Split2	17	43759719	rs17687849	A	G	15776	0.0933146	0.0134075	3.54014e-12
GM-BAG	Split1	17	43760080	rs56400821	C	A	15772	0.0840689	0.0135609	5.81014e-10
GM-BAG	Split2	17	43760080	rs56400821	C	A	15776	0.0930955	0.0134084	3.98663e-12
GM-BAG	Split1	17	43760192	rs112169475	A	G	15776	0.0842181	0.0135578	5.36978e-10
GM-BAG	Split2	17	43760192	rs112169475	A	G	15775	0.093364	0.0134082	3.45775e-12
GM-BAG	Split1	17	43760199	rs113728380	C	T	15775	0.0842184	0.0135585	5.37938e-10
GM-BAG	Split2	17	43760199	rs113728380	C	T	15775	0.093364	0.0134082	3.45775e-12
GM-BAG	Split1	17	43760374	rs35331519	A	AT	15627	0.0841347	0.0137148	8.74375e-10
GM-BAG	Split2	17	43760374	rs35331519	A	AT	15647	0.0934344	0.0135518	5.60803e-12
GM-BAG	Split1	17	43760389	rs17761100	A	G	15778	0.0842788	0.0135562	5.19575e-10
GM-BAG	Split2	17	43760389	rs17761100	A	G	15778	0.0933589	0.0134069	3.45063e-12
GM-BAG	Split1	17	43760516	rs17761124	A	T	15778	0.0842788	0.0135562	5.19575e-10
GM-BAG	Split2	17	43760516	rs17761124	A	T	15778	0.0933589	0.0134069	3.45063e-12
GM-BAG	Split1	17	43760577	rs62055704	G	A	15778	0.0842788	0.0135562	5.19575e-10
GM-BAG	Split2	17	43760577	rs62055704	G	A	15778	0.0933589	0.0134069	3.45063e-12
GM-BAG	Split1	17	43760599	rs62055705	A	C	15778	0.0842788	0.0135562	5.19575e-10
GM-BAG	Split2	17	43760599	rs62055705	A	C	15778	0.0933589	0.0134069	3.45063e-12
GM-BAG	Split1	17	43760685	rs62055706	T	C	15778	0.0842788	0.0135562	5.19575e-10
GM-BAG	Split2	17	43760685	rs62055706	T	C	15778	0.0933589	0.0134069	3.45063e-12
GM-BAG	Split1	17	43760759	17:43760759_AT_A	AT	A	15748	0.0830212	0.0135766	9.88337e-10
GM-BAG	Split2	17	43760759	17:43760759_AT_A	AT	A	15752	0.0935159	0.0134174	3.30107e-12
GM-BAG	Split1	17	43761381	rs75115093	A	G	15778	0.0842788	0.0135562	5.19575e-10
GM-BAG	Split2	17	43761381	rs75115093	A	G	15778	0.0933589	0.0134069	3.45063e-12
GM-BAG	Split1	17	43761482	rs62055707	T	C	15778	0.0842788	0.0135562	5.19575e-10
GM-BAG	Split2	17	43761482	rs62055707	T	C	15778	0.0933589	0.0134069	3.45063e-12
GM-BAG	Split1	17	43761519	rs16941035	T	G	15749	0.0860214	0.0131441	6.15425e-11
GM-BAG	Split2	17	43761519	rs16941035	T	G	15751	0.0870854	0.0130667	2.74022e-11
GM-BAG	Split1	17	43761565	rs16941038	T	C	15749	0.0860214	0.0131441	6.15425e-11
GM-BAG	Split2	17	43761565	rs16941038	T	C	15752	0.0871072	0.013066	2.7029e-11
GM-BAG	Split1	17	43761856	rs2049515	C	T	15778	0.0842788	0.0135562	5.19575e-10
GM-BAG	Split2	17	43761856	rs2049515	C	T	15778	0.0933589	0.0134069	3.45063e-12
GM-BAG	Split1	17	43761939	rs2158474	G	C	15777	0.0841569	0.0135559	5.4964e-10
GM-BAG	Split2	17	43761939	rs2158474	G	C	15778	0.0933589	0.0134069	3.45063e-12
GM-BAG	Split1	17	43761974	rs62055708	C	A	15777	0.0841569	0.0135559	5.4964e-10
GM-BAG	Split2	17	43761974	rs62055708	C	A	15778	0.0933589	0.0134069	3.45063e-12
GM-BAG	Split1	17	43761985	rs76927677	A	T	15777	0.0841569	0.0135559	5.4964e-10
GM-BAG	Split2	17	43761985	rs76927677	A	T	15778	0.0933589	0.0134069	3.45063e-12
GM-BAG	Split1	17	43762168	17:43762168_CT_C	CT	C	15774	0.0846363	0.0135613	4.45905e-10
GM-BAG	Split2	17	43762168	17:43762168_CT_C	CT	C	15775	0.0925191	0.0134123	5.4707e-12
GM-BAG	Split1	17	43762255	rs17761207	T	C	15777	0.0841569	0.0135559	5.4964e-10
GM-BAG	Split2	17	43762255	rs17761207	T	C	15778	0.0933589	0.0134069	3.45063e-12
GM-BAG	Split1	17	43762429	rs62055709	C	T	15778	0.0842788	0.0135562	5.19575e-10
GM-BAG	Split2	17	43762429	rs62055709	C	T	15778	0.0933589	0.0134069	3.45063e-12
GM-BAG	Split1	17	43762537	rs62055710	T	A	15638	0.0876687	0.0137351	1.78732e-10
GM-BAG	Split2	17	43762537	rs62055710	T	A	15627	0.0915125	0.013571	1.60347e-11
GM-BAG	Split1	17	43762554	rs62055711	A	G	15778	0.0842788	0.0135562	5.19575e-10
GM-BAG	Split2	17	43762554	rs62055711	A	G	15778	0.0933589	0.0134069	3.45063e-12
GM-BAG	Split1	17	43762594	rs17688002	A	T	15778	0.0842788	0.0135562	5.19575e-10
GM-BAG	Split2	17	43762594	rs17688002	A	T	15778	0.0933589	0.0134069	3.45063e-12
GM-BAG	Split1	17	43762846	rs2040846	A	G	15778	0.0842788	0.0135562	5.19575e-10
GM-BAG	Split2	17	43762846	rs2040846	A	G	15778	0.0933589	0.0134069	3.45063e-12
GM-BAG	Split1	17	43763007	rs4486953	T	C	15778	0.0842788	0.0135562	5.19575e-10
GM-BAG	Split2	17	43763007	rs4486953	T	C	15778	0.0933589	0.0134069	3.45063e-12
GM-BAG	Split1	17	43763202	rs17688032	G	A	15778	0.0841636	0.0135561	5.48234e-10
GM-BAG	Split2	17	43763202	rs17688032	G	A	15778	0.0932776	0.0134067	3.59914e-12
GM-BAG	Split1	17	43763241	rs17688056	C	T	15777	0.0841985	0.0135565	5.39907e-10
GM-BAG	Split2	17	43763241	rs17688056	C	T	15777	0.0934427	0.0134074	3.30734e-12
GM-BAG	Split1	17	43763935	rs17688068	A	G	15778	0.0842788	0.0135562	5.19575e-10
GM-BAG	Split2	17	43763935	rs17688068	A	G	15778	0.0933589	0.0134069	3.45063e-12
GM-BAG	Split1	17	43764027	17:43764027_GGCCGAGGTGAGAGGCT_G	GGCCGAGGTGAGAGGCT	G	15751	0.084468	0.0135791	5.08263e-10
GM-BAG	Split2	17	43764027	17:43764027_GGCCGAGGTGAGAGGCT_G	GGCCGAGGTGAGAGGCT	G	15741	0.0947433	0.0134495	1.94009e-12
GM-BAG	Split1	17	43764378	rs77220413	G	A	15778	0.0844601	0.0135535	4.73423e-10
GM-BAG	Split2	17	43764378	rs77220413	G	A	15778	0.0934248	0.0133992	3.23951e-12
GM-BAG	Split1	17	43764565	rs62055712	A	G	15777	0.0841642	0.0135565	5.48676e-10
GM-BAG	Split2	17	43764565	rs62055712	A	G	15778	0.0933589	0.0134069	3.45063e-12
GM-BAG	Split1	17	43764685	rs62055713	C	T	15777	0.0841642	0.0135565	5.48676e-10
GM-BAG	Split2	17	43764685	rs62055713	C	T	15778	0.0933589	0.0134069	3.45063e-12
GM-BAG	Split1	17	43764796	rs62055714	G	T	15776	0.084243	0.0135571	5.29657e-10
GM-BAG	Split2	17	43764796	rs62055714	G	T	15778	0.0933589	0.0134069	3.45063e-12
GM-BAG	Split1	17	43764847	rs62055715	G	A	15776	0.084243	0.0135571	5.29657e-10
GM-BAG	Split2	17	43764847	rs62055715	G	A	15778	0.0933589	0.0134069	3.45063e-12
GM-BAG	Split1	17	43764987	rs17688090	G	A	15777	0.0841642	0.0135565	5.48676e-10
GM-BAG	Split2	17	43764987	rs17688090	G	A	15778	0.0933589	0.0134069	3.45063e-12
GM-BAG	Split1	17	43765080	rs17688126	A	G	15776	0.0844766	0.0135571	4.74768e-10
GM-BAG	Split2	17	43765080	rs17688126	A	G	15777	0.093457	0.0134081	3.2902e-12
GM-BAG	Split1	17	43765381	rs77310586	G	C	15777	0.0841642	0.0135565	5.48676e-10
GM-BAG	Split2	17	43765381	rs77310586	G	C	15776	0.0933146	0.0134075	3.54014e-12
GM-BAG	Split1	17	43765450	rs17761387	G	A	15777	0.0841642	0.0135565	5.48676e-10
GM-BAG	Split2	17	43765450	rs17761387	G	A	15778	0.0933589	0.0134069	3.45063e-12
GM-BAG	Split1	17	43765778	rs62055716	C	T	15777	0.0841642	0.0135565	5.48676e-10
GM-BAG	Split2	17	43765778	rs62055716	C	T	15778	0.0933589	0.0134069	3.45063e-12
GM-BAG	Split1	17	43765881	rs6503443	T	C	15745	0.0856376	0.0131385	7.33934e-11
GM-BAG	Split2	17	43765881	rs6503443	T	C	15751	0.087548	0.0130631	2.12693e-11
GM-BAG	Split1	17	43766352	rs17688205	G	C	15777	0.0841642	0.0135565	5.48676e-10
GM-BAG	Split2	17	43766352	rs17688205	G	C	15778	0.0933589	0.0134069	3.45063e-12
GM-BAG	Split1	17	43766415	rs62055717	A	G	15682	0.083913	0.0136573	8.23112e-10
GM-BAG	Split2	17	43766415	rs62055717	A	G	15689	0.093756	0.013527	4.34069e-12
GM-BAG	Split1	17	43766418	rs62055718	C	T	15681	0.0840782	0.013657	7.62293e-10
GM-BAG	Split2	17	43766418	rs62055718	C	T	15688	0.0937564	0.0135278	4.35284e-12
GM-BAG	Split1	17	43766494	rs112904481	A	AC	15771	0.0846403	0.0135584	4.41233e-10
GM-BAG	Split2	17	43766494	rs112904481	A	AC	15769	0.0939253	0.0134106	2.59153e-12
GM-BAG	Split1	17	43766497	rs62055719	T	C	15776	0.0844566	0.0135605	4.83933e-10
GM-BAG	Split2	17	43766497	rs62055719	T	C	15776	0.0941034	0.0134064	2.32056e-12
GM-BAG	Split1	17	43766754	rs17688249	C	T	15777	0.0841642	0.0135565	5.48676e-10
GM-BAG	Split2	17	43766754	rs17688249	C	T	15778	0.0933589	0.0134069	3.45063e-12
GM-BAG	Split1	17	43767188	rs2040845	G	C	15669	0.0874609	0.0136643	1.59065e-10
GM-BAG	Split2	17	43767188	rs2040845	G	C	15659	0.0916893	0.0135396	1.31586e-11
GM-BAG	Split1	17	43767219	rs2040844	A	C	15776	0.0843217	0.0135563	5.09363e-10
GM-BAG	Split2	17	43767219	rs2040844	A	C	15778	0.0933589	0.0134069	3.45063e-12
GM-BAG	Split1	17	43767538	rs62055751	A	G	15777	0.0841642	0.0135565	5.48676e-10
GM-BAG	Split2	17	43767538	rs62055751	A	G	15777	0.0935426	0.0134101	3.16812e-12
GM-BAG	Split1	17	43767628	rs62055752	G	A	15769	0.0838183	0.0135676	6.65931e-10
GM-BAG	Split2	17	43767628	rs62055752	G	A	15774	0.0935947	0.0134108	3.09011e-12
GM-BAG	Split1	17	43767631	rs62055753	G	A	15777	0.0841642	0.0135565	5.48676e-10
GM-BAG	Split2	17	43767631	rs62055753	G	A	15778	0.0933589	0.0134069	3.45063e-12
GM-BAG	Split1	17	43767773	rs7215239	T	C	15746	0.0856271	0.0131415	7.44998e-11
GM-BAG	Split2	17	43767773	rs7215239	T	C	15750	0.0878436	0.0130631	1.82154e-11
GM-BAG	Split1	17	43767815	rs17688296	C	T	15777	0.0841642	0.0135565	5.48676e-10
GM-BAG	Split2	17	43767815	rs17688296	C	T	15778	0.0933589	0.0134069	3.45063e-12
GM-BAG	Split1	17	43768230	rs62055754	C	G	15777	0.0841642	0.0135565	5.48676e-10
GM-BAG	Split2	17	43768230	rs62055754	C	G	15778	0.0933589	0.0134069	3.45063e-12
GM-BAG	Split1	17	43768346	rs78471340	G	A	15700	0.0831745	0.0136371	1.09156e-09
GM-BAG	Split2	17	43768346	rs78471340	G	A	15701	0.0900913	0.0134725	2.35377e-11
GM-BAG	Split1	17	43768347	rs78052495	C	T	15698	0.0831418	0.0136386	1.11252e-09
GM-BAG	Split2	17	43768347	rs78052495	C	T	15697	0.0901348	0.0134708	2.28943e-11
GM-BAG	Split1	17	43768467	rs56100013	C	T	15775	0.0840684	0.0135585	5.77172e-10
GM-BAG	Split2	17	43768467	rs56100013	C	T	15778	0.0932221	0.0134071	3.71165e-12
GM-BAG	Split1	17	43768496	rs55980621	C	T	15776	0.0841463	0.0135602	5.59205e-10
GM-BAG	Split2	17	43768496	rs55980621	C	T	15777	0.0930682	0.0134069	4.02198e-12
GM-BAG	Split1	17	43768501	rs55669046	C	T	15776	0.0841463	0.0135602	5.59205e-10
GM-BAG	Split2	17	43768501	rs55669046	C	T	15777	0.0930682	0.0134069	4.02198e-12
GM-BAG	Split1	17	43768621	17:43768621_AG_A	AG	A	15733	0.0835918	0.0135838	7.74844e-10
GM-BAG	Split2	17	43768621	17:43768621_AG_A	AG	A	15738	0.0923572	0.0134261	6.25718e-12
GM-BAG	Split1	17	43768633	rs56323832	G	A	15776	0.0839459	0.0135626	6.18492e-10
GM-BAG	Split2	17	43768633	rs56323832	G	A	15774	0.0931099	0.0134057	3.91775e-12
GM-BAG	Split1	17	43768703	rs55972157	C	T	15777	0.0841642	0.0135565	5.48676e-10
GM-BAG	Split2	17	43768703	rs55972157	C	T	15778	0.0933589	0.0134069	3.45063e-12
GM-BAG	Split1	17	43768727	rs56110538	G	A	15776	0.0840098	0.0135564	5.89647e-10
GM-BAG	Split2	17	43768727	rs56110538	G	A	15777	0.093327	0.0134075	3.51702e-12
GM-BAG	Split1	17	43769088	rs17761581	T	C	15777	0.0841642	0.0135565	5.48676e-10
GM-BAG	Split2	17	43769088	rs17761581	T	C	15778	0.0933589	0.0134069	3.45063e-12
GM-BAG	Split1	17	43769277	rs55840731	C	G	15773	0.0840703	0.0135616	5.81794e-10
GM-BAG	Split2	17	43769277	rs55840731	C	G	15773	0.0930903	0.0134086	4.00069e-12
GM-BAG	Split1	17	43769321	rs56283089	A	C	15777	0.0841642	0.0135565	5.48676e-10
GM-BAG	Split2	17	43769321	rs56283089	A	C	15778	0.0933589	0.0134069	3.45063e-12
GM-BAG	Split1	17	43769516	rs56312737	C	A	15777	0.0841642	0.0135565	5.48676e-10
GM-BAG	Split2	17	43769516	rs56312737	C	A	15778	0.0933589	0.0134069	3.45063e-12
GM-BAG	Split1	17	43769819	17:43769819_AAAATT_A	AAAATT	A	15752	0.0842615	0.0135597	5.2917e-10
GM-BAG	Split2	17	43769819	17:43769819_AAAATT_A	AAAATT	A	15746	0.09471	0.0134132	1.72298e-12
GM-BAG	Split1	17	43770416	rs74765707	T	C	15777	0.0841642	0.0135565	5.48676e-10
GM-BAG	Split2	17	43770416	rs74765707	T	C	15778	0.0933589	0.0134069	3.45063e-12
GM-BAG	Split1	17	43770443	rs62056861	T	C	15777	0.0841642	0.0135565	5.48676e-10
GM-BAG	Split2	17	43770443	rs62056861	T	C	15778	0.0933589	0.0134069	3.45063e-12
GM-BAG	Split1	17	43770525	rs62056862	C	T	15777	0.0841642	0.0135565	5.48676e-10
GM-BAG	Split2	17	43770525	rs62056862	C	T	15778	0.0933589	0.0134069	3.45063e-12
GM-BAG	Split1	17	43770595	rs62056863	A	G	15776	0.0841058	0.0135572	5.64986e-10
GM-BAG	Split2	17	43770595	rs62056863	A	G	15778	0.0933589	0.0134069	3.45063e-12
GM-BAG	Split1	17	43770712	rs7207373	C	T	15729	0.0853261	0.0131592	9.18877e-11
GM-BAG	Split2	17	43770712	rs7207373	C	T	15738	0.0889772	0.0130752	1.04658e-11
GM-BAG	Split1	17	43770995	rs62056864	G	A	15776	0.0841058	0.0135572	5.64986e-10
GM-BAG	Split2	17	43770995	rs62056864	G	A	15777	0.0933173	0.0134077	3.53678e-12
GM-BAG	Split1	17	43771193	rs62056865	T	C	15776	0.0841058	0.0135572	5.64986e-10
GM-BAG	Split2	17	43771193	rs62056865	T	C	15777	0.0933173	0.0134077	3.53678e-12
GM-BAG	Split1	17	43771493	rs62056866	G	A	15776	0.0841058	0.0135572	5.64986e-10
GM-BAG	Split2	17	43771493	rs62056866	G	A	15776	0.0933669	0.0134083	3.45414e-12
GM-BAG	Split1	17	43771627	rs62056867	A	G	15776	0.0841058	0.0135572	5.64986e-10
GM-BAG	Split2	17	43771627	rs62056867	A	G	15776	0.0933669	0.0134083	3.45414e-12
GM-BAG	Split1	17	43772018	rs56200760	G	T	15776	0.0841058	0.0135572	5.64986e-10
GM-BAG	Split2	17	43772018	rs56200760	G	T	15776	0.0933669	0.0134083	3.45414e-12
GM-BAG	Split1	17	43772109	rs17688391	C	A	15776	0.0841058	0.0135572	5.64986e-10
GM-BAG	Split2	17	43772109	rs17688391	C	A	15776	0.0933669	0.0134083	3.45414e-12
GM-BAG	Split1	17	43772251	rs17688410	C	T	15776	0.0841604	0.013557	5.50473e-10
GM-BAG	Split2	17	43772251	rs17688410	C	T	15776	0.0933669	0.0134083	3.45414e-12
GM-BAG	Split1	17	43772407	rs55927630	C	T	15776	0.0841058	0.0135572	5.64986e-10
GM-BAG	Split2	17	43772407	rs55927630	C	T	15776	0.0933669	0.0134083	3.45414e-12
GM-BAG	Split1	17	43772540	rs17688434	G	A	15776	0.0841058	0.0135572	5.64986e-10
GM-BAG	Split2	17	43772540	rs17688434	G	A	15776	0.0933669	0.0134083	3.45414e-12
GM-BAG	Split1	17	43773058	17:43773058_GA_G	GA	G	15580	0.0830447	0.0135769	9.78565e-10
GM-BAG	Split2	17	43773058	17:43773058_GA_G	GA	G	15616	0.0926364	0.013439	5.66872e-12
GM-BAG	Split1	17	43773085	rs17688452	G	A	15776	0.0841058	0.0135572	5.64986e-10
GM-BAG	Split2	17	43773085	rs17688452	G	A	15776	0.0933669	0.0134083	3.45414e-12
GM-BAG	Split1	17	43773124	rs10491144	A	C	15776	0.0841058	0.0135572	5.64986e-10
GM-BAG	Split2	17	43773124	rs10491144	A	C	15776	0.0933669	0.0134083	3.45414e-12
GM-BAG	Split1	17	43773248	rs10491143	A	T	15776	0.0841058	0.0135572	5.64986e-10
GM-BAG	Split2	17	43773248	rs10491143	A	T	15776	0.0933669	0.0134083	3.45414e-12
GM-BAG	Split1	17	43773447	rs62056869	T	C	15776	0.0841058	0.0135572	5.64986e-10
GM-BAG	Split2	17	43773447	rs62056869	T	C	15776	0.0933669	0.0134083	3.45414e-12
GM-BAG	Split1	17	43773525	rs200860866	T	TAAAA	15747	0.0835672	0.0135761	7.6661e-10
GM-BAG	Split2	17	43773525	rs200860866	T	TAAAA	15744	0.0948395	0.0134438	1.80427e-12
GM-BAG	Split1	17	43773607	rs17688511	T	G	15776	0.0841058	0.0135572	5.64986e-10
GM-BAG	Split2	17	43773607	rs17688511	T	G	15776	0.0933669	0.0134083	3.45414e-12
GM-BAG	Split1	17	43773784	rs62056870	C	A	15775	0.0842633	0.013557	5.2453e-10
GM-BAG	Split2	17	43773784	rs62056870	C	A	15776	0.0933669	0.0134083	3.45414e-12
GM-BAG	Split1	17	43773877	rs17688534	A	T	15776	0.0841058	0.0135572	5.64986e-10
GM-BAG	Split2	17	43773877	rs17688534	A	T	15776	0.0933669	0.0134083	3.45414e-12
GM-BAG	Split1	17	43773943	rs17688558	A	G	15776	0.0841058	0.0135572	5.64986e-10
GM-BAG	Split2	17	43773943	rs17688558	A	G	15776	0.0933669	0.0134083	3.45414e-12
GM-BAG	Split1	17	43774255	17:43774255_TAGCC_T	TAGCC	T	15728	0.0843341	0.0135503	4.97679e-10
GM-BAG	Split2	17	43774255	17:43774255_TAGCC_T	TAGCC	T	15735	0.0926909	0.013404	4.85382e-12
GM-BAG	Split1	17	43774408	rs201825478	A	AAGAAAGAAAGAG	15772	0.0846689	0.0135599	4.37233e-10
GM-BAG	Split2	17	43774408	rs201825478	A	AAGAAAGAAAGAG	15776	0.0941034	0.0134064	2.32056e-12
GM-BAG	Split1	17	43774497	rs56162163	A	T	15776	0.0841058	0.0135572	5.64986e-10
GM-BAG	Split2	17	43774497	rs56162163	A	T	15776	0.0933669	0.0134083	3.45414e-12
GM-BAG	Split1	17	43774845	rs56391096	C	T	15776	0.0841058	0.0135572	5.64986e-10
GM-BAG	Split2	17	43774845	rs56391096	C	T	15776	0.0933669	0.0134083	3.45414e-12
GM-BAG	Split1	17	43774959	rs17761838	T	C	15776	0.0841058	0.0135572	5.64986e-10
GM-BAG	Split2	17	43774959	rs17761838	T	C	15776	0.0933669	0.0134083	3.45414e-12
GM-BAG	Split1	17	43775015	rs62056872	T	C	15776	0.0841058	0.0135572	5.64986e-10
GM-BAG	Split2	17	43775015	rs62056872	T	C	15776	0.0933669	0.0134083	3.45414e-12
GM-BAG	Split1	17	43775145	rs12150141	G	A	15776	0.0841058	0.0135572	5.64986e-10
GM-BAG	Split2	17	43775145	rs12150141	G	A	15773	0.0942009	0.0134119	2.24957e-12
GM-BAG	Split1	17	43775212	17:43775212_CCTT_C	CCTT	C	15744	0.0840775	0.0135501	5.60936e-10
GM-BAG	Split2	17	43775212	17:43775212_CCTT_C	CCTT	C	15744	0.0927204	0.0134025	4.75151e-12
GM-BAG	Split1	17	43775402	rs12150608	T	C	15776	0.0841058	0.0135572	5.64986e-10
GM-BAG	Split2	17	43775402	rs12150608	T	C	15771	0.0941566	0.0134125	2.30842e-12
GM-BAG	Split1	17	43775479	rs12150610	T	C	15776	0.0840787	0.0135607	5.78073e-10
GM-BAG	Split2	17	43775479	rs12150610	T	C	15771	0.0940194	0.0134131	2.48854e-12
GM-BAG	Split1	17	43775546	rs12150547	A	G	15776	0.0841058	0.0135572	5.64986e-10
GM-BAG	Split2	17	43775546	rs12150547	A	G	15774	0.0933225	0.0134089	3.54372e-12
GM-BAG	Split1	17	43775929	rs17688682	C	G	15775	0.0840642	0.0135579	5.77335e-10
GM-BAG	Split2	17	43775929	rs17688682	C	G	15774	0.0933225	0.0134089	3.54372e-12
GM-BAG	Split1	17	43776061	rs12150454	C	T	15774	0.0843557	0.0135553	4.99785e-10
GM-BAG	Split2	17	43776061	rs12150454	C	T	15774	0.0933225	0.0134089	3.54372e-12
GM-BAG	Split1	17	43776242	rs12150091	A	G	15774	0.0843557	0.0135553	4.99785e-10
GM-BAG	Split2	17	43776242	rs12150091	A	G	15776	0.0933669	0.0134083	3.45414e-12
GM-BAG	Split1	17	43776371	rs12150464	C	T	15774	0.0843557	0.0135553	4.99785e-10
GM-BAG	Split2	17	43776371	rs12150464	C	T	15776	0.0933669	0.0134083	3.45414e-12
GM-BAG	Split1	17	43776391	rs12150435	G	C	15774	0.0843557	0.0135553	4.99785e-10
GM-BAG	Split2	17	43776391	rs12150435	G	C	15776	0.0933669	0.0134083	3.45414e-12
GM-BAG	Split1	17	43776425	rs112972619	C	T	15605	0.0848768	0.0137566	7.00217e-10
GM-BAG	Split2	17	43776425	rs112972619	C	T	15621	0.0982587	0.0135845	4.93786e-13
GM-BAG	Split1	17	43776741	rs76761706	T	C	15728	0.0836712	0.0135885	7.56923e-10
GM-BAG	Split2	17	43776741	rs76761706	T	C	15725	0.0951535	0.0134677	1.67012e-12
GM-BAG	Split1	17	43776742	rs80143279	T	C	15733	0.0839415	0.0135834	6.57961e-10
GM-BAG	Split2	17	43776742	rs80143279	T	C	15726	0.0947821	0.0134668	2.02803e-12
GM-BAG	Split1	17	43776787	rs17761985	C	T	15775	0.0840642	0.0135579	5.77335e-10
GM-BAG	Split2	17	43776787	rs17761985	C	T	15775	0.0932043	0.0134073	3.74867e-12
GM-BAG	Split1	17	43776945	rs62056873	T	C	15775	0.0840642	0.0135579	5.77335e-10
GM-BAG	Split2	17	43776945	rs62056873	T	C	15775	0.0933414	0.0134091	3.51075e-12
GM-BAG	Split1	17	43777542	rs17688767	A	G	15775	0.0840642	0.0135579	5.77335e-10
GM-BAG	Split2	17	43777542	rs17688767	A	G	15776	0.0933669	0.0134083	3.45414e-12
GM-BAG	Split1	17	43777578	rs62056874	C	T	15775	0.0840642	0.0135579	5.77335e-10
GM-BAG	Split2	17	43777578	rs62056874	C	T	15776	0.0933669	0.0134083	3.45414e-12
GM-BAG	Split1	17	43777710	rs17688773	T	C	15775	0.0840642	0.0135579	5.77335e-10
GM-BAG	Split2	17	43777710	rs17688773	T	C	15776	0.0933669	0.0134083	3.45414e-12
GM-BAG	Split1	17	43777745	rs17762073	C	A	15774	0.0840804	0.0135586	5.74079e-10
GM-BAG	Split2	17	43777745	rs17762073	C	A	15776	0.0933669	0.0134083	3.45414e-12
GM-BAG	Split1	17	43777835	17:43777835_TATCCTGCTTCCC_T	TATCCTGCTTCCC	T	15744	0.0840777	0.0135909	6.31004e-10
GM-BAG	Split2	17	43777835	17:43777835_TATCCTGCTTCCC_T	TATCCTGCTTCCC	T	15750	0.0928949	0.0134445	5.04957e-12
GM-BAG	Split1	17	43777957	17:43777957_AATC_A	AATC	A	15716	0.0847759	0.0135805	4.41737e-10
GM-BAG	Split2	17	43777957	17:43777957_AATC_A	AATC	A	15728	0.0929856	0.013428	4.5359e-12
GM-BAG	Split1	17	43778003	rs62056875	T	A	15774	0.0840566	0.0135588	5.8076e-10
GM-BAG	Split2	17	43778003	rs62056875	T	A	15776	0.0933669	0.0134083	3.45414e-12
GM-BAG	Split1	17	43778315	17:43778315_CA_C	CA	C	15678	0.0847348	0.0136729	5.88784e-10
GM-BAG	Split2	17	43778315	17:43778315_CA_C	CA	C	15690	0.0987783	0.0135099	2.76804e-13
GM-BAG	Split1	17	43778406	rs17688875	A	G	15763	0.0837657	0.0135633	6.73936e-10
GM-BAG	Split2	17	43778406	rs17688875	A	G	15758	0.0934105	0.0134144	3.45171e-12
GM-BAG	Split1	17	43778602	rs17762165	C	T	15774	0.0840566	0.0135588	5.8076e-10
GM-BAG	Split2	17	43778602	rs17762165	C	T	15776	0.0933669	0.0134083	3.45414e-12
GM-BAG	Split1	17	43778752	rs62056876	C	T	15759	0.0843512	0.013569	5.21338e-10
GM-BAG	Split2	17	43778752	rs62056876	C	T	15761	0.0942181	0.0134233	2.32586e-12
GM-BAG	Split1	17	43778828	rs62056877	T	G	15744	0.0827146	0.0135709	1.11976e-09
GM-BAG	Split2	17	43778828	rs62056877	T	G	15750	0.0932698	0.0134185	3.77388e-12
GM-BAG	Split1	17	43779031	rs113603492	C	CCTCCCCA	15588	0.0875911	0.0137903	2.18931e-10
GM-BAG	Split2	17	43779031	rs113603492	C	CCTCCCCA	15592	0.090377	0.013582	2.94354e-11
GM-BAG	Split1	17	43779351	rs17688922	G	A	15763	0.0843037	0.0135689	5.32775e-10
GM-BAG	Split2	17	43779351	rs17688922	G	A	15764	0.093769	0.0134232	2.95028e-12
GM-BAG	Split1	17	43779419	rs17688944	T	A	15774	0.0844719	0.0135587	4.78058e-10
GM-BAG	Split2	17	43779419	rs17688944	T	A	15775	0.0934047	0.013411	3.41872e-12
GM-BAG	Split1	17	43779624	rs1526128	C	T	15718	0.0833718	0.0136436	1.01532e-09
GM-BAG	Split2	17	43779624	rs1526128	C	T	15730	0.0952638	0.013471	1.59397e-12
GM-BAG	Split1	17	43779657	rs1526129	T	C	15773	0.0844955	0.0135594	4.73655e-10
GM-BAG	Split2	17	43779657	rs1526129	T	C	15774	0.0934399	0.0134117	3.36491e-12
GM-BAG	Split1	17	43780561	rs62056878	C	T	15763	0.0843245	0.0135687	5.27345e-10
GM-BAG	Split2	17	43780561	rs62056878	C	T	15758	0.093832	0.0134262	2.88567e-12
GM-BAG	Split1	17	43780948	rs17762308	T	C	15763	0.0843982	0.0135706	5.12311e-10
GM-BAG	Split2	17	43780948	rs17762308	T	C	15765	0.0938303	0.0134222	2.84584e-12
GM-BAG	Split1	17	43781105	rs968028	A	G	15751	0.0843364	0.0135805	5.42762e-10
GM-BAG	Split2	17	43781105	rs968028	A	G	15753	0.09344	0.0134393	3.72387e-12
GM-BAG	Split1	17	43781250	rs968027	C	T	15747	0.0834596	0.013589	8.36094e-10
GM-BAG	Split2	17	43781250	rs968027	C	T	15754	0.0933571	0.0134361	3.84359e-12
GM-BAG	Split1	17	43781426	rs62056879	T	C	15757	0.0842826	0.0135753	5.48196e-10
GM-BAG	Split2	17	43781426	rs62056879	T	C	15761	0.09394	0.0134243	2.70614e-12
GM-BAG	Split1	17	43781505	rs79892630	C	T	15766	0.084477	0.0135667	4.88206e-10
GM-BAG	Split2	17	43781505	rs79892630	C	T	15772	0.0935753	0.0134121	3.13683e-12
GM-BAG	Split1	17	43781720	rs199504614	T	TAAAAAAAAGAG	15771	0.0846753	0.0135607	4.36967e-10
GM-BAG	Split2	17	43781720	rs199504614	T	TAAAAAAAAGAG	15772	0.0937193	0.0134137	2.92423e-12
GM-BAG	Split1	17	43781726	rs138070769	A	AAAGAG	15744	0.0855909	0.0135674	2.89105e-10
GM-BAG	Split2	17	43781726	rs138070769	A	AAAGAG	15755	0.0936792	0.0134277	3.14536e-12
GM-BAG	Split1	17	43781778	rs17762361	A	G	15762	0.0844823	0.0135685	4.89491e-10
GM-BAG	Split2	17	43781778	rs17762361	A	G	15763	0.0938043	0.013424	2.90359e-12
GM-BAG	Split1	17	43782304	rs62056880	T	C	15773	0.0844955	0.0135594	4.73655e-10
GM-BAG	Split2	17	43782304	rs62056880	T	C	15770	0.0932144	0.0134158	3.84716e-12
GM-BAG	Split1	17	43782455	rs62056881	G	T	15769	0.0840269	0.0135658	6.01048e-10
GM-BAG	Split2	17	43782455	rs62056881	G	T	15770	0.0933563	0.0134155	3.56616e-12
GM-BAG	Split1	17	43782492	rs17689104	A	G	15774	0.0845384	0.0135621	4.67871e-10
GM-BAG	Split2	17	43782492	rs17689104	A	G	15771	0.0931006	0.0134152	4.07583e-12
GM-BAG	Split1	17	43782558	rs17689116	T	C	15773	0.0847179	0.0135654	4.34204e-10
GM-BAG	Split2	17	43782558	rs17689116	T	C	15768	0.092567	0.0134144	5.37697e-12
GM-BAG	Split1	17	43782693	rs62056905	A	G	15716	0.0845968	0.0135867	4.89194e-10
GM-BAG	Split2	17	43782693	rs62056905	A	G	15724	0.0914736	0.0134454	1.05923e-11
GM-BAG	Split1	17	43782708	rs62056906	T	C	15769	0.0841826	0.0135629	5.5408e-10
GM-BAG	Split2	17	43782708	rs62056906	T	C	15763	0.0925314	0.0134182	5.55272e-12
GM-BAG	Split1	17	43783573	rs17689182	C	T	15692	0.0849988	0.013618	4.44121e-10
GM-BAG	Split2	17	43783573	rs17689182	C	T	15682	0.095551	0.0135184	1.6355e-12
GM-BAG	Split1	17	43783590	rs62056908	G	A	15419	0.0884327	0.0139078	2.09439e-10
GM-BAG	Split2	17	43783590	rs62056908	G	A	15436	0.0943296	0.0138251	9.24391e-12
GM-BAG	Split1	17	43783803	rs62056909	A	G	15698	0.0850539	0.013578	3.84701e-10
GM-BAG	Split2	17	43783803	rs62056909	A	G	15694	0.0921537	0.01345	7.57466e-12
GM-BAG	Split1	17	43784222	rs62056910	T	C	15770	0.08507	0.0135602	3.62172e-10
GM-BAG	Split2	17	43784222	rs62056910	T	C	15764	0.0938285	0.0134154	2.77749e-12
GM-BAG	Split1	17	43784624	rs62056911	T	C	15772	0.0850882	0.0135609	3.59855e-10
GM-BAG	Split2	17	43784624	rs62056911	T	C	15767	0.0942237	0.0134153	2.25098e-12
GM-BAG	Split1	17	43784935	rs78568882	C	G	15764	0.085128	0.0135683	3.61035e-10
GM-BAG	Split2	17	43784935	rs78568882	C	G	15762	0.093495	0.0134178	3.34299e-12
GM-BAG	Split1	17	43784948	rs62056912	G	T	15771	0.085185	0.0135609	3.43727e-10
GM-BAG	Split2	17	43784948	rs62056912	G	T	15766	0.0940614	0.013415	2.45079e-12
GM-BAG	Split1	17	43784994	rs62056913	C	T	15762	0.0849192	0.0135725	4.03368e-10
GM-BAG	Split2	17	43784994	rs62056913	C	T	15755	0.0932279	0.0134234	3.92751e-12
GM-BAG	Split1	17	43785096	rs78454137	G	A	15622	0.0863603	0.0137164	3.13331e-10
GM-BAG	Split2	17	43785096	rs78454137	G	A	15637	0.0922689	0.0135727	1.09821e-11
GM-BAG	Split1	17	43785098	rs112123127	C	T	15622	0.0863603	0.0137164	3.13331e-10
GM-BAG	Split2	17	43785098	rs112123127	C	T	15637	0.0922689	0.0135727	1.09821e-11
GM-BAG	Split1	17	43785104	rs112908630	C	CTTA	15367	0.0846362	0.0139731	1.41857e-09
GM-BAG	Split2	17	43785104	rs112908630	C	CTTA	15378	0.0895668	0.0138088	9.07107e-11
GM-BAG	Split1	17	43785349	rs61667602	T	C	15767	0.0849597	0.0135603	3.81701e-10
GM-BAG	Split2	17	43785349	rs61667602	T	C	15763	0.0939261	0.0134153	2.63631e-12
GM-BAG	Split1	17	43785627	rs62056915	A	T	15772	0.0850882	0.0135609	3.59855e-10
GM-BAG	Split2	17	43785627	rs62056915	A	T	15764	0.0942721	0.0134164	2.2022e-12
GM-BAG	Split1	17	43785808	rs17689218	T	C	15772	0.0850882	0.0135609	3.59855e-10
GM-BAG	Split2	17	43785808	rs17689218	T	C	15766	0.0943163	0.0134158	2.1461e-12
GM-BAG	Split1	17	43785938	rs62056916	C	T	15772	0.0850882	0.0135609	3.59855e-10
GM-BAG	Split2	17	43785938	rs62056916	C	T	15766	0.0943163	0.0134158	2.1461e-12
GM-BAG	Split1	17	43786013	rs62056917	G	T	15772	0.0850882	0.0135609	3.59855e-10
GM-BAG	Split2	17	43786013	rs62056917	G	T	15766	0.0943163	0.0134158	2.1461e-12
GM-BAG	Split1	17	43786676	rs62056918	T	G	15769	0.085096	0.0135685	3.66724e-10
GM-BAG	Split2	17	43786676	rs62056918	T	G	15765	0.0941348	0.0134201	2.40239e-12
GM-BAG	Split1	17	43786698	rs62056919	C	T	15769	0.085096	0.0135685	3.66724e-10
GM-BAG	Split2	17	43786698	rs62056919	C	T	15765	0.0941348	0.0134201	2.40239e-12
GM-BAG	Split1	17	43787130	rs17762535	T	C	15774	0.0848776	0.0135613	3.97983e-10
GM-BAG	Split2	17	43787130	rs17762535	T	C	15770	0.0941131	0.0134142	2.37714e-12
GM-BAG	Split1	17	43787226	rs62056920	G	A	15773	0.0848003	0.0135616	4.13117e-10
GM-BAG	Split2	17	43787226	rs62056920	G	A	15770	0.0941131	0.0134142	2.37714e-12
GM-BAG	Split1	17	43787306	rs62056921	T	C	15773	0.0848003	0.0135616	4.13117e-10
GM-BAG	Split2	17	43787306	rs62056921	T	C	15770	0.0941131	0.0134142	2.37714e-12
GM-BAG	Split1	17	43787563	rs62056922	C	G	15774	0.0848776	0.0135613	3.97983e-10
GM-BAG	Split2	17	43787563	rs62056922	C	G	15770	0.0941131	0.0134142	2.37714e-12
GM-BAG	Split1	17	43788371	rs56290582	C	T	15773	0.0850052	0.013561	3.74307e-10
GM-BAG	Split2	17	43788371	rs56290582	C	T	15769	0.094064	0.0134147	2.44468e-12
GM-BAG	Split1	17	43788419	rs56397077	C	A	15774	0.0848776	0.0135613	3.97983e-10
GM-BAG	Split2	17	43788419	rs56397077	C	A	15770	0.0941131	0.0134142	2.37714e-12
GM-BAG	Split1	17	43788649	rs62056925	T	C	15774	0.0848776	0.0135613	3.97983e-10
GM-BAG	Split2	17	43788649	rs62056925	T	C	15770	0.0941131	0.0134142	2.37714e-12
GM-BAG	Split1	17	43788666	rs62056926	C	G	15774	0.0848776	0.0135613	3.97983e-10
GM-BAG	Split2	17	43788666	rs62056926	C	G	15770	0.0941131	0.0134142	2.37714e-12
GM-BAG	Split1	17	43788767	rs62056927	G	A	15773	0.0848387	0.0135619	4.06055e-10
GM-BAG	Split2	17	43788767	rs62056927	G	A	15770	0.0941131	0.0134142	2.37714e-12
GM-BAG	Split1	17	43788782	rs62056928	C	T	15772	0.0846966	0.0135619	4.34153e-10
GM-BAG	Split2	17	43788782	rs62056928	C	T	15769	0.0941912	0.0134145	2.28279e-12
GM-BAG	Split1	17	43789144	rs62056929	G	A	15773	0.0848387	0.0135619	4.06055e-10
GM-BAG	Split2	17	43789144	rs62056929	G	A	15770	0.0941131	0.0134142	2.37714e-12
GM-BAG	Split1	17	43789413	17:43789413_CT_C	CT	C	15474	0.0815149	0.0139339	5.0121e-09
GM-BAG	Split2	17	43789413	17:43789413_CT_C	CT	C	15476	0.0914394	0.0137528	3.05382e-11
GM-BAG	Split1	17	43789640	rs62056930	A	C	15761	0.0852878	0.0135551	3.21826e-10
GM-BAG	Split2	17	43789640	rs62056930	A	C	15762	0.0934735	0.0134137	3.33021e-12
GM-BAG	Split1	17	43789698	rs62056931	G	A	15778	0.0869644	0.0136012	1.66298e-10
GM-BAG	Split2	17	43789698	rs62056931	G	A	15778	0.0926185	0.0134523	5.99755e-12
GM-BAG	Split1	17	43789971	rs62056932	G	C	15710	0.0862436	0.013626	2.52911e-10
GM-BAG	Split2	17	43789971	rs62056932	G	C	15697	0.0948187	0.013485	2.12878e-12
GM-BAG	Split1	17	43789978	rs62056933	G	A	15712	0.0861212	0.0136145	2.58881e-10
GM-BAG	Split2	17	43789978	rs62056933	G	A	15700	0.0944194	0.0134821	2.60083e-12
GM-BAG	Split1	17	43790005	rs62056934	A	G	15745	0.0859664	0.0135897	2.58605e-10
GM-BAG	Split2	17	43790005	rs62056934	A	G	15739	0.0951906	0.0134479	1.51915e-12
GM-BAG	Split1	17	43790401	rs79322350	A	G	15774	0.0848776	0.0135613	3.97983e-10
GM-BAG	Split2	17	43790401	rs79322350	A	G	15768	0.0944661	0.0134177	1.99619e-12
GM-BAG	Split1	17	43790446	rs62056935	A	G	15774	0.0848776	0.0135613	3.97983e-10
GM-BAG	Split2	17	43790446	rs62056935	A	G	15770	0.0941131	0.0134142	2.37714e-12
GM-BAG	Split1	17	43790598	rs373685009	G	GAA	15730	0.084668	0.0136082	5.03778e-10
GM-BAG	Split2	17	43790598	rs373685009	G	GAA	15733	0.093219	0.0134398	4.19022e-12
GM-BAG	Split1	17	43790649	rs75076131	C	A	15774	0.0848776	0.0135613	3.97983e-10
GM-BAG	Split2	17	43790649	rs75076131	C	A	15770	0.0941131	0.0134142	2.37714e-12
GM-BAG	Split1	17	43790770	rs77727624	A	G	15607	0.0832959	0.0135902	9.04868e-10
GM-BAG	Split2	17	43790770	rs77727624	A	G	15617	0.0951338	0.0134382	1.50986e-12
GM-BAG	Split1	17	43790911	rs62056936	A	T	15774	0.0848776	0.0135613	3.97983e-10
GM-BAG	Split2	17	43790911	rs62056936	A	T	15770	0.0941131	0.0134142	2.37714e-12
GM-BAG	Split1	17	43791181	rs62056937	A	C	15774	0.0848776	0.0135613	3.97983e-10
GM-BAG	Split2	17	43791181	rs62056937	A	C	15770	0.0941131	0.0134142	2.37714e-12
GM-BAG	Split1	17	43791332	rs62056939	T	C	15774	0.0848776	0.0135613	3.97983e-10
GM-BAG	Split2	17	43791332	rs62056939	T	C	15770	0.0941605	0.0134143	2.31896e-12
GM-BAG	Split1	17	43791344	rs62056940	T	A	15774	0.0848776	0.0135613	3.97983e-10
GM-BAG	Split2	17	43791344	rs62056940	T	A	15770	0.0941605	0.0134143	2.31896e-12
GM-BAG	Split1	17	43791405	rs78803763	C	A	15774	0.0848776	0.0135613	3.97983e-10
GM-BAG	Split2	17	43791405	rs78803763	C	A	15770	0.0941605	0.0134143	2.31896e-12
GM-BAG	Split1	17	43791429	rs77387379	G	A	15774	0.0848776	0.0135613	3.97983e-10
GM-BAG	Split2	17	43791429	rs77387379	G	A	15770	0.0941605	0.0134143	2.31896e-12
GM-BAG	Split1	17	43791468	rs75990322	T	C	15774	0.0848776	0.0135613	3.97983e-10
GM-BAG	Split2	17	43791468	rs75990322	T	C	15770	0.0941605	0.0134143	2.31896e-12
GM-BAG	Split1	17	43791610	rs113661667	T	C	15774	0.0848776	0.0135613	3.97983e-10
GM-BAG	Split2	17	43791610	rs113661667	T	C	15770	0.0941131	0.0134142	2.37714e-12
GM-BAG	Split1	17	43791652	rs74579538	G	A	15774	0.0848776	0.0135613	3.97983e-10
GM-BAG	Split2	17	43791652	rs74579538	G	A	15770	0.0941131	0.0134142	2.37714e-12
GM-BAG	Split1	17	43792090	rs55822644	G	C	15493	0.0816797	0.0138219	3.50506e-09
GM-BAG	Split2	17	43792090	rs55822644	G	C	15491	0.0945106	0.013688	5.22915e-12
GM-BAG	Split1	17	43792091	rs55930267	C	T	15488	0.0809738	0.0138212	4.75999e-09
GM-BAG	Split2	17	43792091	rs55930267	C	T	15483	0.0941378	0.0136919	6.41616e-12
GM-BAG	Split1	17	43792099	rs56406407	T	C	15489	0.081214	0.0138204	4.27957e-09
GM-BAG	Split2	17	43792099	rs56406407	T	C	15486	0.0946577	0.0136888	4.86256e-12
GM-BAG	Split1	17	43792252	rs55973918	C	A	15774	0.0848776	0.0135613	3.97983e-10
GM-BAG	Split2	17	43792252	rs55973918	C	A	15771	0.0941765	0.0134136	2.29305e-12
GM-BAG	Split1	17	43792326	rs56220242	C	T	15769	0.085147	0.0135664	3.55728e-10
GM-BAG	Split2	17	43792326	rs56220242	C	T	15768	0.0940624	0.0134147	2.44694e-12
GM-BAG	Split1	17	43792358	rs56160448	A	G	15769	0.085147	0.0135664	3.55728e-10
GM-BAG	Split2	17	43792358	rs56160448	A	G	15768	0.0940624	0.0134147	2.44694e-12
GM-BAG	Split1	17	43792411	rs56167560	A	G	15711	0.084053	0.013627	7.08047e-10
GM-BAG	Split2	17	43792411	rs56167560	A	G	15719	0.0921816	0.0134733	8.10862e-12
GM-BAG	Split1	17	43792418	rs55849973	T	C	15711	0.084053	0.013627	7.08047e-10
GM-BAG	Split2	17	43792418	rs55849973	T	C	15719	0.0921816	0.0134733	8.10862e-12
GM-BAG	Split1	17	43792493	rs113040933	T	TAAAC	15658	0.0829633	0.0135755	1.01186e-09
GM-BAG	Split2	17	43792493	rs113040933	T	TAAAC	15677	0.0919296	0.0134184	7.60555e-12
GM-BAG	Split1	17	43792586	rs1880749	A	C	15769	0.085147	0.0135664	3.55728e-10
GM-BAG	Split2	17	43792586	rs1880749	A	C	15768	0.0940624	0.0134147	2.44694e-12
GM-BAG	Split1	17	43792895	rs1568951	T	G	15773	0.0851206	0.0135645	3.58178e-10
GM-BAG	Split2	17	43792895	rs1568951	T	G	15771	0.0941765	0.0134136	2.29305e-12
GM-BAG	Split1	17	43792896	rs1568950	T	C	15773	0.0851206	0.0135645	3.58178e-10
GM-BAG	Split2	17	43792896	rs1568950	T	C	15771	0.0941765	0.0134136	2.29305e-12
GM-BAG	Split1	17	43792975	rs1568949	G	A	15774	0.0848776	0.0135613	3.97983e-10
GM-BAG	Split2	17	43792975	rs1568949	G	A	15771	0.0941765	0.0134136	2.29305e-12
GM-BAG	Split1	17	43793200	rs1105571	A	T	15774	0.0848776	0.0135613	3.97983e-10
GM-BAG	Split2	17	43793200	rs1105571	A	T	15771	0.0941765	0.0134136	2.29305e-12
GM-BAG	Split1	17	43793342	rs1105570	A	G	15774	0.0848776	0.0135613	3.97983e-10
GM-BAG	Split2	17	43793342	rs1105570	A	G	15771	0.0941765	0.0134136	2.29305e-12
GM-BAG	Split1	17	43793388	rs1105569	C	T	15774	0.0848776	0.0135613	3.97983e-10
GM-BAG	Split2	17	43793388	rs1105569	C	T	15771	0.0941765	0.0134136	2.29305e-12
GM-BAG	Split1	17	43793651	rs7502718	G	A	15771	0.0846132	0.0135688	4.60772e-10
GM-BAG	Split2	17	43793651	rs7502718	G	A	15768	0.0940961	0.0134125	2.38348e-12
GM-BAG	Split1	17	43793665	rs7502937	A	G	15774	0.0848776	0.0135613	3.97983e-10
GM-BAG	Split2	17	43793665	rs7502937	A	G	15771	0.0941765	0.0134136	2.29305e-12
GM-BAG	Split1	17	43793828	rs4479288	G	A	15764	0.084357	0.0135671	5.17008e-10
GM-BAG	Split2	17	43793828	rs4479288	G	A	15760	0.0945479	0.0134163	1.90095e-12
GM-BAG	Split1	17	43793951	rs4479289	G	A	15775	0.0847368	0.0135613	4.25274e-10
GM-BAG	Split2	17	43793951	rs4479289	G	A	15770	0.0942691	0.013414	2.18622e-12
GM-BAG	Split1	17	43794182	rs4609898	G	A	15775	0.0847368	0.0135613	4.25274e-10
GM-BAG	Split2	17	43794182	rs4609898	G	A	15770	0.0942691	0.013414	2.18622e-12
GM-BAG	Split1	17	43794209	rs4605208	G	C	15775	0.0847368	0.0135613	4.25274e-10
GM-BAG	Split2	17	43794209	rs4605208	G	C	15770	0.0942691	0.013414	2.18622e-12
GM-BAG	Split1	17	43794286	rs75310534	C	T	15775	0.0847368	0.0135613	4.25274e-10
GM-BAG	Split2	17	43794286	rs75310534	C	T	15770	0.0942691	0.013414	2.18622e-12
GM-BAG	Split1	17	43794828	rs111511018	T	C	15735	0.0839826	0.0136064	6.8963e-10
GM-BAG	Split2	17	43794828	rs111511018	T	C	15726	0.0936501	0.0134699	3.72812e-12
GM-BAG	Split1	17	43794899	rs113173628	C	T	15359	0.0841424	0.0140546	2.1874e-09
GM-BAG	Split2	17	43794899	rs113173628	C	T	15338	0.0961069	0.0139087	5.04288e-12
GM-BAG	Split1	17	43795238	rs76007856	G	A	15775	0.0847368	0.0135613	4.25274e-10
GM-BAG	Split2	17	43795238	rs76007856	G	A	15771	0.0941181	0.0134142	2.37076e-12
GM-BAG	Split1	17	43795573	rs111415173	C	T	15775	0.0847368	0.0135613	4.25274e-10
GM-BAG	Split2	17	43795573	rs111415173	C	T	15771	0.0941181	0.0134142	2.37076e-12
GM-BAG	Split1	17	43795634	rs113991678	C	T	15775	0.0847368	0.0135613	4.25274e-10
GM-BAG	Split2	17	43795634	rs113991678	C	T	15771	0.0941181	0.0134142	2.37076e-12
GM-BAG	Split1	17	43795768	rs112995313	T	C	15775	0.0847368	0.0135613	4.25274e-10
GM-BAG	Split2	17	43795768	rs112995313	T	C	15771	0.0941181	0.0134142	2.37076e-12
GM-BAG	Split1	17	43795859	rs111985258	A	G	15777	0.0848894	0.0135625	3.97186e-10
GM-BAG	Split2	17	43795859	rs111985258	A	G	15776	0.0935183	0.0134123	3.23509e-12
GM-BAG	Split1	17	43796396	17:43796396_TG_T	TG	T	15775	0.0858732	0.0135623	2.48976e-10
GM-BAG	Split2	17	43796396	17:43796396_TG_T	TG	T	15772	0.0935421	0.0134136	3.21021e-12
GM-BAG	Split1	17	43796541	rs1880750	T	A	15775	0.0847368	0.0135613	4.25274e-10
GM-BAG	Split2	17	43796541	rs1880750	T	A	15771	0.0941181	0.0134142	2.37076e-12
GM-BAG	Split1	17	43797087	rs56167344	A	T	15759	0.0844735	0.0135647	4.86136e-10
GM-BAG	Split2	17	43797087	rs56167344	A	T	15753	0.0943239	0.0134232	2.19739e-12
GM-BAG	Split1	17	43797157	17:43797157_TA_T	TA	T	15777	0.0848894	0.0135625	3.97186e-10
GM-BAG	Split2	17	43797157	17:43797157_TA_T	TA	T	15775	0.0934478	0.0134126	3.36208e-12
GM-BAG	Split1	17	43797246	rs56046792	C	T	15775	0.0847368	0.0135613	4.25274e-10
GM-BAG	Split2	17	43797246	rs56046792	C	T	15772	0.0941881	0.0134136	2.279e-12
GM-BAG	Split1	17	43798015	rs56323722	A	C	15775	0.0847368	0.0135613	4.25274e-10
GM-BAG	Split2	17	43798015	rs56323722	A	C	15772	0.0941881	0.0134136	2.279e-12
GM-BAG	Split1	17	43798160	rs55989971	G	A	15775	0.0847368	0.0135613	4.25274e-10
GM-BAG	Split2	17	43798160	rs55989971	G	A	15773	0.0940955	0.0134132	2.39023e-12
GM-BAG	Split1	17	43798348	rs3072094	TTTG	T	15498	0.0837545	0.0135466	6.45999e-10
GM-BAG	Split2	17	43798348	rs3072094	TTTG	T	15486	0.0935698	0.0133908	2.91001e-12
GM-BAG	Split1	17	43798360	rs55938136	A	G	15775	0.0847368	0.0135613	4.25274e-10
GM-BAG	Split2	17	43798360	rs55938136	A	G	15773	0.0940955	0.0134132	2.39023e-12
GM-BAG	Split1	17	43798401	rs62056946	G	A	15775	0.0847368	0.0135613	4.25274e-10
GM-BAG	Split2	17	43798401	rs62056946	G	A	15770	0.0940877	0.0134138	2.40592e-12
GM-BAG	Split1	17	43798546	rs75403953	A	G	15775	0.0847368	0.0135613	4.25274e-10
GM-BAG	Split2	17	43798546	rs75403953	A	G	15774	0.0938865	0.0134154	2.69281e-12
GM-BAG	Split1	17	43798584	17:43798584_CA_C	CA	C	15761	0.0842783	0.0135744	5.47938e-10
GM-BAG	Split2	17	43798584	17:43798584_CA_C	CA	C	15757	0.0932385	0.0134257	3.93795e-12
GM-BAG	Split1	17	43798775	rs62054372	G	C	15569	0.0858913	0.0137724	4.59076e-10
GM-BAG	Split2	17	43798775	rs62054372	G	C	15578	0.0954704	0.0136244	2.52888e-12
GM-BAG	Split1	17	43798784	rs368303226	A	AGAG	15765	0.0852838	0.0135595	3.26706e-10
GM-BAG	Split2	17	43798784	rs368303226	A	AGAG	15760	0.0942623	0.013431	2.33829e-12
GM-BAG	Split1	17	43798787	rs7214673	T	G	15538	0.0827456	0.0128779	1.35377e-10
GM-BAG	Split2	17	43798787	rs7214673	T	G	15547	0.083715	0.0127773	5.86123e-11
GM-BAG	Split1	17	43798790	17:43798790_TTTC_T	TTTC	T	15569	0.0858913	0.0137724	4.59076e-10
GM-BAG	Split2	17	43798790	17:43798790_TTTC_T	TTTC	T	15578	0.0954704	0.0136244	2.52888e-12
GM-BAG	Split1	17	43798902	rs55838058	C	T	15660	0.08438	0.0136894	7.27191e-10
GM-BAG	Split2	17	43798902	rs55838058	C	T	15657	0.0953843	0.0135323	1.88187e-12
GM-BAG	Split1	17	43798903	rs56062621	A	G	15660	0.08438	0.0136894	7.27191e-10
GM-BAG	Split2	17	43798903	rs56062621	A	G	15655	0.0952577	0.0135333	2.02041e-12
GM-BAG	Split1	17	43799033	rs55962674	C	T	15771	0.0847529	0.0135638	4.25123e-10
GM-BAG	Split2	17	43799033	rs55962674	C	T	15766	0.0941878	0.0134169	2.30775e-12
GM-BAG	Split1	17	43799048	rs55896111	G	A	15676	0.0856183	0.013646	3.60601e-10
GM-BAG	Split2	17	43799048	rs55896111	G	A	15670	0.0924355	0.0135183	8.33938e-12
GM-BAG	Split1	17	43799052	rs55787734	A	G	15694	0.085724	0.0136274	3.247e-10
GM-BAG	Split2	17	43799052	rs55787734	A	G	15696	0.0919075	0.013491	9.94071e-12
GM-BAG	Split1	17	43799509	rs55653963	A	C	15771	0.0847529	0.0135638	4.25123e-10
GM-BAG	Split2	17	43799509	rs55653963	A	C	15766	0.0941878	0.0134169	2.30775e-12
GM-BAG	Split1	17	43799667	rs62054378	C	A	15771	0.0847529	0.0135638	4.25123e-10
GM-BAG	Split2	17	43799667	rs62054378	C	A	15766	0.0941878	0.0134169	2.30775e-12
GM-BAG	Split1	17	43799804	rs77819001	C	A	15771	0.0847529	0.0135638	4.25123e-10
GM-BAG	Split2	17	43799804	rs77819001	C	A	15766	0.0941878	0.0134169	2.30775e-12
GM-BAG	Split1	17	43799810	rs76667867	G	C	15771	0.0847529	0.0135638	4.25123e-10
GM-BAG	Split2	17	43799810	rs76667867	G	C	15766	0.0941878	0.0134169	2.30775e-12
GM-BAG	Split1	17	43800351	rs17563433	A	C	15774	0.0847104	0.0135621	4.31606e-10
GM-BAG	Split2	17	43800351	rs17563433	A	C	15774	0.0938865	0.0134154	2.69281e-12
GM-BAG	Split1	17	43800404	rs77370070	T	G	15774	0.0847104	0.0135621	4.31606e-10
GM-BAG	Split2	17	43800404	rs77370070	T	G	15774	0.0938865	0.0134154	2.69281e-12
GM-BAG	Split1	17	43800987	rs62054380	C	A	15771	0.084604	0.013564	4.56224e-10
GM-BAG	Split2	17	43800987	rs62054380	C	A	15775	0.0939368	0.0134147	2.61526e-12
GM-BAG	Split1	17	43801092	rs112570965	T	C	15774	0.0847104	0.0135621	4.31606e-10
GM-BAG	Split2	17	43801092	rs112570965	T	C	15775	0.0939368	0.0134147	2.61526e-12
GM-BAG	Split1	17	43801185	rs62054381	A	G	15773	0.0847134	0.0135624	4.31335e-10
GM-BAG	Split2	17	43801185	rs62054381	A	G	15775	0.0939368	0.0134147	2.61526e-12
GM-BAG	Split1	17	43801593	rs17649019	G	A	15774	0.0847104	0.0135621	4.31606e-10
GM-BAG	Split2	17	43801593	rs17649019	G	A	15775	0.0939368	0.0134147	2.61526e-12
GM-BAG	Split1	17	43801695	rs17563501	C	T	15771	0.084604	0.013564	4.56224e-10
GM-BAG	Split2	17	43801695	rs17563501	C	T	15775	0.0939368	0.0134147	2.61526e-12
GM-BAG	Split1	17	43802525	rs62054382	C	T	15774	0.0847466	0.0135649	4.278e-10
GM-BAG	Split2	17	43802525	rs62054382	C	T	15776	0.0941861	0.0134124	2.2712e-12
GM-BAG	Split1	17	43802907	rs62054383	T	C	15773	0.0848463	0.0135653	4.08663e-10
GM-BAG	Split2	17	43802907	rs62054383	T	C	15772	0.0941458	0.0134138	2.33261e-12
GM-BAG	Split1	17	43802971	rs10514879	C	T	15774	0.0847466	0.0135649	4.278e-10
GM-BAG	Split2	17	43802971	rs10514879	C	T	15773	0.0941783	0.013413	2.28615e-12
GM-BAG	Split1	17	43803189	rs1358071	A	C	15761	0.0816195	0.0126978	1.33149e-10
GM-BAG	Split2	17	43803189	rs1358071	A	C	15758	0.0843298	0.0126246	2.47275e-11
GM-BAG	Split1	17	43803773	rs55920545	A	AG	15768	0.0855492	0.0135648	2.92599e-10
GM-BAG	Split2	17	43803773	rs55920545	A	AG	15771	0.0952962	0.0134245	1.31323e-12
GM-BAG	Split1	17	43803788	rs56280222	T	C	15776	0.0846942	0.0135607	4.33038e-10
GM-BAG	Split2	17	43803788	rs56280222	T	C	15778	0.0940145	0.0134097	2.46352e-12
GM-BAG	Split1	17	43804306	rs62054384	T	C	15773	0.0854196	0.0135624	3.0897e-10
GM-BAG	Split2	17	43804306	rs62054384	T	C	15773	0.0935887	0.0134171	3.17283e-12
GM-BAG	Split1	17	43804317	rs9897399	G	A	15774	0.0854355	0.0135481	2.93805e-10
GM-BAG	Split2	17	43804317	rs9897399	G	A	15770	0.0934139	0.0134061	3.34168e-12
GM-BAG	Split1	17	43804389	rs56205560	T	A	15776	0.0846522	0.0135601	4.40998e-10
GM-BAG	Split2	17	43804389	rs56205560	T	A	15778	0.0940145	0.0134097	2.46352e-12
GM-BAG	Split1	17	43804619	rs56380663	C	T	15778	0.084653	0.013559	4.39408e-10
GM-BAG	Split2	17	43804619	rs56380663	C	T	15778	0.0941356	0.013412	2.32931e-12
GM-BAG	Split1	17	43805525	rs62054387	A	C	15777	0.0847865	0.0135595	4.13216e-10
GM-BAG	Split2	17	43805525	rs62054387	A	C	15775	0.0940758	0.0134139	2.42165e-12
GM-BAG	Split1	17	43805590	rs62054388	C	T	15771	0.084745	0.0135661	4.29603e-10
GM-BAG	Split2	17	43805590	rs62054388	C	T	15773	0.0942114	0.0134142	2.25638e-12
GM-BAG	Split1	17	43806015	rs4401083	G	A	15775	0.0846447	0.0135601	4.42536e-10
GM-BAG	Split2	17	43806015	rs4401083	G	A	15773	0.0940102	0.0134144	2.51296e-12
GM-BAG	Split1	17	43806264	rs1880752	C	T	15777	0.0847865	0.0135595	4.13216e-10
GM-BAG	Split2	17	43806264	rs1880752	C	T	15773	0.0940102	0.0134144	2.51296e-12
GM-BAG	Split1	17	43806451	rs4617909	C	T	15776	0.084665	0.0135592	4.37179e-10
GM-BAG	Split2	17	43806451	rs4617909	C	T	15773	0.0940102	0.0134144	2.51296e-12
GM-BAG	Split1	17	43806925	rs2902662	G	A	15777	0.0847865	0.0135595	4.13216e-10
GM-BAG	Split2	17	43806925	rs2902662	G	A	15773	0.0940102	0.0134144	2.51296e-12
GM-BAG	Split1	17	43807063	rs2864087	C	T	15777	0.0847865	0.0135595	4.13216e-10
GM-BAG	Split2	17	43807063	rs2864087	C	T	15773	0.0940102	0.0134144	2.51296e-12
GM-BAG	Split1	17	43807099	rs2902661	G	A	15763	0.0851429	0.0135637	3.53612e-10
GM-BAG	Split2	17	43807099	rs2902661	G	A	15755	0.0935206	0.0134168	3.28551e-12
GM-BAG	Split1	17	43807113	rs4609899	C	T	15771	0.0846167	0.0135668	4.57304e-10
GM-BAG	Split2	17	43807113	rs4609899	C	T	15764	0.0938989	0.0134294	2.81785e-12
GM-BAG	Split1	17	43807134	rs4471726	T	C	15771	0.0846167	0.0135668	4.57304e-10
GM-BAG	Split2	17	43807134	rs4471726	T	C	15765	0.0940263	0.0134293	2.63299e-12
GM-BAG	Split1	17	43807485	rs79226879	T	C	15777	0.0847865	0.0135595	4.13216e-10
GM-BAG	Split2	17	43807485	rs79226879	T	C	15773	0.0940102	0.0134144	2.51296e-12
GM-BAG	Split1	17	43807642	rs76493835	T	G	15772	0.0848163	0.0135603	4.08454e-10
GM-BAG	Split2	17	43807642	rs76493835	T	G	15776	0.0939306	0.0134108	2.58644e-12
GM-BAG	Split1	17	43807911	rs113927637	A	G	15771	0.0848863	0.0135607	3.95614e-10
GM-BAG	Split2	17	43807911	rs113927637	A	G	15773	0.0938133	0.0134106	2.74991e-12
GM-BAG	Split1	17	43807955	rs17563599	A	C	15777	0.0847865	0.0135595	4.13216e-10
GM-BAG	Split2	17	43807955	rs17563599	A	C	15773	0.0940102	0.0134144	2.51296e-12
GM-BAG	Split1	17	43808067	rs17649138	G	A	15777	0.0847865	0.0135595	4.13216e-10
GM-BAG	Split2	17	43808067	rs17649138	G	A	15773	0.0940102	0.0134144	2.51296e-12
GM-BAG	Split1	17	43808321	rs62054389	G	A	15777	0.0847865	0.0135595	4.13216e-10
GM-BAG	Split2	17	43808321	rs62054389	G	A	15773	0.0940102	0.0134144	2.51296e-12
GM-BAG	Split1	17	43808443	rs62054390	A	C	15777	0.0847865	0.0135595	4.13216e-10
GM-BAG	Split2	17	43808443	rs62054390	A	C	15773	0.0940102	0.0134144	2.51296e-12
GM-BAG	Split1	17	43808763	rs55947210	A	G	15777	0.0847865	0.0135595	4.13216e-10
GM-BAG	Split2	17	43808763	rs55947210	A	G	15773	0.0940102	0.0134144	2.51296e-12
GM-BAG	Split1	17	43808945	rs62054392	C	T	15777	0.0847865	0.0135595	4.13216e-10
GM-BAG	Split2	17	43808945	rs62054392	C	T	15773	0.0940102	0.0134144	2.51296e-12
GM-BAG	Split1	17	43809016	rs4390635	C	T	15777	0.0847865	0.0135595	4.13216e-10
GM-BAG	Split2	17	43809016	rs4390635	C	T	15773	0.0940102	0.0134144	2.51296e-12
GM-BAG	Split1	17	43809264	rs62054393	T	G	15777	0.0847865	0.0135595	4.13216e-10
GM-BAG	Split2	17	43809264	rs62054393	T	G	15773	0.0940102	0.0134144	2.51296e-12
GM-BAG	Split1	17	43809328	rs75986348	A	G	15777	0.0847865	0.0135595	4.13216e-10
GM-BAG	Split2	17	43809328	rs75986348	A	G	15773	0.0940102	0.0134144	2.51296e-12
GM-BAG	Split1	17	43809559	17:43809559_GT_G	GT	G	15718	0.0843861	0.0135811	5.31275e-10
GM-BAG	Split2	17	43809559	17:43809559_GT_G	GT	G	15712	0.0932307	0.0134348	4.08931e-12
GM-BAG	Split1	17	43810371	rs17649162	G	C	15777	0.0847865	0.0135595	4.13216e-10
GM-BAG	Split2	17	43810371	rs17649162	G	C	15773	0.0940102	0.0134144	2.51296e-12
GM-BAG	Split1	17	43810608	rs62054394	T	A	15777	0.0847865	0.0135595	4.13216e-10
GM-BAG	Split2	17	43810608	rs62054394	T	A	15773	0.0940102	0.0134144	2.51296e-12
GM-BAG	Split1	17	43810782	rs113790915	G	C	15777	0.0847865	0.0135595	4.13216e-10
GM-BAG	Split2	17	43810782	rs113790915	G	C	15773	0.0940102	0.0134144	2.51296e-12
GM-BAG	Split1	17	43810851	rs77807457	G	C	15655	0.0859601	0.013708	3.68578e-10
GM-BAG	Split2	17	43810851	rs77807457	G	C	15679	0.0931933	0.0135326	5.93207e-12
GM-BAG	Split1	17	43810873	rs75022332	A	T	15593	0.0884354	0.0137816	1.43076e-10
GM-BAG	Split2	17	43810873	rs75022332	A	T	15610	0.0906761	0.0136031	2.71957e-11
GM-BAG	Split1	17	43810896	rs77804065	C	T	15516	0.0834723	0.0137569	1.32786e-09
GM-BAG	Split2	17	43810896	rs77804065	C	T	15505	0.0914751	0.0135882	1.7327e-11
GM-BAG	Split1	17	43810902	rs77301847	A	G	15554	0.0874436	0.0138394	2.71414e-10
GM-BAG	Split2	17	43810902	rs77301847	A	G	15563	0.0910839	0.0136608	2.6893e-11
GM-BAG	Split1	17	43811060	rs62054395	T	G	15777	0.0847865	0.0135595	4.13216e-10
GM-BAG	Split2	17	43811060	rs62054395	T	G	15773	0.0940102	0.0134144	2.51296e-12
GM-BAG	Split1	17	43811072	rs17563683	A	G	15776	0.0850149	0.0135627	3.74522e-10
GM-BAG	Split2	17	43811072	rs17563683	A	G	15773	0.0940102	0.0134144	2.51296e-12
GM-BAG	Split1	17	43811510	rs62054396	T	C	15777	0.0847865	0.0135595	4.13216e-10
GM-BAG	Split2	17	43811510	rs62054396	T	C	15773	0.0940102	0.0134144	2.51296e-12
GM-BAG	Split1	17	43811673	rs17563718	C	T	15777	0.0847865	0.0135595	4.13216e-10
GM-BAG	Split2	17	43811673	rs17563718	C	T	15773	0.0940102	0.0134144	2.51296e-12
GM-BAG	Split1	17	43811792	rs62054397	C	T	15777	0.0847865	0.0135595	4.13216e-10
GM-BAG	Split2	17	43811792	rs62054397	C	T	15773	0.0940102	0.0134144	2.51296e-12
GM-BAG	Split1	17	43811950	rs4569335	A	C	15777	0.0847865	0.0135595	4.13216e-10
GM-BAG	Split2	17	43811950	rs4569335	A	C	15773	0.0940102	0.0134144	2.51296e-12
GM-BAG	Split1	17	43811990	17:43811990_CTTAG_C	CTTAG	C	15770	0.0850161	0.013559	3.70206e-10
GM-BAG	Split2	17	43811990	17:43811990_CTTAG_C	CTTAG	C	15772	0.0938498	0.0134111	2.70216e-12
GM-BAG	Split1	17	43812177	rs1526125	C	T	15777	0.0847865	0.0135595	4.13216e-10
GM-BAG	Split2	17	43812177	rs1526125	C	T	15773	0.0940102	0.0134144	2.51296e-12
GM-BAG	Split1	17	43812218	rs1526126	C	T	15772	0.0844603	0.0135624	4.85835e-10
GM-BAG	Split2	17	43812218	rs1526126	C	T	15770	0.0933666	0.0134166	3.56144e-12
GM-BAG	Split1	17	43812398	rs1526127	C	G	15777	0.0847865	0.0135595	4.13216e-10
GM-BAG	Split2	17	43812398	rs1526127	C	G	15775	0.0940259	0.0134104	2.45503e-12
GM-BAG	Split1	17	43812599	rs62054398	A	G	15777	0.0847865	0.0135595	4.13216e-10
GM-BAG	Split2	17	43812599	rs62054398	A	G	15775	0.0940259	0.0134104	2.45503e-12
GM-BAG	Split1	17	43812624	rs62054399	G	A	15777	0.0847865	0.0135595	4.13216e-10
GM-BAG	Split2	17	43812624	rs62054399	G	A	15775	0.0940259	0.0134104	2.45503e-12
GM-BAG	Split1	17	43812649	rs62054400	T	C	15777	0.0847865	0.0135595	4.13216e-10
GM-BAG	Split2	17	43812649	rs62054400	T	C	15775	0.0940259	0.0134104	2.45503e-12
GM-BAG	Split1	17	43812684	rs62054411	A	G	15777	0.0847865	0.0135595	4.13216e-10
GM-BAG	Split2	17	43812684	rs62054411	A	G	15775	0.0940259	0.0134104	2.45503e-12
GM-BAG	Split1	17	43813002	rs62054412	G	A	15777	0.0847865	0.0135595	4.13216e-10
GM-BAG	Split2	17	43813002	rs62054412	G	A	15775	0.0940259	0.0134104	2.45503e-12
GM-BAG	Split1	17	43813252	rs17563787	C	G	15777	0.0847865	0.0135595	4.13216e-10
GM-BAG	Split2	17	43813252	rs17563787	C	G	15775	0.0940259	0.0134104	2.45503e-12
GM-BAG	Split1	17	43813370	rs62054413	G	C	15777	0.0847865	0.0135595	4.13216e-10
GM-BAG	Split2	17	43813370	rs62054413	G	C	15775	0.0940259	0.0134104	2.45503e-12
GM-BAG	Split1	17	43813415	rs62054414	G	A	15777	0.0847865	0.0135595	4.13216e-10
GM-BAG	Split2	17	43813415	rs62054414	G	A	15775	0.0940259	0.0134104	2.45503e-12
GM-BAG	Split1	17	43814020	rs10451283	T	C	15775	0.0846895	0.0135549	4.2672e-10
GM-BAG	Split2	17	43814020	rs10451283	T	C	15770	0.0946515	0.0134081	1.74368e-12
GM-BAG	Split1	17	43814370	17:43814370_AC_A	AC	A	15766	0.0844473	0.0135615	4.87522e-10
GM-BAG	Split2	17	43814370	17:43814370_AC_A	AC	A	15771	0.0936931	0.013411	2.93506e-12
GM-BAG	Split1	17	43814427	rs76421814	T	C	15777	0.0847865	0.0135595	4.13216e-10
GM-BAG	Split2	17	43814427	rs76421814	T	C	15775	0.0940259	0.0134104	2.45503e-12
GM-BAG	Split1	17	43814930	17:43814930_GCGTA_G	GCGTA	G	15749	0.0835859	0.0135855	7.80793e-10
GM-BAG	Split2	17	43814930	17:43814930_GCGTA_G	GCGTA	G	15756	0.0943928	0.0134324	2.19307e-12
GM-BAG	Split1	17	43815141	rs56006248	A	G	15777	0.0847865	0.0135595	4.13216e-10
GM-BAG	Split2	17	43815141	rs56006248	A	G	15775	0.0940259	0.0134104	2.45503e-12
GM-BAG	Split1	17	43815336	rs56298110	A	G	15777	0.0847865	0.0135595	4.13216e-10
GM-BAG	Split2	17	43815336	rs56298110	A	G	15775	0.0940259	0.0134104	2.45503e-12
GM-BAG	Split1	17	43815713	rs1608955	C	T	15774	0.0850658	0.0135581	3.60686e-10
GM-BAG	Split2	17	43815713	rs1608955	C	T	15775	0.0940259	0.0134104	2.45503e-12
GM-BAG	Split1	17	43815820	rs1608956	T	A	15774	0.0850658	0.0135581	3.60686e-10
GM-BAG	Split2	17	43815820	rs1608956	T	A	15775	0.0940259	0.0134104	2.45503e-12
GM-BAG	Split1	17	43815859	rs62054417	A	C	15777	0.0847865	0.0135595	4.13216e-10
GM-BAG	Split2	17	43815859	rs62054417	A	C	15775	0.0940259	0.0134104	2.45503e-12
GM-BAG	Split1	17	43816052	rs78440279	C	T	15772	0.0850938	0.0135609	3.58945e-10
GM-BAG	Split2	17	43816052	rs78440279	C	T	15772	0.0943254	0.0134144	2.12509e-12
GM-BAG	Split1	17	43816106	rs75500942	C	A	15777	0.0847931	0.0135621	4.15149e-10
GM-BAG	Split2	17	43816106	rs75500942	C	A	15773	0.094398	0.0134164	2.05983e-12
GM-BAG	Split1	17	43816306	rs62054418	G	A	15777	0.0847931	0.0135621	4.15149e-10
GM-BAG	Split2	17	43816306	rs62054418	G	A	15773	0.094398	0.0134164	2.05983e-12
GM-BAG	Split1	17	43816605	rs62054419	A	C	15777	0.0847865	0.0135595	4.13216e-10
GM-BAG	Split2	17	43816605	rs62054419	A	C	15775	0.0940259	0.0134104	2.45503e-12
GM-BAG	Split1	17	43816655	rs62054420	C	G	15777	0.0847865	0.0135595	4.13216e-10
GM-BAG	Split2	17	43816655	rs62054420	C	G	15775	0.0940259	0.0134104	2.45503e-12
GM-BAG	Split1	17	43816657	rs62054421	G	A	15777	0.0847865	0.0135595	4.13216e-10
GM-BAG	Split2	17	43816657	rs62054421	G	A	15775	0.0940259	0.0134104	2.45503e-12
GM-BAG	Split1	17	43817459	rs17563800	C	T	15777	0.0847865	0.0135595	4.13216e-10
GM-BAG	Split2	17	43817459	rs17563800	C	T	15775	0.0940259	0.0134104	2.45503e-12
GM-BAG	Split1	17	43817557	rs56295996	C	T	15777	0.0847865	0.0135595	4.13216e-10
GM-BAG	Split2	17	43817557	rs56295996	C	T	15775	0.0940259	0.0134104	2.45503e-12
GM-BAG	Split1	17	43817608	rs56384960	G	A	15777	0.0847865	0.0135595	4.13216e-10
GM-BAG	Split2	17	43817608	rs56384960	G	A	15775	0.0940259	0.0134104	2.45503e-12
GM-BAG	Split1	17	43817832	rs56178230	G	A	15777	0.0847865	0.0135595	4.13216e-10
GM-BAG	Split2	17	43817832	rs56178230	G	A	15775	0.0940259	0.0134104	2.45503e-12
GM-BAG	Split1	17	43817898	rs80157557	G	A	15777	0.0847865	0.0135595	4.13216e-10
GM-BAG	Split2	17	43817898	rs80157557	G	A	15775	0.0940259	0.0134104	2.45503e-12
GM-BAG	Split1	17	43818160	rs76728632	A	C	15776	0.0845936	0.0135578	4.50178e-10
GM-BAG	Split2	17	43818160	rs76728632	A	C	15775	0.0940259	0.0134104	2.45503e-12
GM-BAG	Split1	17	43818222	rs17563827	C	A	15777	0.0847865	0.0135595	4.13216e-10
GM-BAG	Split2	17	43818222	rs17563827	C	A	15775	0.0940259	0.0134104	2.45503e-12
GM-BAG	Split1	17	43818611	rs80072429	G	A	15777	0.0846472	0.0135594	4.41102e-10
GM-BAG	Split2	17	43818611	rs80072429	G	A	15775	0.0940259	0.0134104	2.45503e-12
GM-BAG	Split1	17	43818657	rs77114624	T	C	15777	0.0846472	0.0135594	4.41102e-10
GM-BAG	Split2	17	43818657	rs77114624	T	C	15775	0.0940259	0.0134104	2.45503e-12
GM-BAG	Split1	17	43818690	rs76311426	G	T	15777	0.0846472	0.0135594	4.41102e-10
GM-BAG	Split2	17	43818690	rs76311426	G	T	15775	0.0940259	0.0134104	2.45503e-12
GM-BAG	Split1	17	43818906	rs17563861	A	G	15777	0.0846472	0.0135594	4.41102e-10
GM-BAG	Split2	17	43818906	rs17563861	A	G	15775	0.0940259	0.0134104	2.45503e-12
GM-BAG	Split1	17	43818946	rs17563889	A	T	15777	0.0846472	0.0135594	4.41102e-10
GM-BAG	Split2	17	43818946	rs17563889	A	T	15775	0.0940259	0.0134104	2.45503e-12
GM-BAG	Split1	17	43819384	rs62054424	G	A	15776	0.0845481	0.0135598	4.6272e-10
GM-BAG	Split2	17	43819384	rs62054424	G	A	15773	0.0942124	0.013411	2.22787e-12
GM-BAG	Split1	17	43819450	rs17563923	G	A	15776	0.0845481	0.0135598	4.6272e-10
GM-BAG	Split2	17	43819450	rs17563923	G	A	15773	0.0942124	0.013411	2.22787e-12
GM-BAG	Split1	17	43819480	rs62054425	C	T	15776	0.0845481	0.0135598	4.6272e-10
GM-BAG	Split2	17	43819480	rs62054425	C	T	15773	0.0942124	0.013411	2.22787e-12
GM-BAG	Split1	17	43819597	17:43819597_AC_A	AC	A	15771	0.0847641	0.0135581	4.15876e-10
GM-BAG	Split2	17	43819597	17:43819597_AC_A	AC	A	15771	0.0944634	0.0134062	1.91389e-12
GM-BAG	Split1	17	43820741	rs62054426	A	T	15775	0.0844056	0.0135605	4.95773e-10
GM-BAG	Split2	17	43820741	rs62054426	A	T	15774	0.0943934	0.0134109	2.02215e-12
GM-BAG	Split1	17	43821062	rs62054427	A	G	15775	0.0844056	0.0135605	4.95773e-10
GM-BAG	Split2	17	43821062	rs62054427	A	G	15774	0.0943934	0.0134109	2.02215e-12
GM-BAG	Split1	17	43821685	rs74464991	C	A	15775	0.0844056	0.0135605	4.95773e-10
GM-BAG	Split2	17	43821685	rs74464991	C	A	15774	0.0943934	0.0134109	2.02215e-12
GM-BAG	Split1	17	43822398	rs2004260	T	C	15775	0.0844056	0.0135605	4.95773e-10
GM-BAG	Split2	17	43822398	rs2004260	T	C	15774	0.0943934	0.0134109	2.02215e-12
GM-BAG	Split1	17	43822511	rs62054428	G	A	15775	0.0844056	0.0135605	4.95773e-10
GM-BAG	Split2	17	43822511	rs62054428	G	A	15771	0.0942083	0.0134141	2.25908e-12
GM-BAG	Split1	17	43822769	rs75788861	C	T	15491	0.0844426	0.0138595	1.13596e-09
GM-BAG	Split2	17	43822769	rs75788861	C	T	15461	0.0887748	0.0137787	1.20672e-10
GM-BAG	Split1	17	43822772	rs9906974	T	C	15486	0.0824423	0.0138575	2.75079e-09
GM-BAG	Split2	17	43822772	rs9906974	T	C	15455	0.0899156	0.0137749	6.89706e-11
GM-BAG	Split1	17	43823125	rs62054429	G	A	15773	0.08441	0.0135622	4.97098e-10
GM-BAG	Split2	17	43823125	rs62054429	G	A	15774	0.0943934	0.0134109	2.02215e-12
GM-BAG	Split1	17	43823229	rs76171147	T	C	15778	0.0847244	0.0135567	4.21991e-10
GM-BAG	Split2	17	43823229	rs76171147	T	C	15778	0.0941276	0.0134077	2.30241e-12
GM-BAG	Split1	17	43823326	rs75643244	A	G	15775	0.0844056	0.0135605	4.95773e-10
GM-BAG	Split2	17	43823326	rs75643244	A	G	15774	0.0943934	0.0134109	2.02215e-12
GM-BAG	Split1	17	43823880	rs62054431	C	T	15775	0.0844056	0.0135605	4.95773e-10
GM-BAG	Split2	17	43823880	rs62054431	C	T	15774	0.0943934	0.0134109	2.02215e-12
GM-BAG	Split1	17	43823889	rs62054432	C	A	15775	0.0844056	0.0135605	4.95773e-10
GM-BAG	Split2	17	43823889	rs62054432	C	A	15774	0.0943934	0.0134109	2.02215e-12
GM-BAG	Split1	17	43824201	rs111497072	G	A	15775	0.0844056	0.0135605	4.95773e-10
GM-BAG	Split2	17	43824201	rs111497072	G	A	15774	0.0943934	0.0134109	2.02215e-12
GM-BAG	Split1	17	43824348	rs62054433	T	C	15775	0.0844056	0.0135605	4.95773e-10
GM-BAG	Split2	17	43824348	rs62054433	T	C	15774	0.0943934	0.0134109	2.02215e-12
GM-BAG	Split1	17	43824360	rs7207400	T	C	15754	0.0806224	0.0127012	2.24674e-10
GM-BAG	Split2	17	43824360	rs7207400	T	C	15734	0.0842672	0.0126367	2.67102e-11
GM-BAG	Split1	17	43824382	rs62054434	T	G	15775	0.0844056	0.0135605	4.95773e-10
GM-BAG	Split2	17	43824382	rs62054434	T	G	15774	0.0943934	0.0134109	2.02215e-12
GM-BAG	Split1	17	43824848	rs12150683	A	G	15775	0.0844056	0.0135605	4.95773e-10
GM-BAG	Split2	17	43824848	rs12150683	A	G	15774	0.0943934	0.0134109	2.02215e-12
GM-BAG	Split1	17	43824908	rs12150332	C	T	15775	0.0844056	0.0135605	4.95773e-10
GM-BAG	Split2	17	43824908	rs12150332	C	T	15774	0.0943934	0.0134109	2.02215e-12
GM-BAG	Split1	17	43825339	rs62054435	C	G	15775	0.0844056	0.0135605	4.95773e-10
GM-BAG	Split2	17	43825339	rs62054435	C	G	15773	0.094376	0.0134116	2.04702e-12
GM-BAG	Split1	17	43825478	rs75715199	G	A	15775	0.0844056	0.0135605	4.95773e-10
GM-BAG	Split2	17	43825478	rs75715199	G	A	15774	0.0943934	0.0134109	2.02215e-12
GM-BAG	Split1	17	43825568	rs62054436	C	T	15716	0.0839401	0.0136441	7.83033e-10
GM-BAG	Split2	17	43825568	rs62054436	C	T	15719	0.0938074	0.0134669	3.39603e-12
GM-BAG	Split1	17	43825576	rs62054437	T	C	15716	0.0839401	0.0136441	7.83033e-10
GM-BAG	Split2	17	43825576	rs62054437	T	C	15719	0.0938074	0.0134669	3.39603e-12
GM-BAG	Split1	17	43825711	rs62054438	A	C	15775	0.0844056	0.0135605	4.95773e-10
GM-BAG	Split2	17	43825711	rs62054438	A	C	15774	0.0943934	0.0134109	2.02215e-12
GM-BAG	Split1	17	43825725	rs62054439	G	T	15775	0.0844056	0.0135605	4.95773e-10
GM-BAG	Split2	17	43825725	rs62054439	G	T	15774	0.0943934	0.0134109	2.02215e-12
GM-BAG	Split1	17	43825912	rs17334797	A	G	15775	0.0844056	0.0135605	4.95773e-10
GM-BAG	Split2	17	43825912	rs17334797	A	G	15774	0.0943934	0.0134109	2.02215e-12
GM-BAG	Split1	17	43826305	rs12150658	G	A	15775	0.0844056	0.0135605	4.95773e-10
GM-BAG	Split2	17	43826305	rs12150658	G	A	15774	0.0947435	0.0134106	1.67529e-12
GM-BAG	Split1	17	43826351	rs12150363	A	G	15775	0.0844056	0.0135605	4.95773e-10
GM-BAG	Split2	17	43826351	rs12150363	A	G	15774	0.0943934	0.0134109	2.02215e-12
GM-BAG	Split1	17	43826637	rs12150672	G	A	15775	0.0844056	0.0135605	4.95773e-10
GM-BAG	Split2	17	43826637	rs12150672	G	A	15774	0.0943934	0.0134109	2.02215e-12
GM-BAG	Split1	17	43827156	17:43827156_GA_G	GA	G	15771	0.0848905	0.0135607	3.94831e-10
GM-BAG	Split2	17	43827156	17:43827156_GA_G	GA	G	15769	0.0941427	0.0134129	2.32898e-12
GM-BAG	Split1	17	43827209	rs17334894	G	A	15775	0.0844056	0.0135605	4.95773e-10
GM-BAG	Split2	17	43827209	rs17334894	G	A	15774	0.0943934	0.0134109	2.02215e-12
GM-BAG	Split1	17	43827244	rs17334923	C	T	15763	0.0838223	0.0135566	6.43813e-10
GM-BAG	Split2	17	43827244	rs17334923	C	T	15769	0.0951081	0.0134074	1.36114e-12
GM-BAG	Split1	17	43827391	rs62054440	G	C	15768	0.0844788	0.0135644	4.84544e-10
GM-BAG	Split2	17	43827391	rs62054440	G	C	15769	0.0943126	0.0134091	2.097e-12
GM-BAG	Split1	17	43827431	rs12150451	A	G	15768	0.0844788	0.0135644	4.84544e-10
GM-BAG	Split2	17	43827431	rs12150451	A	G	15769	0.0943126	0.0134091	2.097e-12
GM-BAG	Split1	17	43827471	rs12150048	G	C	15767	0.0844008	0.013565	5.03441e-10
GM-BAG	Split2	17	43827471	rs12150048	G	C	15769	0.0943126	0.0134091	2.097e-12
GM-BAG	Split1	17	43827508	rs12150455	A	G	15774	0.0842773	0.0135583	5.23129e-10
GM-BAG	Split2	17	43827508	rs12150455	A	G	15774	0.0943204	0.0134106	2.10054e-12
GM-BAG	Split1	17	43828221	rs12150604	T	A	15775	0.0844056	0.0135605	4.95773e-10
GM-BAG	Split2	17	43828221	rs12150604	T	A	15774	0.0943934	0.0134109	2.02215e-12
GM-BAG	Split1	17	43828617	rs17334944	G	A	15775	0.0844056	0.0135605	4.95773e-10
GM-BAG	Split2	17	43828617	rs17334944	G	A	15774	0.0943934	0.0134109	2.02215e-12
GM-BAG	Split1	17	43828698	rs17426064	C	T	15775	0.0844056	0.0135605	4.95773e-10
GM-BAG	Split2	17	43828698	rs17426064	C	T	15774	0.0943934	0.0134109	2.02215e-12
GM-BAG	Split1	17	43828935	rs17426106	G	C	15775	0.0844056	0.0135605	4.95773e-10
GM-BAG	Split2	17	43828935	rs17426106	G	C	15774	0.0943934	0.0134109	2.02215e-12
GM-BAG	Split1	17	43829353	rs62054442	A	G	15771	0.083793	0.013562	6.62936e-10
GM-BAG	Split2	17	43829353	rs62054442	A	G	15763	0.0944408	0.0134165	2.0136e-12
GM-BAG	Split1	17	43830382	rs35879086	G	A	15771	0.0845515	0.0135684	4.73749e-10
GM-BAG	Split2	17	43830382	rs35879086	G	A	15766	0.0937448	0.0134211	2.96486e-12
GM-BAG	Split1	17	43830640	rs62055868	C	T	15774	0.0845642	0.0135614	4.61366e-10
GM-BAG	Split2	17	43830640	rs62055868	C	T	15773	0.0945247	0.0134114	1.8892e-12
GM-BAG	Split1	17	43830685	rs62055869	G	A	15775	0.0845363	0.0135608	4.66594e-10
GM-BAG	Split2	17	43830685	rs62055869	G	A	15773	0.0945247	0.0134114	1.8892e-12
GM-BAG	Split1	17	43830938	rs17426174	G	C	15774	0.0844803	0.0135613	4.79704e-10
GM-BAG	Split2	17	43830938	rs17426174	G	C	15773	0.0945247	0.0134114	1.8892e-12
GM-BAG	Split1	17	43831112	rs62055871	G	A	15774	0.0844803	0.0135613	4.79704e-10
GM-BAG	Split2	17	43831112	rs62055871	G	A	15773	0.0948554	0.0134114	1.58279e-12
GM-BAG	Split1	17	43832115	rs55645418	A	G	15774	0.084665	0.013561	4.39538e-10
GM-BAG	Split2	17	43832115	rs55645418	A	G	15774	0.0944321	0.013411	1.9817e-12
GM-BAG	Split1	17	43832337	rs35631660	A	G	15766	0.0846681	0.0135699	4.50464e-10
GM-BAG	Split2	17	43832337	rs35631660	A	G	15763	0.0941993	0.0134294	2.40307e-12
GM-BAG	Split1	17	43832367	rs17426195	G	A	15767	0.0845357	0.013569	4.78079e-10
GM-BAG	Split2	17	43832367	rs17426195	G	A	15763	0.0941993	0.0134294	2.40307e-12
GM-BAG	Split1	17	43832618	rs35282504	G	A	15769	0.0846795	0.0135671	4.44433e-10
GM-BAG	Split2	17	43832618	rs35282504	G	A	15772	0.0945677	0.0134114	1.84586e-12
GM-BAG	Split1	17	43832864	rs62055875	T	C	15768	0.0847074	0.0135678	4.39452e-10
GM-BAG	Split2	17	43832864	rs62055875	T	C	15772	0.0945677	0.0134114	1.84586e-12
GM-BAG	Split1	17	43832940	rs62055876	A	G	15743	0.0844565	0.0135897	5.27069e-10
GM-BAG	Split2	17	43832940	rs62055876	A	G	15738	0.0935174	0.0134485	3.6978e-12
GM-BAG	Split1	17	43833824	rs36047693	G	C	15773	0.0847977	0.0135617	4.13719e-10
GM-BAG	Split2	17	43833824	rs36047693	G	C	15774	0.0944321	0.013411	1.9817e-12
GM-BAG	Split1	17	43833921	rs34195569	G	A	15773	0.0847977	0.0135617	4.13719e-10
GM-BAG	Split2	17	43833921	rs34195569	G	A	15774	0.0944321	0.013411	1.9817e-12
GM-BAG	Split1	17	43833981	rs34579278	A	G	15771	0.0848673	0.0135631	4.02053e-10
GM-BAG	Split2	17	43833981	rs34579278	A	G	15771	0.0942656	0.0134156	2.20335e-12
GM-BAG	Split1	17	43834074	rs34211253	C	G	15773	0.0847977	0.0135617	4.13719e-10
GM-BAG	Split2	17	43834074	rs34211253	C	G	15774	0.0944321	0.013411	1.9817e-12
GM-BAG	Split1	17	43834314	rs34008514	A	G	15773	0.0847977	0.0135617	4.13719e-10
GM-BAG	Split2	17	43834314	rs34008514	A	G	15774	0.0944321	0.013411	1.9817e-12
GM-BAG	Split1	17	43834482	rs12943085	G	A	15773	0.0847977	0.0135617	4.13719e-10
GM-BAG	Split2	17	43834482	rs12943085	G	A	15774	0.0944321	0.013411	1.9817e-12
GM-BAG	Split1	17	43834671	rs71363552	A	AC	15735	0.0844882	0.0135647	4.82748e-10
GM-BAG	Split2	17	43834671	rs71363552	A	AC	15736	0.0952429	0.0134122	1.28957e-12
GM-BAG	Split1	17	43834873	rs11079716	G	A	15540	0.0831587	0.0135918	9.68479e-10
GM-BAG	Split2	17	43834873	rs11079716	G	A	15542	0.0912425	0.0134319	1.13823e-11
GM-BAG	Split1	17	43834970	rs7350923	C	T	15773	0.0847977	0.0135617	4.13719e-10
GM-BAG	Split2	17	43834970	rs7350923	C	T	15773	0.0946041	0.0134105	1.80459e-12
GM-BAG	Split1	17	43835351	rs11079717	T	C	15773	0.0847977	0.0135617	4.13719e-10
GM-BAG	Split2	17	43835351	rs11079717	T	C	15773	0.0946041	0.0134105	1.80459e-12
GM-BAG	Split1	17	43835854	rs62055878	C	A	15772	0.0845125	0.0135648	4.77359e-10
GM-BAG	Split2	17	43835854	rs62055878	C	A	15771	0.0946012	0.0134121	1.81825e-12
GM-BAG	Split1	17	43836051	rs76669427	T	A	15768	0.0846698	0.0135636	4.41817e-10
GM-BAG	Split2	17	43836051	rs76669427	T	A	15771	0.0946012	0.0134121	1.81825e-12
GM-BAG	Split1	17	43836109	rs143196316	A	AATT	15682	0.085122	0.0136306	4.34926e-10
GM-BAG	Split2	17	43836109	rs143196316	A	AATT	15657	0.0961161	0.0135222	1.228e-12
GM-BAG	Split1	17	43836191	rs74514268	G	A	15770	0.0842029	0.0135685	5.5786e-10
GM-BAG	Split2	17	43836191	rs74514268	G	A	15770	0.0945129	0.0134126	1.90945e-12
GM-BAG	Split1	17	43836578	rs62055879	G	A	15759	0.0840951	0.0135645	5.79918e-10
GM-BAG	Split2	17	43836578	rs62055879	G	A	15762	0.0949206	0.0134165	1.55809e-12
GM-BAG	Split1	17	43836673	rs12948216	C	T	15768	0.0843581	0.0135653	5.13959e-10
GM-BAG	Split2	17	43836673	rs12948216	C	T	15769	0.0943596	0.0134124	2.07053e-12
GM-BAG	Split1	17	43836920	rs56013908	T	C	15761	0.0840482	0.013572	6.05889e-10
GM-BAG	Split2	17	43836920	rs56013908	T	C	15767	0.0944415	0.0134137	1.99209e-12
GM-BAG	Split1	17	43836953	rs56214516	A	C	15485	0.0903815	0.0143994	3.54901e-10
GM-BAG	Split2	17	43836953	rs56214516	A	C	15504	0.0851036	0.014266	2.49201e-09
GM-BAG	Split1	17	43837091	rs56168907	T	C	15766	0.0845188	0.013566	4.77735e-10
GM-BAG	Split2	17	43837091	rs56168907	T	C	15766	0.0944625	0.0134143	1.97395e-12
GM-BAG	Split1	17	43837115	rs55747440	A	G	15767	0.0843749	0.0135661	5.11142e-10
GM-BAG	Split2	17	43837115	rs55747440	A	G	15766	0.0944625	0.0134143	1.97395e-12
GM-BAG	Split1	17	43837237	rs55801356	A	G	15764	0.0842407	0.0135666	5.45104e-10
GM-BAG	Split2	17	43837237	rs55801356	A	G	15765	0.0941804	0.0134174	2.32092e-12
GM-BAG	Split1	17	43837446	rs62055883	C	G	15759	0.0842149	0.0135717	5.60062e-10
GM-BAG	Split2	17	43837446	rs62055883	C	G	15766	0.0945861	0.0134132	1.84066e-12
GM-BAG	Split1	17	43837567	rs62055884	C	T	15766	0.0841128	0.0135652	5.7635e-10
GM-BAG	Split2	17	43837567	rs62055884	C	T	15767	0.094365	0.013413	2.06963e-12
GM-BAG	Split1	17	43837782	rs79882507	A	G	15762	0.0841716	0.0135673	5.64268e-10
GM-BAG	Split2	17	43837782	rs79882507	A	G	15766	0.0944167	0.0134135	2.01704e-12
GM-BAG	Split1	17	43837868	rs574194744	T	TTTATGTTATG	15690	0.0878345	0.0136109	1.12687e-10
GM-BAG	Split2	17	43837868	rs574194744	T	TTTATGTTATG	15692	0.0966672	0.0134689	7.44078e-13
GM-BAG	Split1	17	43838014	rs62055885	A	G	15757	0.0842036	0.0135677	5.56511e-10
GM-BAG	Split2	17	43838014	rs62055885	A	G	15761	0.0940285	0.0134218	2.55749e-12
GM-BAG	Split1	17	43838071	rs28439278	C	T	15762	0.0841716	0.0135673	5.64268e-10
GM-BAG	Split2	17	43838071	rs28439278	C	T	15767	0.0943084	0.0134132	2.13454e-12
GM-BAG	Split1	17	43838482	rs12150621	G	T	15763	0.0841503	0.0135667	5.68849e-10
GM-BAG	Split2	17	43838482	rs12150621	G	T	15765	0.0941559	0.0134142	2.32363e-12
GM-BAG	Split1	17	43838678	rs62055886	G	A	15736	0.0853636	0.0135978	3.52494e-10
GM-BAG	Split2	17	43838678	rs62055886	G	A	15748	0.0944781	0.0134329	2.09984e-12
GM-BAG	Split1	17	43838710	rs62055887	T	C	15736	0.0853636	0.0135978	3.52494e-10
GM-BAG	Split2	17	43838710	rs62055887	T	C	15748	0.0944781	0.0134329	2.09984e-12
GM-BAG	Split1	17	43838720	rs62055888	C	T	15673	0.0829108	0.0137009	1.46766e-09
GM-BAG	Split2	17	43838720	rs62055888	C	T	15677	0.0950155	0.0135454	2.40018e-12
GM-BAG	Split1	17	43838919	rs62055889	G	A	15758	0.0843212	0.0135784	5.43293e-10
GM-BAG	Split2	17	43838919	rs62055889	G	A	15762	0.0938892	0.0134163	2.69823e-12
GM-BAG	Split1	17	43839150	17:43839150_AT_A	AT	A	15728	0.0836188	0.0135825	7.62448e-10
GM-BAG	Split2	17	43839150	17:43839150_AT_A	AT	A	15724	0.0950269	0.0134327	1.56525e-12
GM-BAG	Split1	17	43839253	rs71375313	G	A	15732	0.0857865	0.0135964	2.87408e-10
GM-BAG	Split2	17	43839253	rs71375313	G	A	15742	0.092669	0.0134446	5.68484e-12
GM-BAG	Split1	17	43839951	rs11079718	A	T	15656	0.0850418	0.0136479	4.74974e-10
GM-BAG	Split2	17	43839951	rs11079718	A	T	15665	0.092643	0.0134959	6.92173e-12
GM-BAG	Split1	17	43840006	rs11079719	T	G	15595	0.0810693	0.0137252	3.56495e-09
GM-BAG	Split2	17	43840006	rs11079719	T	G	15598	0.0940524	0.0135783	4.47717e-12
GM-BAG	Split1	17	43840016	rs11079720	G	A	15631	0.0812923	0.013711	3.11277e-09
GM-BAG	Split2	17	43840016	rs11079720	G	A	15620	0.0939761	0.0135776	4.64619e-12
GM-BAG	Split1	17	43840107	rs11079721	C	A	15747	0.0843667	0.0135768	5.29368e-10
GM-BAG	Split2	17	43840107	rs11079721	C	A	15742	0.0945909	0.0134342	1.98656e-12
GM-BAG	Split1	17	43840681	rs62055890	C	T	15752	0.084506	0.0135714	4.88216e-10
GM-BAG	Split2	17	43840681	rs62055890	C	T	15760	0.0937351	0.0134193	2.96044e-12
GM-BAG	Split1	17	43840726	rs111697872	C	CTT	15635	0.0854852	0.013658	3.97618e-10
GM-BAG	Split2	17	43840726	rs111697872	C	CTT	15653	0.095889	0.0135072	1.30943e-12
GM-BAG	Split1	17	43840864	rs77849344	G	A	15762	0.0841864	0.013567	5.59772e-10
GM-BAG	Split2	17	43840864	rs77849344	G	A	15764	0.0941219	0.0134149	2.37261e-12
GM-BAG	Split1	17	43840899	rs74918686	G	C	15760	0.0840816	0.0135713	5.95181e-10
GM-BAG	Split2	17	43840899	rs74918686	G	C	15761	0.093649	0.0134188	3.09295e-12
GM-BAG	Split1	17	43840935	rs79545140	T	C	15760	0.0838601	0.0135716	6.60528e-10
GM-BAG	Split2	17	43840935	rs79545140	T	C	15761	0.093649	0.0134188	3.09295e-12
GM-BAG	Split1	17	43841356	17:43841356_CTT_C	CTT	C	15564	0.0860237	0.0135931	2.54336e-10
GM-BAG	Split2	17	43841356	17:43841356_CTT_C	CTT	C	15583	0.0932466	0.0134739	4.67472e-12
GM-BAG	Split1	17	43841571	rs56369036	T	A	15766	0.0840145	0.0135661	6.05003e-10
GM-BAG	Split2	17	43841571	rs56369036	T	A	15765	0.0941306	0.0134143	2.35643e-12
GM-BAG	Split1	17	43841624	rs138939613	G	GATGGATGA	15742	0.0848186	0.0135865	4.40653e-10
GM-BAG	Split2	17	43841624	rs138939613	G	GATGGATGA	15752	0.0958196	0.013431	1.01584e-12
GM-BAG	Split1	17	43841729	rs11079723	T	C	15758	0.083791	0.0135758	6.90515e-10
GM-BAG	Split2	17	43841729	rs11079723	T	C	15762	0.0942024	0.0134154	2.2767e-12
GM-BAG	Split1	17	43841912	rs11079724	C	T	15762	0.0840922	0.0135676	5.86095e-10
GM-BAG	Split2	17	43841912	rs11079724	C	T	15764	0.0940973	0.0134123	2.38032e-12
GM-BAG	Split1	17	43842462	rs55707339	T	C	15745	0.0832528	0.0135944	9.33926e-10
GM-BAG	Split2	17	43842462	rs55707339	T	C	15756	0.0944064	0.0134149	2.03892e-12
GM-BAG	Split1	17	43842494	rs62055893	A	G	15752	0.0837022	0.013588	7.45125e-10
GM-BAG	Split2	17	43842494	rs62055893	A	G	15757	0.094023	0.0134233	2.57935e-12
GM-BAG	Split1	17	43843395	rs75257002	C	T	15730	0.0837737	0.0135962	7.37947e-10
GM-BAG	Split2	17	43843395	rs75257002	C	T	15731	0.092394	0.0134472	6.6195e-12
GM-BAG	Split1	17	43843943	rs62055894	G	A	15765	0.0834115	0.0135674	8.03951e-10
GM-BAG	Split2	17	43843943	rs62055894	G	A	15768	0.0937585	0.0134149	2.87692e-12
GM-BAG	Split1	17	43844044	rs62055895	A	G	15765	0.0834115	0.0135674	8.03951e-10
GM-BAG	Split2	17	43844044	rs62055895	A	G	15769	0.0940213	0.0134119	2.47504e-12
GM-BAG	Split1	17	43844201	rs62055896	C	T	15765	0.0834115	0.0135674	8.03951e-10
GM-BAG	Split2	17	43844201	rs62055896	C	T	15769	0.0940213	0.0134119	2.47504e-12
GM-BAG	Split1	17	43844486	rs55725840	T	A	15765	0.0834115	0.0135674	8.03951e-10
GM-BAG	Split2	17	43844486	rs55725840	T	A	15769	0.0940213	0.0134119	2.47504e-12
GM-BAG	Split1	17	43844559	rs56194509	T	G	15633	0.0829426	0.0137308	1.56982e-09
GM-BAG	Split2	17	43844559	rs56194509	T	G	15655	0.0905005	0.0135258	2.29271e-11
GM-BAG	Split1	17	43844560	rs55657917	T	G	15633	0.0829426	0.0137308	1.56982e-09
GM-BAG	Split2	17	43844560	rs55657917	T	G	15654	0.090321	0.0135291	2.53743e-11
GM-BAG	Split1	17	43844798	rs56082319	G	A	15764	0.0834526	0.013568	7.90078e-10
GM-BAG	Split2	17	43844798	rs56082319	G	A	15768	0.0939583	0.0134123	2.56315e-12
GM-BAG	Split1	17	43844859	rs56109643	A	G	15765	0.0834115	0.0135674	8.03951e-10
GM-BAG	Split2	17	43844859	rs56109643	A	G	15769	0.0940213	0.0134119	2.47504e-12
GM-BAG	Split1	17	43844977	rs62055899	T	A	15760	0.0836273	0.0135721	7.37211e-10
GM-BAG	Split2	17	43844977	rs62055899	T	A	15762	0.0942229	0.0134173	2.26838e-12
GM-BAG	Split1	17	43845002	rs62055900	C	G	15760	0.0836273	0.0135721	7.37211e-10
GM-BAG	Split2	17	43845002	rs62055900	C	G	15762	0.0939951	0.0134172	2.55925e-12
GM-BAG	Split1	17	43845041	rs62055901	G	A	15764	0.0835627	0.0135666	7.47798e-10
GM-BAG	Split2	17	43845041	rs62055901	G	A	15764	0.0937672	0.0134144	2.85851e-12
GM-BAG	Split1	17	43845480	rs58089049	C	T	15670	0.0797929	0.012727	3.71481e-10
GM-BAG	Split2	17	43845480	rs58089049	C	T	15657	0.0835783	0.0126611	4.2096e-11
GM-BAG	Split1	17	43846668	rs62055903	C	A	15765	0.0834115	0.0135674	8.03951e-10
GM-BAG	Split2	17	43846668	rs62055903	C	A	15771	0.094147	0.0134117	2.31328e-12
GM-BAG	Split1	17	43846820	rs111374028	G	A	15765	0.0834115	0.0135674	8.03951e-10
GM-BAG	Split2	17	43846820	rs111374028	G	A	15771	0.094147	0.0134117	2.31328e-12
GM-BAG	Split1	17	43847039	rs113934115	C	T	15765	0.0834115	0.0135674	8.03951e-10
GM-BAG	Split2	17	43847039	rs113934115	C	T	15771	0.094147	0.0134117	2.31328e-12
GM-BAG	Split1	17	43847095	rs113762994	C	T	15753	0.0846471	0.0135653	4.48838e-10
GM-BAG	Split2	17	43847095	rs113762994	C	T	15760	0.0950363	0.0134248	1.51135e-12
GM-BAG	Split1	17	43847374	rs62055928	G	A	15765	0.0834115	0.0135674	8.03951e-10
GM-BAG	Split2	17	43847374	rs62055928	G	A	15770	0.0942517	0.0134121	2.19069e-12
GM-BAG	Split1	17	43847569	rs570010559	TTTTGTTTG	T	15578	0.0830396	0.0127965	8.88703e-11
GM-BAG	Split2	17	43847569	rs570010559	TTTTGTTTG	T	15584	0.0852696	0.0127292	2.17419e-11
GM-BAG	Split1	17	43847741	rs56268325	T	C	15766	0.0834381	0.0135666	7.92309e-10
GM-BAG	Split2	17	43847741	rs56268325	T	C	15771	0.094147	0.0134117	2.31328e-12
GM-BAG	Split1	17	43847868	rs56070245	T	C	15767	0.0834912	0.0135659	7.71503e-10
GM-BAG	Split2	17	43847868	rs56070245	T	C	15771	0.094147	0.0134117	2.31328e-12
GM-BAG	Split1	17	43847912	rs56387266	T	C	15767	0.0834912	0.0135659	7.71503e-10
GM-BAG	Split2	17	43847912	rs56387266	T	C	15771	0.094147	0.0134117	2.31328e-12
GM-BAG	Split1	17	43848181	rs34303488	C	T	15767	0.0834912	0.0135659	7.71503e-10
GM-BAG	Split2	17	43848181	rs34303488	C	T	15770	0.0940278	0.0134119	2.46649e-12
GM-BAG	Split1	17	43848412	rs62055932	A	G	15756	0.0830128	0.0135683	9.69012e-10
GM-BAG	Split2	17	43848412	rs62055932	A	G	15758	0.0934483	0.0134243	3.50867e-12
GM-BAG	Split1	17	43848461	rs62055933	G	A	15744	0.0824239	0.0135815	1.31807e-09
GM-BAG	Split2	17	43848461	rs62055933	G	A	15747	0.0951884	0.013429	1.41587e-12
GM-BAG	Split1	17	43848638	rs62055934	G	A	15657	0.0827493	0.0135844	1.14494e-09
GM-BAG	Split2	17	43848638	rs62055934	G	A	15677	0.0965428	0.0134833	8.41618e-13
GM-BAG	Split1	17	43848646	17:43848646_AG_A	AG	A	15661	0.0817688	0.0135952	1.8442e-09
GM-BAG	Split2	17	43848646	17:43848646_AG_A	AG	A	15678	0.0971348	0.0134838	6.12053e-13
GM-BAG	Split1	17	43848750	rs62055935	T	C	15677	0.0844432	0.0136626	6.543e-10
GM-BAG	Split2	17	43848750	rs62055935	T	C	15692	0.095904	0.0135046	1.28628e-12
GM-BAG	Split1	17	43848761	rs62055936	T	A	15680	0.083743	0.0136595	8.95684e-10
GM-BAG	Split2	17	43848761	rs62055936	T	A	15694	0.09536	0.0135047	1.71973e-12
GM-BAG	Split1	17	43848968	rs62055937	G	T	15724	0.0840702	0.0135936	6.38198e-10
GM-BAG	Split2	17	43848968	rs62055937	G	T	15739	0.0941499	0.0134363	2.53125e-12
GM-BAG	Split1	17	43849327	rs76294809	G	A	15766	0.0832448	0.0135637	8.59349e-10
GM-BAG	Split2	17	43849327	rs76294809	G	A	15769	0.0943296	0.0134099	2.08438e-12
GM-BAG	Split1	17	43849366	rs75916678	T	C	15756	0.082708	0.0135698	1.11992e-09
GM-BAG	Split2	17	43849366	rs75916678	T	C	15756	0.0949235	0.0134151	1.54758e-12
GM-BAG	Split1	17	43849415	rs79730878	T	C	15669	0.0810953	0.0135238	2.06075e-09
GM-BAG	Split2	17	43849415	rs79730878	T	C	15656	0.092896	0.013362	3.73706e-12
GM-BAG	Split1	17	43849572	17:43849572_AT_A	AT	A	15754	0.0846671	0.0135674	4.47361e-10
GM-BAG	Split2	17	43849572	17:43849572_AT_A	AT	A	15759	0.0955502	0.0134209	1.12992e-12
GM-BAG	Split1	17	43849656	rs62055938	C	A	15766	0.0833795	0.0135665	8.13726e-10
GM-BAG	Split2	17	43849656	rs62055938	C	A	15770	0.0944488	0.0134097	1.95455e-12
GM-BAG	Split1	17	43849787	rs62055939	A	T	15766	0.0833795	0.0135665	8.13726e-10
GM-BAG	Split2	17	43849787	rs62055939	A	T	15770	0.0944488	0.0134097	1.95455e-12
GM-BAG	Split1	17	43849896	rs62055940	A	G	15766	0.0833795	0.0135665	8.13726e-10
GM-BAG	Split2	17	43849896	rs62055940	A	G	15770	0.0944488	0.0134097	1.95455e-12
GM-BAG	Split1	17	43850037	rs375912859	C	CTT	15667	0.0842876	0.0135653	5.31416e-10
GM-BAG	Split2	17	43850037	rs375912859	C	CTT	15672	0.0948721	0.0134529	1.83514e-12
GM-BAG	Split1	17	43850519	rs76885724	C	T	15766	0.0833795	0.0135665	8.13726e-10
GM-BAG	Split2	17	43850519	rs76885724	C	T	15770	0.0944488	0.0134097	1.95455e-12
GM-BAG	Split1	17	43850645	rs60814418	C	T	15753	0.0843289	0.0135479	4.95272e-10
GM-BAG	Split2	17	43850645	rs60814418	C	T	15758	0.0927438	0.0133903	4.48975e-12
GM-BAG	Split1	17	43850932	rs113518470	C	T	15760	0.0847384	0.0135676	4.32907e-10
GM-BAG	Split2	17	43850932	rs113518470	C	T	15765	0.0950723	0.0134262	1.49029e-12
GM-BAG	Split1	17	43850935	17:43850935_CA_C	CA	C	15666	0.0835532	0.0137174	1.14787e-09
GM-BAG	Split2	17	43850935	17:43850935_CA_C	CA	C	15673	0.0966415	0.013533	9.66085e-13
GM-BAG	Split1	17	43850966	rs62055942	A	G	15766	0.0833795	0.0135665	8.13726e-10
GM-BAG	Split2	17	43850966	rs62055942	A	G	15770	0.0944488	0.0134097	1.95455e-12
GM-BAG	Split1	17	43851018	rs62055943	T	C	15766	0.0833795	0.0135665	8.13726e-10
GM-BAG	Split2	17	43851018	rs62055943	T	C	15770	0.0944488	0.0134097	1.95455e-12
GM-BAG	Split1	17	43851209	rs113246445	A	AT	15761	0.0843603	0.0135646	5.12385e-10
GM-BAG	Split2	17	43851209	rs113246445	A	AT	15766	0.0954396	0.0134235	1.21134e-12
GM-BAG	Split1	17	43851851	rs62055945	G	A	15767	0.0834912	0.0135659	7.71503e-10
GM-BAG	Split2	17	43851851	rs62055945	G	A	15771	0.0944822	0.0134117	1.93483e-12
GM-BAG	Split1	17	43851971	rs62055946	C	A	15767	0.0834912	0.0135659	7.71503e-10
GM-BAG	Split2	17	43851971	rs62055946	C	A	15770	0.0944086	0.013412	2.01461e-12
GM-BAG	Split1	17	43852605	rs62055947	C	T	15727	0.0837991	0.0136207	7.81945e-10
GM-BAG	Split2	17	43852605	rs62055947	C	T	15741	0.093037	0.013449	4.76471e-12
GM-BAG	Split1	17	43852621	rs62055948	T	C	15726	0.084013	0.0136197	7.06302e-10
GM-BAG	Split2	17	43852621	rs62055948	T	C	15740	0.0930199	0.0134498	4.82143e-12
GM-BAG	Split1	17	43852733	rs113871181	G	A	15746	0.0815954	0.0135909	1.97131e-09
GM-BAG	Split2	17	43852733	rs113871181	G	A	15728	0.0962238	0.0134495	8.77296e-13
GM-BAG	Split1	17	43852742	rs111370985	T	C	15738	0.080906	0.0135923	2.69989e-09
GM-BAG	Split2	17	43852742	rs111370985	T	C	15720	0.0959322	0.0134515	1.03464e-12
GM-BAG	Split1	17	43853109	rs55787105	G	A	15763	0.0833487	0.0135717	8.37886e-10
GM-BAG	Split2	17	43853109	rs55787105	G	A	15768	0.0946145	0.0134138	1.81724e-12
GM-BAG	Split1	17	43853133	rs62055950	T	C	15767	0.0834912	0.0135659	7.71503e-10
GM-BAG	Split2	17	43853133	rs62055950	T	C	15770	0.0944121	0.0134123	2.01295e-12
GM-BAG	Split1	17	43853235	rs56043078	T	G	15767	0.0834912	0.0135659	7.71503e-10
GM-BAG	Split2	17	43853235	rs56043078	T	G	15771	0.0944822	0.0134117	1.93483e-12
GM-BAG	Split1	17	43853457	rs77965652	A	G	15767	0.0834912	0.0135659	7.71503e-10
GM-BAG	Split2	17	43853457	rs77965652	A	G	15771	0.0944822	0.0134117	1.93483e-12
GM-BAG	Split1	17	43853526	rs55849949	A	G	15767	0.0834912	0.0135659	7.71503e-10
GM-BAG	Split2	17	43853526	rs55849949	A	G	15771	0.0944822	0.0134117	1.93483e-12
GM-BAG	Split1	17	43854267	rs55991914	C	T	15767	0.0834912	0.0135659	7.71503e-10
GM-BAG	Split2	17	43854267	rs55991914	C	T	15771	0.0944822	0.0134117	1.93483e-12
GM-BAG	Split1	17	43854340	rs62055955	A	G	15767	0.0834912	0.0135659	7.71503e-10
GM-BAG	Split2	17	43854340	rs62055955	A	G	15771	0.0944822	0.0134117	1.93483e-12
GM-BAG	Split1	17	43854449	rs62055956	C	T	15748	0.0828318	0.0135641	1.04107e-09
GM-BAG	Split2	17	43854449	rs62055956	C	T	15749	0.0935962	0.0134162	3.15014e-12
GM-BAG	Split1	17	43854502	rs12938031	A	G	15732	0.0684481	0.01151	2.79198e-09
GM-BAG	Split2	17	43854502	rs12938031	A	G	15736	0.0576191	0.0114315	4.69814e-07
GM-BAG	Split1	17	43854536	rs62055957	C	A	15766	0.0833795	0.0135665	8.13726e-10
GM-BAG	Split2	17	43854536	rs62055957	C	A	15770	0.0944488	0.0134097	1.95455e-12
GM-BAG	Split1	17	43855228	rs4074462	G	T	15766	0.0834226	0.0135664	7.97502e-10
GM-BAG	Split2	17	43855228	rs4074462	G	T	15770	0.0941283	0.0134104	2.32515e-12
GM-BAG	Split1	17	43855501	17:43855501_AC_A	AC	A	15731	0.0856306	0.013583	2.97283e-10
GM-BAG	Split2	17	43855501	17:43855501_AC_A	AC	A	15735	0.0951188	0.013447	1.57318e-12
GM-BAG	Split1	17	43855503	rs56371647	C	T	15753	0.0842282	0.0135665	5.48136e-10
GM-BAG	Split2	17	43855503	rs56371647	C	T	15749	0.0958131	0.0134296	1.01397e-12
GM-BAG	Split1	17	43855603	rs4076453	G	A	15739	0.0693686	0.0114995	1.65273e-09
GM-BAG	Split2	17	43855603	rs4076453	G	A	15739	0.05569	0.0114332	1.12161e-06
GM-BAG	Split1	17	43856341	rs111878933	C	T	15709	0.0820602	0.013641	1.83104e-09
GM-BAG	Split2	17	43856341	rs111878933	C	T	15719	0.0935682	0.0134894	4.17861e-12
GM-BAG	Split1	17	43856372	rs111735741	G	A	15709	0.0820602	0.013641	1.83104e-09
GM-BAG	Split2	17	43856372	rs111735741	G	A	15719	0.0935682	0.0134894	4.17861e-12
GM-BAG	Split1	17	43856639	rs62057061	C	G	15778	0.0839516	0.0135615	6.14783e-10
GM-BAG	Split2	17	43856639	rs62057061	C	G	15778	0.0938634	0.0134149	2.72099e-12
GM-BAG	Split1	17	43856710	rs62057062	G	A	15766	0.0825699	0.0135673	1.18477e-09
GM-BAG	Split2	17	43856710	rs62057062	G	A	15769	0.0941965	0.0134161	2.29059e-12
GM-BAG	Split1	17	43856730	rs62057063	C	T	15751	0.0828595	0.0135873	1.09698e-09
GM-BAG	Split2	17	43856730	rs62057063	C	T	15749	0.0944083	0.013439	2.22939e-12
GM-BAG	Split1	17	43857033	rs62057064	C	T	15765	0.0826454	0.0135676	1.1454e-09
GM-BAG	Split2	17	43857033	rs62057064	C	T	15768	0.0943162	0.0134163	2.15071e-12
GM-BAG	Split1	17	43857129	rs76830096	A	C	15767	0.083466	0.0135661	7.8103e-10
GM-BAG	Split2	17	43857129	rs76830096	A	C	15770	0.0944083	0.0134123	2.01687e-12
[truncated: 4,418 more rows]

## Sheet: Supplementary_Data2
Supplementary Data 2: The table contains the genome-wide associations between the female-GWAS (Discovery) and male-GWAS (Replication) in sex-stratified GWAS. We present the results for SNPs passing the genome-wide P-value threshold (5x10-8) in the Discovery.
BAG	Type	CHROM	POS	ID	A2	A1	N	BETA	SE	P
GM-BAG	female	17	43485551	rs62064637	T	G	16462	0.0778912	0.0142718	4.89268e-08
GM-BAG	male	17	43485551	rs62064637	T	G	14887	0.0871211	0.0149659	5.95949e-09
GM-BAG	female	17	43487217	rs36078910	G	A	16471	0.0780748	0.0142639	4.47483e-08
GM-BAG	male	17	43487217	rs36078910	G	A	14892	0.086966	0.014963	6.29683e-09
GM-BAG	female	17	43487424	rs35389313	T	C	16471	0.0782368	0.0142621	4.18032e-08
GM-BAG	male	17	43487424	rs35389313	T	C	14892	0.0875063	0.0149608	5.04838e-09
GM-BAG	female	17	43488382	rs8071011	C	T	16473	0.0779217	0.0142687	4.803e-08
GM-BAG	male	17	43488382	rs8071011	C	T	14888	0.0883687	0.0149628	3.58394e-09
GM-BAG	female	17	43491003	rs34063617	G	A	16478	0.0779318	0.0142624	4.71878e-08
GM-BAG	male	17	43491003	rs34063617	G	A	14896	0.0875161	0.014957	4.98293e-09
GM-BAG	female	17	43492357	rs12940792	C	T	16480	0.0781783	0.014262	4.27709e-08
GM-BAG	male	17	43492357	rs12940792	C	T	14896	0.0874669	0.0149573	5.08681e-09
GM-BAG	female	17	43493101	rs12947718	G	A	16481	0.0780498	0.0142614	4.49409e-08
GM-BAG	male	17	43493101	rs12947718	G	A	14897	0.0875453	0.0149566	4.92138e-09
GM-BAG	female	17	43493398	rs369762169	G	GTT	16270	0.0792802	0.0144202	3.9019e-08
GM-BAG	male	17	43493398	rs369762169	G	GTT	14737	0.0898337	0.0150819	2.63744e-09
GM-BAG	female	17	43493504	rs71373560	C	T	16482	0.0780733	0.0142608	4.44696e-08
GM-BAG	male	17	43493504	rs71373560	C	T	14897	0.0874343	0.014957	5.15009e-09
GM-BAG	female	17	43493560	rs34915103	C	G	16482	0.0780733	0.0142608	4.44696e-08
GM-BAG	male	17	43493560	rs34915103	C	G	14897	0.0874343	0.014957	5.15009e-09
GM-BAG	female	17	43493835	rs12942951	T	C	16482	0.0778979	0.01426	4.75821e-08
GM-BAG	male	17	43493835	rs12942951	T	C	14894	0.0879824	0.0149638	4.19887e-09
GM-BAG	female	17	43495216	rs35884427	G	A	16486	0.0788126	0.0142566	3.28552e-08
GM-BAG	male	17	43495216	rs35884427	G	A	14903	0.0876531	0.0149487	4.62505e-09
GM-BAG	female	17	43495235	rs12952504	C	G	16413	0.0787818	0.014369	4.24941e-08
GM-BAG	male	17	43495235	rs12952504	C	G	14853	0.0880578	0.0150267	4.72434e-09
GM-BAG	female	17	43495852	rs34286926	A	G	16505	0.0788405	0.0142442	3.16147e-08
GM-BAG	male	17	43495852	rs34286926	A	G	14913	0.0877345	0.0149366	4.34964e-09
GM-BAG	female	17	43496465	rs56378631	T	C	16508	0.0789729	0.0142392	2.96484e-08
GM-BAG	male	17	43496465	rs56378631	T	C	14919	0.0875405	0.0149319	4.65207e-09
GM-BAG	female	17	43496828	rs12946723	C	T	16512	0.0787381	0.0142395	3.25912e-08
GM-BAG	male	17	43496828	rs12946723	C	T	14921	0.0873556	0.014931	5.00034e-09
GM-BAG	female	17	43497210	rs12952764	G	A	16517	0.0789745	0.0142381	2.95589e-08
GM-BAG	male	17	43497210	rs12952764	G	A	14924	0.087419	0.0149307	4.8708e-09
GM-BAG	female	17	43498180	rs35420583	C	T	16542	0.081008	0.0142167	1.23214e-08
GM-BAG	male	17	43498180	rs35420583	C	T	14933	0.08716	0.0149231	5.3097e-09
GM-BAG	female	17	43498181	rs34792542	A	G	16479	0.0818147	0.0142797	1.02515e-08
GM-BAG	male	17	43498181	rs34792542	A	G	14874	0.0870623	0.0150194	6.90143e-09
GM-BAG	female	17	43499328	rs35519908	T	C	16562	0.0818026	0.0141986	8.49441e-09
GM-BAG	male	17	43499328	rs35519908	T	C	14943	0.0870652	0.0149082	5.3262e-09
GM-BAG	female	17	43499839	rs12942666	A	G	16580	0.0818566	0.0141888	8.11155e-09
GM-BAG	male	17	43499839	rs12942666	A	G	14961	0.0872648	0.0148926	4.7366e-09
GM-BAG	female	17	43500477	rs62064645	G	A	16583	0.0808497	0.0142	1.26477e-08
GM-BAG	male	17	43500477	rs62064645	G	A	14967	0.0865917	0.0148988	6.29919e-09
GM-BAG	female	17	43500587	rs62064646	G	A	16578	0.0818632	0.0141892	8.0976e-09
GM-BAG	male	17	43500587	rs62064646	G	A	14956	0.0870832	0.0148949	5.12458e-09
GM-BAG	female	17	43500621	rs62064647	G	A	16580	0.0818566	0.0141888	8.11155e-09
GM-BAG	male	17	43500621	rs62064647	G	A	14961	0.0872648	0.0148926	4.7366e-09
GM-BAG	female	17	43501442	rs7222389	T	C	16579	0.081481	0.0141891	9.49099e-09
GM-BAG	male	17	43501442	rs7222389	T	C	14961	0.0874008	0.0148923	4.48136e-09
GM-BAG	female	17	43501591	rs55648326	T	C	16577	0.0814877	0.0141895	9.47466e-09
GM-BAG	male	17	43501591	rs55648326	T	C	14956	0.0872192	0.0148947	4.84901e-09
GM-BAG	female	17	43501940	rs56212100	G	A	16579	0.081481	0.0141891	9.49099e-09
GM-BAG	male	17	43501940	rs56212100	G	A	14961	0.0874008	0.0148923	4.48136e-09
GM-BAG	female	17	43502044	17:43502044_AG_A	AG	A	16398	0.0796544	0.0144252	3.4049e-08
GM-BAG	male	17	43502044	17:43502044_AG_A	AG	A	14810	0.0892161	0.0151125	3.63772e-09
GM-BAG	female	17	43502111	rs62064649	A	G	16578	0.081742	0.0141843	8.41662e-09
GM-BAG	male	17	43502111	rs62064649	A	G	14961	0.0874008	0.0148923	4.48136e-09
GM-BAG	female	17	43502241	rs35626715	T	C	16577	0.0818566	0.0141838	8.01514e-09
GM-BAG	male	17	43502241	rs35626715	T	C	14961	0.0874008	0.0148923	4.48136e-09
GM-BAG	female	17	43503000	rs62064651	G	A	16583	0.0808497	0.0142	1.26477e-08
GM-BAG	male	17	43503000	rs62064651	G	A	14968	0.0867003	0.0148979	6.01878e-09
GM-BAG	female	17	43503284	rs76344126	G	A	16544	0.0805863	0.0142435	1.55905e-08
GM-BAG	male	17	43503284	rs76344126	G	A	14938	0.0876397	0.0149439	4.59839e-09
GM-BAG	female	17	43503294	rs7209501	A	C	16553	0.0810762	0.0142204	1.20841e-08
GM-BAG	male	17	43503294	rs7209501	A	C	14949	0.087581	0.0149248	4.50045e-09
GM-BAG	female	17	43504525	rs199883901	A	AC	16566	0.0803307	0.0141337	1.34086e-08
GM-BAG	male	17	43504525	rs199883901	A	AC	14954	0.0858425	0.0148589	7.74816e-09
GM-BAG	female	17	43507297	rs12949256	C	T	16575	0.0805217	0.0142004	1.4485e-08
GM-BAG	male	17	43507297	rs12949256	C	T	14963	0.0868321	0.0148945	5.66359e-09
GM-BAG	female	17	43507403	rs7220206	G	A	16582	0.0812062	0.0142007	1.0935e-08
GM-BAG	male	17	43507403	rs7220206	G	A	14965	0.0872192	0.0149077	4.99939e-09
GM-BAG	female	17	43507649	rs7222444	A	G	16583	0.0809873	0.0141991	1.19234e-08
GM-BAG	male	17	43507649	rs7222444	A	G	14969	0.0867193	0.0148968	5.95699e-09
GM-BAG	female	17	43508223	rs12939187	G	T	16588	0.0813311	0.0142117	1.06573e-08
GM-BAG	male	17	43508223	rs12939187	G	T	14969	0.0869192	0.0149042	5.59487e-09
GM-BAG	female	17	43508303	rs34018943	A	G	16583	0.0809873	0.0141991	1.19234e-08
GM-BAG	male	17	43508303	rs34018943	A	G	14969	0.0867193	0.0148968	5.95699e-09
GM-BAG	female	17	43508616	rs34104358	G	T	16583	0.0809873	0.0141991	1.19234e-08
GM-BAG	male	17	43508616	rs34104358	G	T	14969	0.0867193	0.0148968	5.95699e-09
GM-BAG	female	17	43509310	rs62064652	A	G	16583	0.0809873	0.0141991	1.19234e-08
GM-BAG	male	17	43509310	rs62064652	A	G	14969	0.0867193	0.0148968	5.95699e-09
GM-BAG	female	17	43509316	rs62064653	C	T	16583	0.0809873	0.0141991	1.19234e-08
GM-BAG	male	17	43509316	rs62064653	C	T	14969	0.0867193	0.0148968	5.95699e-09
GM-BAG	female	17	43509778	rs56020833	C	T	16582	0.0810139	0.0141996	1.18085e-08
GM-BAG	male	17	43509778	rs56020833	C	T	14969	0.0867193	0.0148968	5.95699e-09
GM-BAG	female	17	43510187	rs55642947	G	C	16554	0.0827607	0.0142062	5.79416e-09
GM-BAG	male	17	43510187	rs55642947	G	C	14953	0.0873209	0.014914	4.87158e-09
GM-BAG	female	17	43511435	rs34465449	C	A	16535	0.0829057	0.0142312	5.79523e-09
GM-BAG	male	17	43511435	rs34465449	C	A	14946	0.0873104	0.014917	4.92622e-09
GM-BAG	female	17	43512206	rs12946900	A	G	16534	0.0829597	0.0142321	5.67833e-09
GM-BAG	male	17	43512206	rs12946900	A	G	14944	0.0872415	0.0149185	5.08253e-09
GM-BAG	female	17	43512318	rs56168933	G	A	16534	0.0829597	0.0142321	5.67833e-09
GM-BAG	male	17	43512318	rs56168933	G	A	14944	0.0872415	0.0149185	5.08253e-09
GM-BAG	female	17	43512439	rs55790407	G	C	16533	0.0829668	0.0142331	5.67548e-09
GM-BAG	male	17	43512439	rs55790407	G	C	14943	0.0871826	0.0149195	5.21747e-09
GM-BAG	female	17	43513441	rs11012	C	T	16531	0.0831587	0.0142327	5.2295e-09
GM-BAG	male	17	43513441	rs11012	C	T	14943	0.0874183	0.0149189	4.73785e-09
GM-BAG	female	17	43513551	rs9730	C	G	16532	0.0829973	0.0142341	5.61683e-09
GM-BAG	male	17	43513551	rs9730	C	G	14943	0.0874183	0.0149189	4.73785e-09
GM-BAG	female	17	43513896	rs62064654	C	T	16532	0.0829973	0.0142341	5.61683e-09
GM-BAG	male	17	43513896	rs62064654	C	T	14943	0.0874183	0.0149189	4.73785e-09
GM-BAG	female	17	43514954	rs62064655	G	A	16532	0.0829973	0.0142341	5.61683e-09
GM-BAG	male	17	43514954	rs62064655	G	A	14942	0.0873621	0.0149193	4.85182e-09
GM-BAG	female	17	43515846	rs34363898	C	T	16351	0.0842972	0.0144449	5.45518e-09
GM-BAG	male	17	43515846	rs34363898	C	T	14751	0.0870427	0.0152329	1.12393e-08
GM-BAG	female	17	43515885	rs36114997	A	G	16532	0.0829973	0.0142341	5.61683e-09
GM-BAG	male	17	43515885	rs36114997	A	G	14942	0.0873621	0.0149193	4.85182e-09
GM-BAG	female	17	43515927	rs35354512	C	T	16532	0.0829973	0.0142341	5.61683e-09
GM-BAG	male	17	43515927	rs35354512	C	T	14942	0.0873621	0.0149193	4.85182e-09
GM-BAG	female	17	43516402	rs17631303	A	G	16531	0.0829482	0.0142346	5.73993e-09
GM-BAG	male	17	43516402	rs17631303	A	G	14941	0.0873055	0.0149198	4.96908e-09
GM-BAG	female	17	43516739	rs35591873	G	A	16513	0.0831038	0.0142344	5.37435e-09
GM-BAG	male	17	43516739	rs35591873	G	A	14911	0.0881354	0.0149489	3.80976e-09
GM-BAG	female	17	43517054	rs62064657	G	A	16531	0.0829482	0.0142346	5.73993e-09
GM-BAG	male	17	43517054	rs62064657	G	A	14941	0.0873055	0.0149198	4.96908e-09
GM-BAG	female	17	43517252	rs35489312	T	C	16531	0.0829482	0.0142346	5.73993e-09
GM-BAG	male	17	43517252	rs35489312	T	C	14941	0.0873055	0.0149198	4.96908e-09
GM-BAG	female	17	43519564	rs34887474	C	A	16529	0.0837417	0.0142303	4.06402e-09
GM-BAG	male	17	43519564	rs34887474	C	A	14924	0.0881265	0.0149409	3.75084e-09
GM-BAG	female	17	43520118	rs2684641	A	G	16275	0.0802517	0.0145809	3.77109e-08
GM-BAG	male	17	43520118	rs2684641	A	G	14699	0.0897403	0.0152949	4.52425e-09
GM-BAG	female	17	43520272	rs62065374	G	A	16532	0.0829973	0.0142341	5.61683e-09
GM-BAG	male	17	43520272	rs62065374	G	A	14941	0.0873055	0.0149198	4.96908e-09
GM-BAG	female	17	43521161	rs62065376	C	G	16532	0.0829973	0.0142341	5.61683e-09
GM-BAG	male	17	43521161	rs62065376	C	G	14941	0.0873055	0.0149198	4.96908e-09
GM-BAG	female	17	43521193	rs62065377	A	G	16532	0.0829973	0.0142341	5.61683e-09
GM-BAG	male	17	43521193	rs62065377	A	G	14941	0.0873055	0.0149198	4.96908e-09
GM-BAG	female	17	43522361	rs62065378	T	C	16526	0.0831235	0.0142358	5.34808e-09
GM-BAG	male	17	43522361	rs62065378	T	C	14928	0.0870662	0.0149278	5.57396e-09
GM-BAG	female	17	43522775	17:43522775_TTGTG_T	TTGTG	T	16290	0.0861335	0.0145819	3.55636e-09
GM-BAG	male	17	43522775	17:43522775_TTGTG_T	TTGTG	T	14713	0.0868537	0.0153189	1.45721e-08
GM-BAG	female	17	43523385	rs149182889	T	TC	16519	0.0839178	0.0142331	3.79765e-09
GM-BAG	male	17	43523385	rs149182889	T	TC	14917	0.0886127	0.0149447	3.10803e-09
GM-BAG	female	17	43524526	rs113575082	C	T	16519	0.0832836	0.0142397	5.04841e-09
GM-BAG	male	17	43524526	rs113575082	C	T	14919	0.0873561	0.0149332	5.02475e-09
GM-BAG	female	17	43525022	rs71373572	G	A	16525	0.0831574	0.0142381	5.30253e-09
GM-BAG	male	17	43525022	rs71373572	G	A	14929	0.0874261	0.0149281	4.82696e-09
GM-BAG	female	17	43525346	17:43525346_TAG_T	TAG	T	16352	0.0888144	0.0145229	9.84673e-10
GM-BAG	male	17	43525346	17:43525346_TAG_T	TAG	T	14787	0.0896725	0.0152017	3.74047e-09
GM-BAG	female	17	43525365	rs62065379	C	T	16518	0.0834462	0.0142382	4.69649e-09
GM-BAG	male	17	43525365	rs62065379	C	T	14919	0.0873561	0.0149332	5.02475e-09
GM-BAG	female	17	43527025	rs62065380	C	T	16516	0.0841899	0.014238	3.42477e-09
GM-BAG	male	17	43527025	rs62065380	C	T	14914	0.0885537	0.0149483	3.211e-09
GM-BAG	female	17	43527323	rs112538459	C	T	16518	0.0834462	0.0142382	4.69649e-09
GM-BAG	male	17	43527323	rs112538459	C	T	14919	0.0873561	0.0149332	5.02475e-09
GM-BAG	female	17	43529293	rs2077606	G	A	16523	0.0831589	0.014237	5.28435e-09
GM-BAG	male	17	43529293	rs2077606	G	A	14928	0.0873639	0.0149285	4.95418e-09
GM-BAG	female	17	43529687	rs1079434	T	C	16517	0.0843578	0.0142377	3.18596e-09
GM-BAG	male	17	43529687	rs1079434	T	C	14914	0.0885122	0.0149477	3.26125e-09
GM-BAG	female	17	43529769	rs1079432	G	T	16513	0.0843157	0.0142377	3.24386e-09
GM-BAG	male	17	43529769	rs1079432	G	T	14911	0.0889173	0.0149483	2.76957e-09
GM-BAG	female	17	43531926	rs112257723	C	T	16515	0.0843927	0.0142393	3.15149e-09
GM-BAG	male	17	43531926	rs112257723	C	T	14912	0.0885594	0.0149486	3.20607e-09
GM-BAG	female	17	43532804	rs62065384	C	T	16514	0.0842248	0.0142396	3.3878e-09
GM-BAG	male	17	43532804	rs62065384	C	T	14911	0.0885671	0.0149498	3.20516e-09
GM-BAG	female	17	43534353	rs2960000	T	C	16518	0.0817811	0.0141698	7.99793e-09
GM-BAG	male	17	43534353	rs2960000	T	C	14917	0.0859175	0.014898	8.22733e-09
GM-BAG	female	17	43534694	rs62065385	C	T	16522	0.0825857	0.014237	6.72078e-09
GM-BAG	male	17	43534694	rs62065385	C	T	14925	0.0872936	0.0149285	5.09601e-09
GM-BAG	female	17	43536408	rs55703888	C	T	16522	0.0831386	0.0142375	5.33738e-09
GM-BAG	male	17	43536408	rs55703888	C	T	14924	0.0873408	0.014929	5.00674e-09
GM-BAG	female	17	43536743	rs56005713	C	T	16522	0.0831386	0.0142375	5.33738e-09
GM-BAG	male	17	43536743	rs56005713	C	T	14924	0.0873408	0.014929	5.00674e-09
GM-BAG	female	17	43536970	rs56314414	G	A	16515	0.0843927	0.0142393	3.15149e-09
GM-BAG	male	17	43536970	rs56314414	G	A	14911	0.0886652	0.0149485	3.07028e-09
GM-BAG	female	17	43537711	rs62065388	C	T	16514	0.0842248	0.0142396	3.3878e-09
GM-BAG	male	17	43537711	rs62065388	C	T	14909	0.0887143	0.0149502	3.02241e-09
GM-BAG	female	17	43538523	rs111423688	G	A	16520	0.0837536	0.0142412	4.15513e-09
GM-BAG	male	17	43538523	rs111423688	G	A	14923	0.0872819	0.0149301	5.13981e-09
GM-BAG	female	17	43538807	rs62065389	T	G	16522	0.0831386	0.0142375	5.33738e-09
GM-BAG	male	17	43538807	rs62065389	T	G	14923	0.0870421	0.0149337	5.70535e-09
GM-BAG	female	17	43538991	rs62065390	G	A	16514	0.0844229	0.0142403	3.11896e-09
GM-BAG	male	17	43538991	rs62065390	G	A	14910	0.0886729	0.0149496	3.06943e-09
GM-BAG	female	17	43538993	rs62065391	G	C	16514	0.0844229	0.0142403	3.11896e-09
GM-BAG	male	17	43538993	rs62065391	G	C	14910	0.0886729	0.0149496	3.06943e-09
GM-BAG	female	17	43539035	rs62065392	G	A	16513	0.0844329	0.0142409	3.11051e-09
GM-BAG	male	17	43539035	rs62065392	G	A	14910	0.0886729	0.0149496	3.06943e-09
GM-BAG	female	17	43539437	rs1971631	C	G	16513	0.084255	0.0142406	3.35291e-09
GM-BAG	male	17	43539437	rs1971631	C	G	14910	0.0886729	0.0149496	3.06943e-09
GM-BAG	female	17	43539723	rs2684526	C	T	16514	0.0844229	0.0142403	3.11896e-09
GM-BAG	male	17	43539723	rs2684526	C	T	14910	0.0886729	0.0149496	3.06943e-09
GM-BAG	female	17	43539968	rs4325608	G	A	16522	0.0831386	0.0142375	5.33738e-09
GM-BAG	male	17	43539968	rs4325608	G	A	14922	0.0872824	0.0149334	5.17841e-09
GM-BAG	female	17	43540273	rs62065394	C	A	16504	0.0838916	0.0142536	4.04211e-09
GM-BAG	male	17	43540273	rs62065394	C	A	14904	0.0892715	0.0149518	2.41734e-09
GM-BAG	female	17	43540472	rs148269941	A	T	16374	0.0876934	0.0143966	1.14539e-09
GM-BAG	male	17	43540472	rs148269941	A	T	14764	0.0860647	0.0151366	1.326e-08
GM-BAG	female	17	43540732	rs2905465	T	C	16503	0.0837232	0.0142539	4.34379e-09
GM-BAG	male	17	43540732	rs2905465	T	C	14904	0.0892715	0.0149518	2.41734e-09
GM-BAG	female	17	43541627	rs2139890	C	A	16516	0.0827245	0.0142419	6.41846e-09
GM-BAG	male	17	43541627	rs2139890	C	A	14917	0.0869869	0.0149383	5.89586e-09
GM-BAG	female	17	43541656	rs3946526	C	T	16514	0.0827258	0.0142432	6.43425e-09
GM-BAG	male	17	43541656	rs3946526	C	T	14913	0.0871781	0.0149396	5.47883e-09
GM-BAG	female	17	43542037	rs62065395	T	C	16475	0.0820202	0.0142942	9.74822e-09
GM-BAG	male	17	43542037	rs62065395	T	C	14889	0.0893528	0.014969	2.43864e-09
GM-BAG	female	17	43543083	rs7219532	T	A	16360	0.0817317	0.0143541	1.26246e-08
GM-BAG	male	17	43543083	rs7219532	T	A	14772	0.0909009	0.0150326	1.512e-09
GM-BAG	female	17	43543207	rs62065396	T	C	16489	0.0842078	0.0142563	3.55907e-09
GM-BAG	male	17	43543207	rs62065396	T	C	14885	0.0892279	0.0149377	2.3773e-09
GM-BAG	female	17	43544206	rs2959992	G	C	16586	0.0861535	0.0141884	1.2898e-09
GM-BAG	male	17	43544206	rs2959992	G	C	14968	0.0902568	0.0149013	1.42026e-09
GM-BAG	female	17	43544379	rs55663797	G	A	16588	0.0867033	0.0141878	1.01149e-09
GM-BAG	male	17	43544379	rs55663797	G	A	14969	0.0897269	0.014901	1.7682e-09
GM-BAG	female	17	43545893	rs1879581	T	C	16586	0.0860555	0.0141964	1.37539e-09
GM-BAG	male	17	43545893	rs1879581	T	C	14965	0.0906317	0.014911	1.24514e-09
GM-BAG	female	17	43546057	rs62065399	G	T	16587	0.0863133	0.0141886	1.2032e-09
GM-BAG	male	17	43546057	rs62065399	G	T	14966	0.0898637	0.0149065	1.69406e-09
GM-BAG	female	17	43548321	rs55930887	T	C	16583	0.0864974	0.014193	1.12282e-09
GM-BAG	male	17	43548321	rs55930887	T	C	14964	0.0902318	0.0149113	1.47161e-09
GM-BAG	female	17	43548424	rs55671319	A	G	16582	0.0841179	0.0142058	3.25578e-09
GM-BAG	male	17	43548424	rs55671319	A	G	14965	0.0906317	0.014911	1.24514e-09
GM-BAG	female	17	43548481	rs55652155	A	G	16580	0.0844099	0.0142114	2.91441e-09
GM-BAG	male	17	43548481	rs55652155	A	G	14965	0.0906317	0.014911	1.24514e-09
GM-BAG	female	17	43549526	rs17631676	A	G	16581	0.0838418	0.0142098	3.69964e-09
GM-BAG	male	17	43549526	rs17631676	A	G	14964	0.0905651	0.0149114	1.28141e-09
GM-BAG	female	17	43549608	rs149366495	G	A	16581	0.0838418	0.0142098	3.69964e-09
GM-BAG	male	17	43549608	rs149366495	G	A	14964	0.0905651	0.0149114	1.28141e-09
GM-BAG	female	17	43550107	rs2090847	A	G	16580	0.0838893	0.0142102	3.62959e-09
GM-BAG	male	17	43550107	rs2090847	A	G	14963	0.0906958	0.0149108	1.21166e-09
GM-BAG	female	17	43550929	17:43550929_AT_A	AT	A	16533	0.0856393	0.0142511	1.9023e-09
GM-BAG	male	17	43550929	17:43550929_AT_A	AT	A	14935	0.0900253	0.0149724	1.86632e-09
GM-BAG	female	17	43551083	rs55746869	C	T	16575	0.0832773	0.0142213	4.83618e-09
GM-BAG	male	17	43551083	rs55746869	C	T	14959	0.0914566	0.0149133	8.86477e-10
GM-BAG	female	17	43551151	rs12950965	C	G	16580	0.0838893	0.0142102	3.62959e-09
GM-BAG	male	17	43551151	rs12950965	C	G	14963	0.0906958	0.0149108	1.21166e-09
GM-BAG	female	17	43551321	rs56015792	G	C	16580	0.0845419	0.0142084	2.73342e-09
GM-BAG	male	17	43551321	rs56015792	G	C	14963	0.0903821	0.0149067	1.3666e-09
GM-BAG	female	17	43551523	rs62065403	T	C	16511	0.0863341	0.0142787	1.51349e-09
GM-BAG	male	17	43551523	rs62065403	T	C	14923	0.0885746	0.0149924	3.53852e-09
GM-BAG	female	17	43551546	rs77132763	C	T	16508	0.0859382	0.014281	1.80678e-09
GM-BAG	male	17	43551546	rs77132763	C	T	14919	0.0884499	0.0150001	3.79076e-09
GM-BAG	female	17	43551613	rs62065404	C	T	16580	0.0845419	0.0142084	2.73342e-09
GM-BAG	male	17	43551613	rs62065404	C	T	14963	0.0903821	0.0149067	1.3666e-09
GM-BAG	female	17	43552537	rs71238846	G	A	16580	0.0845419	0.0142084	2.73342e-09
GM-BAG	male	17	43552537	rs71238846	G	A	14963	0.0903821	0.0149067	1.3666e-09
GM-BAG	female	17	43552717	rs12452076	G	C	16577	0.0849045	0.0142094	2.34492e-09
GM-BAG	male	17	43552717	rs12452076	G	C	14963	0.0903821	0.0149067	1.3666e-09
GM-BAG	female	17	43552921	rs12452273	C	T	16579	0.08511	0.01421	2.14919e-09
GM-BAG	male	17	43552921	rs12452273	C	T	14963	0.0903821	0.0149067	1.3666e-09
GM-BAG	female	17	43553496	17:43553496_AAT_A	AAT	A	16342	0.0860784	0.0142937	1.75823e-09
GM-BAG	male	17	43553496	17:43553496_AAT_A	AAT	A	14780	0.0909571	0.0149988	1.35757e-09
GM-BAG	female	17	43553564	17:43553564_TTA_T	TTA	T	16188	0.0867069	0.0141619	9.42128e-10
GM-BAG	male	17	43553564	17:43553564_TTA_T	TTA	T	14588	0.0864563	0.0149039	6.73139e-09
GM-BAG	female	17	43555253	rs56192752	A	G	16588	0.085497	0.0142043	1.79094e-09
GM-BAG	male	17	43555253	rs56192752	A	G	14969	0.0888311	0.0149062	2.58948e-09
GM-BAG	female	17	43556652	rs62065436	G	A	16584	0.0854363	0.0142066	1.8498e-09
GM-BAG	male	17	43556652	rs62065436	G	A	14966	0.08965	0.0149011	1.82562e-09
GM-BAG	female	17	43556807	rs55925547	T	C	16573	0.0862064	0.0141986	1.29518e-09
GM-BAG	male	17	43556807	rs55925547	T	C	14958	0.0899441	0.0148998	1.61121e-09
GM-BAG	female	17	43556862	rs56159231	C	T	16584	0.0867853	0.0141961	9.9764e-10
GM-BAG	male	17	43556862	rs56159231	C	T	14968	0.0899327	0.0149053	1.64113e-09
GM-BAG	female	17	43556982	rs55643511	G	A	16585	0.0861831	0.0142045	1.32905e-09
GM-BAG	male	17	43556982	rs55643511	G	A	14966	0.08965	0.0149011	1.82562e-09
GM-BAG	female	17	43557612	rs62065437	G	A	16584	0.0854363	0.0142066	1.8498e-09
GM-BAG	male	17	43557612	rs62065437	G	A	14966	0.08965	0.0149011	1.82562e-09
GM-BAG	female	17	43558092	rs62065438	C	T	16584	0.0854363	0.0142066	1.8498e-09
GM-BAG	male	17	43558092	rs62065438	C	T	14965	0.0896222	0.014906	1.8695e-09
GM-BAG	female	17	43563093	rs62065441	A	G	16541	0.0882158	0.0142233	5.69999e-10
GM-BAG	male	17	43563093	rs62065441	A	G	14938	0.0913889	0.0149288	9.49301e-10
GM-BAG	female	17	43563894	rs62065442	T	C	16580	0.085174	0.014208	2.07967e-09
GM-BAG	male	17	43563894	rs62065442	T	C	14963	0.0896715	0.0149066	1.83467e-09
GM-BAG	female	17	43564222	rs9899111	T	G	16578	0.0850318	0.014209	2.21722e-09
GM-BAG	male	17	43564222	rs9899111	T	G	14963	0.0896715	0.0149066	1.83467e-09
GM-BAG	female	17	43564357	rs62065443	C	T	16541	0.0882971	0.0142235	5.49941e-10
GM-BAG	male	17	43564357	rs62065443	C	T	14935	0.0909078	0.0149237	1.14597e-09
GM-BAG	female	17	43565599	rs62065444	T	C	16540	0.0883523	0.0142238	5.37129e-10
GM-BAG	male	17	43565599	rs62065444	T	C	14935	0.0908631	0.0149273	1.17827e-09
GM-BAG	female	17	43565840	rs62065445	G	A	16576	0.0856221	0.0142127	1.73402e-09
GM-BAG	male	17	43565840	rs62065445	G	A	14958	0.08954	0.014909	1.9484e-09
GM-BAG	female	17	43566931	rs3972613	A	G	16537	0.0883909	0.0142241	5.28271e-10
GM-BAG	male	17	43566931	rs3972613	A	G	14934	0.0906854	0.0149236	1.25716e-09
GM-BAG	female	17	43567175	rs1879585	T	G	16572	0.0867695	0.0142147	1.05608e-09
GM-BAG	male	17	43567175	rs1879585	T	G	14960	0.0895036	0.0149136	2.00045e-09
GM-BAG	female	17	43567337	rs1879586	C	G	16538	0.0882938	0.014225	5.53203e-10
GM-BAG	male	17	43567337	rs1879586	C	G	14933	0.091027	0.0149275	1.101e-09
GM-BAG	female	17	43568278	rs371185851	T	TGA	16485	0.0897651	0.0142792	3.3304e-10
GM-BAG	male	17	43568278	rs371185851	T	TGA	14880	0.090721	0.0149957	1.48487e-09
GM-BAG	female	17	43568928	rs111392251	T	A	16509	0.090041	0.0142384	2.61711e-10
GM-BAG	male	17	43568928	rs111392251	T	A	14903	0.091324	0.0149336	9.87503e-10
GM-BAG	female	17	43569001	17:43569001_CA_C	CA	C	16537	0.0895533	0.0142123	3.02968e-10
GM-BAG	male	17	43569001	17:43569001_CA_C	CA	C	14928	0.0901946	0.0149134	1.50271e-09
GM-BAG	female	17	43569083	rs62065447	C	T	16538	0.0891992	0.0142118	3.55093e-10
GM-BAG	male	17	43569083	rs62065447	C	T	14930	0.0904712	0.0149133	1.33903e-09
GM-BAG	female	17	43569245	rs113322852	T	A	16567	0.0864204	0.014212	1.22216e-09
GM-BAG	male	17	43569245	rs113322852	T	A	14958	0.0896628	0.0149076	1.84543e-09
GM-BAG	female	17	43569770	rs62065448	C	T	16448	0.0830944	0.0143135	6.54342e-09
GM-BAG	male	17	43569770	rs62065448	C	T	14831	0.0923314	0.0150775	9.36816e-10
GM-BAG	female	17	43569909	rs62065449	T	C	16567	0.0875322	0.014189	7.03083e-10
GM-BAG	male	17	43569909	rs62065449	T	C	14956	0.0893295	0.014895	2.05282e-09
GM-BAG	female	17	43570407	rs62065450	C	T	16566	0.0875423	0.0141896	7.01105e-10
GM-BAG	male	17	43570407	rs62065450	C	T	14956	0.0894904	0.0148952	1.92194e-09
GM-BAG	female	17	43570680	rs1879582	C	T	16557	0.089094	0.0142104	3.70848e-10
GM-BAG	male	17	43570680	rs1879582	C	T	14941	0.0905184	0.0149033	1.28029e-09
GM-BAG	female	17	43570893	rs1879583	C	T	16567	0.0875322	0.014189	7.03083e-10
GM-BAG	male	17	43570893	rs1879583	C	T	14956	0.0894904	0.0148952	1.92194e-09
GM-BAG	female	17	43572419	rs56328224	C	T	16506	0.0863235	0.0131632	5.61755e-11
GM-BAG	male	17	43572419	rs56328224	C	T	14897	0.0912392	0.0138586	4.74648e-11
GM-BAG	female	17	43572896	rs5026246	T	G	16588	0.0896708	0.0131139	8.31884e-12
GM-BAG	male	17	43572896	rs5026246	T	G	14969	0.0922091	0.013814	2.55876e-11
GM-BAG	female	17	43573061	rs62065452	T	C	16480	0.089355	0.0132033	1.35314e-11
GM-BAG	male	17	43573061	rs62065452	T	C	14883	0.0942609	0.0139185	1.3145e-11
GM-BAG	female	17	43573231	rs2903705	C	G	16560	0.0888458	0.0131258	1.34228e-11
GM-BAG	male	17	43573231	rs2903705	C	G	14946	0.0919277	0.0138303	3.0981e-11
GM-BAG	female	17	43573419	rs62065453	C	T	16459	0.0854035	0.0132208	1.07811e-10
GM-BAG	male	17	43573419	rs62065453	C	T	14851	0.0913994	0.0139124	5.21236e-11
GM-BAG	female	17	43573649	rs188710438	C	T	16551	0.0887666	0.0131267	1.40355e-11
GM-BAG	male	17	43573649	rs188710438	C	T	14931	0.0916185	0.0138353	3.66249e-11
GM-BAG	female	17	43574016	rs2684670	A	G	16417	0.0865389	0.0132545	6.81477e-11
GM-BAG	male	17	43574016	rs2684670	A	G	14819	0.0929371	0.0139603	2.88848e-11
GM-BAG	female	17	43574229	rs189777036	T	C	16550	0.0888943	0.0131263	1.31083e-11
GM-BAG	male	17	43574229	rs189777036	T	C	14931	0.0916185	0.0138353	3.66249e-11
GM-BAG	female	17	43574611	rs62065457	G	A	16510	0.0868644	0.0131857	4.59961e-11
GM-BAG	male	17	43574611	rs62065457	G	A	14886	0.0904831	0.0138943	7.6421e-11
GM-BAG	female	17	43574935	rs62066460	C	T	16550	0.0888943	0.0131263	1.31083e-11
GM-BAG	male	17	43574935	rs62066460	C	T	14930	0.0916375	0.013836	3.63697e-11
GM-BAG	female	17	43575452	rs566127718	A	G	16549	0.0889244	0.013127	1.29349e-11
GM-BAG	male	17	43575452	rs566127718	A	G	14928	0.0916978	0.0138373	3.54687e-11
GM-BAG	female	17	43575946	rs112556326	G	T	16549	0.0889244	0.013127	1.29349e-11
GM-BAG	male	17	43575946	rs112556326	G	T	14930	0.0916375	0.013836	3.63697e-11
GM-BAG	female	17	43576046	rs200133133	T	TG	16546	0.0891714	0.0131349	1.16823e-11
GM-BAG	male	17	43576046	rs200133133	T	TG	14929	0.091584	0.0138367	3.74232e-11
GM-BAG	female	17	43658409	rs769375	G	A	16387	0.091206	0.0135935	2.01658e-11
GM-BAG	male	17	43658409	rs769375	G	A	14802	0.0957138	0.0142691	2.04791e-11
GM-BAG	female	17	43658778	rs2668677	C	A	16232	0.0902442	0.0137407	5.2672e-11
GM-BAG	male	17	43658778	rs2668677	C	A	14638	0.0951822	0.0144894	5.23384e-11
GM-BAG	female	17	43659251	rs2942189	C	A	16480	0.0913087	0.0134988	1.38548e-11
GM-BAG	male	17	43659251	rs2942189	C	A	14882	0.0947959	0.0141433	2.12211e-11
GM-BAG	female	17	43659526	rs2668679	C	T	16474	0.0890347	0.013524	4.73587e-11
GM-BAG	male	17	43659526	rs2668679	C	T	14872	0.0938528	0.0141673	3.60086e-11
GM-BAG	female	17	43659738	rs1971374	T	C	16481	0.0903903	0.0134971	2.19552e-11
GM-BAG	male	17	43659738	rs1971374	T	C	14883	0.0979386	0.0141462	4.59216e-12
GM-BAG	female	17	43659975	rs2668680	T	C	16588	0.0899853	0.0134175	2.05677e-11
GM-BAG	male	17	43659975	rs2668680	T	C	14969	0.0950393	0.0140681	1.47415e-11
GM-BAG	female	17	43660209	rs1813014	C	A	16490	0.0881573	0.0134768	6.2726e-11
GM-BAG	male	17	43660209	rs1813014	C	A	14893	0.0956019	0.0141254	1.35361e-11
GM-BAG	female	17	43661378	rs1624697	C	T	16510	0.0897968	0.0134517	2.54206e-11
GM-BAG	male	17	43661378	rs1624697	C	T	14918	0.096745	0.0141128	7.40438e-12
GM-BAG	female	17	43661751	rs2693359	T	A	16535	0.0899405	0.0133709	1.79398e-11
GM-BAG	male	17	43661751	rs2693359	T	A	14934	0.0949375	0.0140359	1.39313e-11
GM-BAG	female	17	43661801	rs2668699	T	G	16588	0.0901863	0.0132531	1.04558e-11
GM-BAG	male	17	43661801	rs2668699	T	G	14969	0.097602	0.0139478	2.71301e-12
GM-BAG	female	17	43661959	rs1724430	T	C	16426	0.0930612	0.0135059	5.76603e-12
GM-BAG	male	17	43661959	rs1724430	T	C	14825	0.0925797	0.0141683	6.59914e-11
GM-BAG	female	17	43663169	rs62064388	T	C	16569	0.0869748	0.0131328	3.6355e-11
GM-BAG	male	17	43663169	rs62064388	T	C	14955	0.0902472	0.01382	6.78009e-11
GM-BAG	female	17	43663213	rs530808688	C	CA	16422	0.0889281	0.013214	1.75472e-11
GM-BAG	male	17	43663213	rs530808688	C	CA	14826	0.0914255	0.0138892	4.78117e-11
GM-BAG	female	17	43663247	rs1724390	C	A	16588	0.0861817	0.0131235	5.28779e-11
GM-BAG	male	17	43663247	rs1724390	C	A	14969	0.0899717	0.0138114	7.53521e-11
GM-BAG	female	17	43664335	rs62064391	C	G	16406	0.0916383	0.0132242	4.37691e-12
GM-BAG	male	17	43664335	rs62064391	C	G	14828	0.0883742	0.0139406	2.37456e-10
GM-BAG	female	17	43664978	rs111390638	A	G	16400	0.0910973	0.0132365	6.10293e-12
GM-BAG	male	17	43664978	rs111390638	A	G	14828	0.0898754	0.0139342	1.15317e-10
GM-BAG	female	17	43665322	rs2462833	C	T	16245	0.0898094	0.0131565	9.02613e-12
GM-BAG	male	17	43665322	rs2462833	C	T	14699	0.0871753	0.0138683	3.35054e-10
GM-BAG	female	17	43665343	rs62064393	T	G	16273	0.0912879	0.0132633	6.08482e-12
GM-BAG	male	17	43665343	rs62064393	T	G	14679	0.0883125	0.0139778	2.72483e-10
GM-BAG	female	17	43665379	rs62064394	T	C	16283	0.0914595	0.0132609	5.50862e-12
GM-BAG	male	17	43665379	rs62064394	T	C	14687	0.0887417	0.0139776	2.23318e-10
GM-BAG	female	17	43665468	rs2458198	T	G	16308	0.0872712	0.0132132	4.10213e-11
GM-BAG	male	17	43665468	rs2458198	T	G	14727	0.0876837	0.0138988	2.89387e-10
GM-BAG	female	17	43665809	rs1724397	C	T	16503	0.0876497	0.0131738	2.95491e-11
GM-BAG	male	17	43665809	rs1724397	C	T	14900	0.0892534	0.0138726	1.28259e-10
GM-BAG	female	17	43665838	rs1724398	A	G	16503	0.0876497	0.0131738	2.95491e-11
GM-BAG	male	17	43665838	rs1724398	A	G	14900	0.0892534	0.0138726	1.28259e-10
GM-BAG	female	17	43665906	rs1724399	C	G	16243	0.0859797	0.01322	8.06335e-11
GM-BAG	male	17	43665906	rs1724399	C	G	14678	0.0897767	0.0139224	1.16584e-10
GM-BAG	female	17	43666001	rs62064395	A	C	16120	0.0828266	0.0131915	3.49974e-10
GM-BAG	male	17	43666001	rs62064395	A	C	14537	0.0893476	0.0139321	1.47011e-10
GM-BAG	female	17	43666002	rs796568985	AT	A	16352	0.0856326	0.0131793	8.40197e-11
GM-BAG	male	17	43666002	rs796568985	AT	A	14750	0.0879902	0.0138872	2.42566e-10
GM-BAG	female	17	43666244	rs2950009	A	G	16505	0.0877235	0.0131727	2.83492e-11
GM-BAG	male	17	43666244	rs2950009	A	G	14901	0.0892299	0.0138719	1.29416e-10
GM-BAG	female	17	43666251	rs2950010	C	G	16545	0.0875508	0.0131571	2.93661e-11
GM-BAG	male	17	43666251	rs2950010	C	G	14949	0.0891273	0.0138523	1.27971e-10
GM-BAG	female	17	43666385	rs2950011	C	T	16419	0.0897936	0.0132364	1.21023e-11
GM-BAG	male	17	43666385	rs2950011	C	T	14832	0.0934827	0.0139352	2.03897e-11
GM-BAG	female	17	43666431	rs62064409	T	C	16506	0.0873493	0.0131724	3.43257e-11
GM-BAG	male	17	43666431	rs62064409	T	C	14901	0.0892299	0.0138719	1.29416e-10
GM-BAG	female	17	43666492	rs112010353	C	T	16457	0.0884704	0.0132126	2.21225e-11
GM-BAG	male	17	43666492	rs112010353	C	T	14868	0.0887059	0.013924	1.93662e-10
GM-BAG	female	17	43666511	rs2693349	A	T	16505	0.0874389	0.0131728	3.28295e-11
GM-BAG	male	17	43666511	rs2693349	A	T	14899	0.0892183	0.013873	1.30551e-10
GM-BAG	female	17	43666820	rs2469938	G	A	16293	0.0929019	0.0133519	3.58445e-12
GM-BAG	male	17	43666820	rs2469938	G	A	14739	0.0972721	0.0140199	4.13813e-12
GM-BAG	female	17	43666906	rs2696425	G	C	16535	0.0882576	0.0131578	2.04209e-11
GM-BAG	male	17	43666906	rs2696425	G	C	14936	0.0895719	0.0138456	1.01492e-10
GM-BAG	female	17	43667365	rs2950012	T	C	16467	0.0871289	0.0131871	4.03862e-11
GM-BAG	male	17	43667365	rs2950012	T	C	14860	0.0896459	0.0138798	1.08855e-10
GM-BAG	female	17	43667413	rs796069077	CTT	C	16224	0.0864606	0.013172	5.39841e-11
GM-BAG	male	17	43667413	rs796069077	CTT	C	14670	0.0838051	0.0138707	1.56021e-09
GM-BAG	female	17	43667537	rs62064415	C	T	16298	0.0930787	0.013349	3.22796e-12
GM-BAG	male	17	43667537	rs62064415	C	T	14742	0.0973768	0.0140198	3.92403e-12
GM-BAG	female	17	43667792	rs62064417	C	T	16238	0.0848012	0.0132131	1.4194e-10
GM-BAG	male	17	43667792	rs62064417	C	T	14652	0.0911297	0.0139074	5.84365e-11
GM-BAG	female	17	43667836	rs62064418	C	A	16376	0.0852981	0.0132032	1.0735e-10
GM-BAG	male	17	43667836	rs62064418	C	A	14765	0.0897788	0.0139076	1.1132e-10
GM-BAG	female	17	43667915	rs62064419	T	C	16494	0.0869737	0.0131656	4.06525e-11
GM-BAG	male	17	43667915	rs62064419	T	C	14891	0.0896947	0.013872	1.0384e-10
GM-BAG	female	17	43667922	rs62064420	G	C	16520	0.0876764	0.0131599	2.77937e-11
GM-BAG	male	17	43667922	rs62064420	G	C	14917	0.0888771	0.0138539	1.44784e-10
GM-BAG	female	17	43667934	rs62064421	C	G	16478	0.0876779	0.0131702	2.87759e-11
GM-BAG	male	17	43667934	rs62064421	C	G	14879	0.0894862	0.0138693	1.13706e-10
GM-BAG	female	17	43668017	rs62064422	G	A	16339	0.0890436	0.013183	1.4826e-11
GM-BAG	male	17	43668017	rs62064422	G	A	14781	0.0901598	0.0138757	8.41812e-11
GM-BAG	female	17	43668187	rs62064423	A	G	16486	0.0876042	0.0131799	3.08927e-11
GM-BAG	male	17	43668187	rs62064423	A	G	14883	0.0889038	0.0138791	1.54297e-10
GM-BAG	female	17	43668239	rs62064424	T	C	16468	0.0870334	0.0131783	4.1164e-11
GM-BAG	male	17	43668239	rs62064424	T	C	14864	0.0890312	0.0138717	1.42095e-10
GM-BAG	female	17	43668455	rs2950013	T	G	16382	0.0889079	0.0132026	1.70428e-11
GM-BAG	male	17	43668455	rs2950013	T	G	14777	0.0885297	0.0138703	1.79216e-10
GM-BAG	female	17	43668815	rs55836887	A	G	16380	0.089899	0.01328	1.33627e-11
GM-BAG	male	17	43668815	rs55836887	A	G	14812	0.0903126	0.0139452	9.69912e-11
GM-BAG	female	17	43669049	rs370670279	A	AC	16549	0.0873864	0.0131571	3.19641e-11
GM-BAG	male	17	43669049	rs370670279	A	AC	14949	0.089271	0.0138541	1.20189e-10
GM-BAG	female	17	43669250	rs55711776	A	G	16490	0.0872921	0.0131765	3.58415e-11
GM-BAG	male	17	43669250	rs55711776	A	G	14886	0.0891932	0.0138799	1.34933e-10
GM-BAG	female	17	43669704	rs62064431	C	A	16395	0.0891433	0.013244	1.74293e-11
GM-BAG	male	17	43669704	rs62064431	C	A	14814	0.0900235	0.0139421	1.1015e-10
GM-BAG	female	17	43669800	rs2732626	A	G	16288	0.086898	0.0133635	8.12128e-11
GM-BAG	male	17	43669800	rs2732626	A	G	14725	0.087014	0.0140562	6.1592e-10
GM-BAG	female	17	43669879	rs56129627	A	G	16335	0.0891241	0.0132531	1.81696e-11
GM-BAG	male	17	43669879	rs56129627	A	G	14772	0.0889282	0.0139356	1.80726e-10
GM-BAG	female	17	43669923	rs62064433	T	C	16395	0.0891433	0.013244	1.74293e-11
GM-BAG	male	17	43669923	rs62064433	T	C	14814	0.0900235	0.0139421	1.1015e-10
GM-BAG	female	17	43669931	rs1724411	T	C	16509	0.0871274	0.0131164	3.17708e-11
GM-BAG	male	17	43669931	rs1724411	T	C	14904	0.0902162	0.0138137	6.74911e-11
GM-BAG	female	17	43670018	rs1724412	G	A	16379	0.0873345	0.0132184	4.04218e-11
GM-BAG	male	17	43670018	rs1724412	G	A	14787	0.0862398	0.0139052	5.72326e-10
GM-BAG	female	17	43670073	rs1724413	G	T	16331	0.0877382	0.0132107	3.20435e-11
GM-BAG	male	17	43670073	rs1724413	G	T	14749	0.0897406	0.0139086	1.13717e-10
GM-BAG	female	17	43670337	rs113620380	C	CT	16233	0.0883634	0.0132145	2.35447e-11
GM-BAG	male	17	43670337	rs113620380	C	CT	14659	0.0847654	0.013908	1.12384e-09
GM-BAG	female	17	43670536	rs1706732	A	G	16263	0.092156	0.0133535	5.34472e-12
GM-BAG	male	17	43670536	rs1706732	A	G	14714	0.0958457	0.0140136	8.26201e-12
GM-BAG	female	17	43670696	rs1706731	G	C	16066	0.0918569	0.0137328	2.32323e-11
GM-BAG	male	17	43670696	rs1706731	G	C	14554	0.0899147	0.0143421	3.72926e-10
GM-BAG	female	17	43670940	rs2693353	A	G	16155	0.0849616	0.0132005	1.25923e-10
GM-BAG	male	17	43670940	rs2693353	A	G	14602	0.0874303	0.0139129	3.39093e-10
GM-BAG	female	17	43671066	rs112954158	G	GA	16437	0.0869721	0.0133111	6.59988e-11
GM-BAG	male	17	43671066	rs112954158	G	GA	14837	0.091893	0.0140095	5.58433e-11
GM-BAG	female	17	43671099	rs2668643	C	A	16496	0.088647	0.0132091	1.99536e-11
GM-BAG	male	17	43671099	rs2668643	C	A	14908	0.0895605	0.0138883	1.16349e-10
GM-BAG	female	17	43671174	rs2261543	A	G	16374	0.0897532	0.0132649	1.36684e-11
GM-BAG	male	17	43671174	rs2261543	A	G	14789	0.0942735	0.0139742	1.57341e-11
GM-BAG	female	17	43671235	rs2532372	C	T	16480	0.086693	0.0131751	4.84425e-11
GM-BAG	male	17	43671235	rs2532372	C	T	14884	0.0889177	0.0138802	1.53792e-10
GM-BAG	female	17	43671471	rs1706730	T	C	16126	0.0857518	0.0131996	8.45998e-11
GM-BAG	male	17	43671471	rs1706730	T	C	14555	0.0859035	0.0138995	6.56655e-10
GM-BAG	female	17	43671522	rs145472926	C	T	16282	0.092273	0.0133611	5.16567e-12
GM-BAG	male	17	43671522	rs145472926	C	T	14727	0.0964381	0.0140278	6.45715e-12
GM-BAG	female	17	43675431	rs374316043	T	A	16136	0.0939077	0.0135384	4.17574e-12
GM-BAG	male	17	43675431	rs374316043	T	A	14634	0.0979154	0.0141542	4.77951e-12
GM-BAG	female	17	43679121	rs62066068	G	A	16535	0.0878316	0.013169	2.6469e-11
GM-BAG	male	17	43679121	rs62066068	G	A	14923	0.0895798	0.0138633	1.06793e-10
GM-BAG	female	17	43679132	rs56191889	A	G	16476	0.0887804	0.0131827	1.69785e-11
GM-BAG	male	17	43679132	rs56191889	A	G	14879	0.0895112	0.0138756	1.14562e-10
GM-BAG	female	17	43679193	rs55826010	G	A	16101	0.0877345	0.0131669	2.76523e-11
GM-BAG	male	17	43679193	rs55826010	G	A	14565	0.0853565	0.0138504	7.33741e-10
GM-BAG	female	17	43680850	rs369209138	G	C	16538	0.0879027	0.0131682	2.54429e-11
GM-BAG	male	17	43680850	rs369209138	G	C	14926	0.0896498	0.0138614	1.02684e-10
GM-BAG	female	17	43681222	rs9912279	C	T	16506	0.0880424	0.0131902	2.55367e-11
GM-BAG	male	17	43681222	rs9912279	C	T	14894	0.0894981	0.0138906	1.20694e-10
GM-BAG	female	17	43681304	rs62066072	G	A	16507	0.0889005	0.0131947	1.66376e-11
GM-BAG	male	17	43681304	rs62066072	G	A	14895	0.089258	0.0138906	1.35165e-10
GM-BAG	female	17	43681316	rs62066073	T	C	16507	0.0889005	0.0131947	1.66376e-11
GM-BAG	male	17	43681316	rs62066073	T	C	14895	0.089258	0.0138906	1.35165e-10
GM-BAG	female	17	43682323	rs56383763	T	C	16491	0.0884241	0.013193	2.11717e-11
GM-BAG	male	17	43682323	rs56383763	T	C	14870	0.0902094	0.0139055	9.01254e-11
GM-BAG	female	17	43683392	rs451737	A	G	16516	0.0891516	0.0131841	1.40586e-11
GM-BAG	male	17	43683392	rs451737	A	G	14907	0.0889637	0.0138779	1.49431e-10
GM-BAG	female	17	43683597	rs4528616	T	G	16542	0.0880794	0.0131636	2.2853e-11
GM-BAG	male	17	43683597	rs4528616	T	G	14925	0.0897782	0.0138619	9.6747e-11
GM-BAG	female	17	43683611	rs4471725	G	T	16542	0.0879937	0.013166	2.4093e-11
GM-BAG	male	17	43683611	rs4471725	G	T	14927	0.0896517	0.0138615	1.02604e-10
GM-BAG	female	17	43683627	rs4485406	C	G	16398	0.0890789	0.0131957	1.5215e-11
GM-BAG	male	17	43683627	rs4485406	C	G	14772	0.0913672	0.0139044	5.16201e-11
GM-BAG	female	17	43683792	17:43683792_ATGG_A	ATGG	A	16577	0.0876841	0.0131554	2.72579e-11
GM-BAG	male	17	43683792	17:43683792_ATGG_A	ATGG	A	14963	0.0896058	0.0138476	1.00493e-10
GM-BAG	female	17	43684094	rs1706722	T	C	16352	0.0883844	0.0131933	2.16421e-11
GM-BAG	male	17	43684094	rs1706722	T	C	14763	0.0886036	0.0138587	1.67179e-10
GM-BAG	female	17	43684209	rs1635285	C	G	16498	0.0877721	0.0131626	2.67036e-11
GM-BAG	male	17	43684209	rs1635285	C	G	14886	0.0902702	0.0138408	7.15922e-11
GM-BAG	female	17	43684563	rs2906009	T	C	16542	0.0879937	0.013166	2.4093e-11
GM-BAG	male	17	43684563	rs2906009	T	C	14928	0.0896376	0.0138607	1.03066e-10
GM-BAG	female	17	43684920	rs2906007	C	T	16539	0.0880496	0.0131704	2.3762e-11
GM-BAG	male	17	43684920	rs2906007	C	T	14928	0.0895421	0.0138637	1.08832e-10
GM-BAG	female	17	43685021	rs2906006	C	T	16510	0.0885322	0.0131867	1.95846e-11
GM-BAG	male	17	43685021	rs2906006	C	T	14900	0.0898482	0.0138879	1.01368e-10
GM-BAG	female	17	43685291	17:43685291_CA_C	CA	C	16289	0.0864012	0.0131572	5.29497e-11
GM-BAG	male	17	43685291	17:43685291_CA_C	CA	C	14674	0.0837362	0.0138506	1.52397e-09
GM-BAG	female	17	43685698	rs444967	A	G	16519	0.088255	0.0131685	2.12245e-11
GM-BAG	male	17	43685698	rs444967	A	G	14899	0.0887796	0.0138857	1.66834e-10
GM-BAG	female	17	43685707	rs430688	T	C	16434	0.0900459	0.0132648	1.17297e-11
GM-BAG	male	17	43685707	rs430688	T	C	14852	0.0915791	0.0139277	5.01662e-11
GM-BAG	female	17	43685826	rs413519	A	G	16516	0.0864063	0.0131853	5.79649e-11
GM-BAG	male	17	43685826	rs413519	A	G	14926	0.0901308	0.0138882	8.86937e-11
GM-BAG	female	17	43686419	rs385199	A	C	16469	0.0873062	0.0131335	3.07273e-11
GM-BAG	male	17	43686419	rs385199	A	C	14861	0.0906448	0.0138452	6.0627e-11
GM-BAG	female	17	43686420	rs440778	A	G	16508	0.0915576	0.0132257	4.59383e-12
GM-BAG	male	17	43686420	rs440778	A	G	14886	0.0865422	0.013933	5.39384e-10
GM-BAG	female	17	43687268	rs391338	G	A	16262	0.0915661	0.0133881	8.23914e-12
GM-BAG	male	17	43687268	rs391338	G	A	14720	0.0963853	0.0140532	7.23099e-12
GM-BAG	female	17	43687542	rs378392	C	G	16478	0.0887313	0.013165	1.63682e-11
GM-BAG	male	17	43687542	rs378392	C	G	14867	0.0874148	0.0138598	2.92397e-10
GM-BAG	female	17	43688042	rs62066084	C	G	16325	0.0903033	0.0133473	1.372e-11
GM-BAG	male	17	43688042	rs62066084	C	G	14781	0.0940176	0.013991	1.88558e-11
GM-BAG	female	17	43688249	rs62066085	G	C	16530	0.0881696	0.0131817	2.3221e-11
GM-BAG	male	17	43688249	rs62066085	G	C	14921	0.0891595	0.0138732	1.34312e-10
GM-BAG	female	17	43688317	rs28768976	A	G	16560	0.0876654	0.0131434	2.64009e-11
GM-BAG	male	17	43688317	rs28768976	A	G	14948	0.0889891	0.013836	1.30031e-10
GM-BAG	female	17	43688387	rs62066086	A	G	16542	0.0884817	0.013169	1.88998e-11
GM-BAG	male	17	43688387	rs62066086	A	G	14928	0.0894679	0.0138665	1.13737e-10
GM-BAG	female	17	43688579	rs62066087	A	G	16542	0.0884817	0.013169	1.88998e-11
GM-BAG	male	17	43688579	rs62066087	A	G	14928	0.0894679	0.0138665	1.13737e-10
GM-BAG	female	17	43688905	rs28795799	A	G	16276	0.0869473	0.0131906	4.48481e-11
GM-BAG	male	17	43688905	rs28795799	A	G	14679	0.0868198	0.0139001	4.32699e-10
GM-BAG	female	17	43689090	rs56340658	T	C	16517	0.0882207	0.0131752	2.21151e-11
GM-BAG	male	17	43689090	rs56340658	T	C	14917	0.0898569	0.0138684	9.50771e-11
GM-BAG	female	17	43689684	rs1619965	C	G	16285	0.0886114	0.013368	3.49509e-11
GM-BAG	male	17	43689684	rs1619965	C	G	14749	0.094923	0.0140041	1.26285e-11
GM-BAG	female	17	43690468	rs643024	C	T	16546	0.0884875	0.0131681	1.87853e-11
GM-BAG	male	17	43690468	rs643024	C	T	14931	0.0897204	0.0138631	9.98221e-11
GM-BAG	female	17	43690637	rs642185	T	C	16472	0.0913511	0.0132233	5.08293e-12
GM-BAG	male	17	43690637	rs642185	T	C	14864	0.0909394	0.0139194	6.6444e-11
GM-BAG	female	17	43691173	rs373417	C	T	16434	0.0863472	0.0132886	8.38199e-11
GM-BAG	male	17	43691173	rs373417	C	T	14844	0.0890886	0.0139549	1.77608e-10
GM-BAG	female	17	43692338	rs2668709	T	C	16321	0.092195	0.0133441	5.06007e-12
GM-BAG	male	17	43692338	rs2668709	T	C	14771	0.0946051	0.0140111	1.51112e-11
GM-BAG	female	17	43692935	rs611351	A	G	16570	0.088274	0.0131495	1.96729e-11
GM-BAG	male	17	43692935	rs611351	A	G	14960	0.0890364	0.0138517	1.33357e-10
GM-BAG	female	17	43693341	rs375647	A	G	16560	0.0888608	0.013157	1.48713e-11
GM-BAG	male	17	43693341	rs375647	A	G	14941	0.0900127	0.0138549	8.46258e-11
GM-BAG	female	17	43693462	rs418659	C	T	16336	0.0920156	0.0133405	5.48885e-12
GM-BAG	male	17	43693462	rs418659	C	T	14782	0.0942398	0.0139944	1.71001e-11
GM-BAG	female	17	43693538	rs418891	G	T	16579	0.0879917	0.0131463	2.25249e-11
GM-BAG	male	17	43693538	rs418891	G	T	14965	0.0890461	0.0138493	1.31769e-10
GM-BAG	female	17	43695197	rs62066119	C	T	16563	0.0889338	0.0131416	1.35554e-11
GM-BAG	male	17	43695197	rs62066119	C	T	14943	0.0907713	0.0138443	5.68596e-11
GM-BAG	female	17	43695263	rs112997627	T	G	16310	0.0914425	0.0133684	8.1888e-12
GM-BAG	male	17	43695263	rs112997627	T	G	14754	0.0954612	0.0140416	1.09808e-11
GM-BAG	female	17	43695967	rs674692	A	G	16567	0.0887333	0.0131507	1.55466e-11
GM-BAG	male	17	43695967	rs674692	A	G	14947	0.0899544	0.013852	8.62365e-11
GM-BAG	female	17	43696254	rs675726	A	G	16567	0.0887333	0.0131507	1.55466e-11
GM-BAG	male	17	43696254	rs675726	A	G	14947	0.0899544	0.013852	8.62365e-11
GM-BAG	female	17	43696837	17:43696837_TC_T	TC	T	16515	0.0885078	0.0131956	2.04566e-11
GM-BAG	male	17	43696837	17:43696837_TC_T	TC	T	14912	0.0912194	0.0138913	5.31653e-11
GM-BAG	female	17	43696920	rs143345034	C	T	16567	0.0887333	0.0131507	1.55466e-11
GM-BAG	male	17	43696920	rs143345034	C	T	14947	0.0899544	0.013852	8.62365e-11
GM-BAG	female	17	43698899	rs184745911	A	G	16546	0.0886109	0.0131704	1.77594e-11
GM-BAG	male	17	43698899	rs184745911	A	G	14926	0.0904096	0.0138691	7.31538e-11
GM-BAG	female	17	43699113	rs529311580	A	G	16404	0.0886454	0.0133172	2.89438e-11
GM-BAG	male	17	43699113	rs529311580	A	G	14837	0.0893084	0.0139588	1.62163e-10
GM-BAG	female	17	43702296	rs192252295	T	C	16552	0.0884033	0.0131796	2.04285e-11
GM-BAG	male	17	43702296	rs192252295	T	C	14939	0.0906999	0.0138767	6.51835e-11
GM-BAG	female	17	43702701	rs62066125	C	G	16575	0.0872901	0.013148	3.25591e-11
GM-BAG	male	17	43702701	rs62066125	C	G	14960	0.0900628	0.0138419	7.9356e-11
GM-BAG	female	17	43703555	rs392116	A	G	16576	0.0881314	0.0131541	2.1523e-11
GM-BAG	male	17	43703555	rs392116	A	G	14961	0.0901734	0.0138591	7.93992e-11
GM-BAG	female	17	43704031	rs385383	C	A	16576	0.0881314	0.0131541	2.1523e-11
GM-BAG	male	17	43704031	rs385383	C	A	14961	0.0901734	0.0138591	7.93992e-11
GM-BAG	female	17	43704310	rs393208	T	G	16561	0.088127	0.0131637	2.23066e-11
GM-BAG	male	17	43704310	rs393208	T	G	14954	0.090326	0.0138671	7.56644e-11
GM-BAG	female	17	43704419	rs2469934	T	C	16576	0.0881314	0.0131541	2.1523e-11
GM-BAG	male	17	43704419	rs2469934	T	C	14962	0.0900398	0.013859	8.45996e-11
GM-BAG	female	17	43704491	rs373853	G	A	16576	0.0881314	0.0131541	2.1523e-11
GM-BAG	male	17	43704491	rs373853	G	A	14962	0.0900398	0.013859	8.45996e-11
GM-BAG	female	17	43705356	rs383241	G	A	16588	0.0877234	0.0131432	2.5607e-11
GM-BAG	male	17	43705356	rs383241	G	A	14969	0.0891921	0.0138463	1.21855e-10
GM-BAG	female	17	43705518	rs376120	A	G	16588	0.0877234	0.0131432	2.5607e-11
GM-BAG	male	17	43705518	rs376120	A	G	14969	0.0891921	0.0138463	1.21855e-10
GM-BAG	female	17	43705601	rs365825	A	G	16588	0.0870166	0.0131364	3.60184e-11
GM-BAG	male	17	43705601	rs365825	A	G	14969	0.0885687	0.0138264	1.54079e-10
GM-BAG	female	17	43705756	rs393838	G	C	16588	0.086839	0.0131367	3.9499e-11
GM-BAG	male	17	43705756	rs393838	G	C	14968	0.0889797	0.0138299	1.28164e-10
GM-BAG	female	17	43707619	rs681485	C	A	16588	0.0877869	0.0131424	2.47115e-11
GM-BAG	male	17	43707619	rs681485	C	A	14969	0.0890923	0.0138453	1.27376e-10
GM-BAG	female	17	43707620	rs594591	G	T	16588	0.0877234	0.0131432	2.5607e-11
GM-BAG	male	17	43707620	rs594591	G	T	14969	0.0891921	0.0138463	1.21855e-10
GM-BAG	female	17	43707838	17:43707838_TG_T	TG	T	16318	0.0932223	0.0134383	4.15375e-12
GM-BAG	male	17	43707838	17:43707838_TG_T	TG	T	14696	0.0916873	0.0141962	1.09023e-10
GM-BAG	female	17	43707848	rs593720	G	T	16368	0.0914792	0.0133979	8.92069e-12
GM-BAG	male	17	43707848	rs593720	G	T	14745	0.0929752	0.0141385	4.99366e-11
GM-BAG	female	17	43707951	rs444071	C	T	16588	0.0877234	0.0131432	2.5607e-11
GM-BAG	male	17	43707951	rs444071	C	T	14968	0.0893041	0.0138467	1.15676e-10
GM-BAG	female	17	43707955	rs396593	C	A	16588	0.0877234	0.0131432	2.5607e-11
GM-BAG	male	17	43707955	rs396593	C	A	14968	0.0893041	0.0138467	1.15676e-10
GM-BAG	female	17	43708415	17:43708415_CA_C	CA	C	16499	0.0892026	0.0132245	1.57823e-11
GM-BAG	male	17	43708415	17:43708415_CA_C	CA	C	14891	0.0905487	0.0139727	9.43595e-11
GM-BAG	female	17	43708418	rs368673667	C	G	16571	0.0880238	0.0131642	2.35671e-11
GM-BAG	male	17	43708418	rs368673667	C	G	14957	0.0897679	0.013871	9.99679e-11
GM-BAG	female	17	43709225	rs450237	T	C	16491	0.0904369	0.0132088	7.82335e-12
GM-BAG	male	17	43709225	rs450237	T	C	14895	0.091526	0.0139122	4.8998e-11
GM-BAG	female	17	43709415	rs436667	C	T	16588	0.0876542	0.0131451	2.67164e-11
GM-BAG	male	17	43709415	rs436667	C	T	14969	0.0891991	0.0138432	1.20301e-10
GM-BAG	female	17	43709867	rs650927	T	G	16587	0.0877955	0.0131463	2.49369e-11
GM-BAG	male	17	43709867	rs650927	T	G	14969	0.089229	0.0138465	1.19787e-10
GM-BAG	female	17	43709893	rs671740	A	G	16587	0.0877955	0.0131463	2.49369e-11
GM-BAG	male	17	43709893	rs671740	A	G	14969	0.089229	0.0138465	1.19787e-10
GM-BAG	female	17	43710127	rs81632	T	A	16586	0.087717	0.0131468	2.60132e-11
GM-BAG	male	17	43710127	rs81632	T	A	14969	0.089229	0.0138465	1.19787e-10
GM-BAG	female	17	43710371	rs16940633	G	A	16587	0.0877955	0.0131463	2.49369e-11
GM-BAG	male	17	43710371	rs16940633	G	A	14969	0.089229	0.0138465	1.19787e-10
GM-BAG	female	17	43710384	rs17686610	A	C	16587	0.0877955	0.0131463	2.49369e-11
GM-BAG	male	17	43710384	rs17686610	A	C	14969	0.089229	0.0138465	1.19787e-10
GM-BAG	female	17	43711312	rs2942170	C	T	16587	0.0877955	0.0131463	2.49369e-11
GM-BAG	male	17	43711312	rs2942170	C	T	14969	0.089229	0.0138465	1.19787e-10
GM-BAG	female	17	43711539	rs2942169	G	C	16588	0.0877234	0.0131432	2.5607e-11
GM-BAG	male	17	43711539	rs2942169	G	C	14969	0.0891921	0.0138463	1.21855e-10
GM-BAG	female	17	43712337	rs241045	C	T	16588	0.0877234	0.0131432	2.5607e-11
GM-BAG	male	17	43712337	rs241045	C	T	14969	0.0891921	0.0138463	1.21855e-10
GM-BAG	female	17	43712464	rs241044	G	A	16588	0.0877234	0.0131432	2.5607e-11
GM-BAG	male	17	43712464	rs241044	G	A	14969	0.0891921	0.0138463	1.21855e-10
GM-BAG	female	17	43712657	rs241042	T	C	16588	0.0877234	0.0131432	2.5607e-11
GM-BAG	male	17	43712657	rs241042	T	C	14969	0.0891921	0.0138463	1.21855e-10
GM-BAG	female	17	43713925	rs241041	A	G	16588	0.0877234	0.0131432	2.5607e-11
GM-BAG	male	17	43713925	rs241041	A	G	14969	0.0891921	0.0138463	1.21855e-10
GM-BAG	female	17	43714179	rs113537592	C	CT	16502	0.089408	0.0132384	1.48953e-11
GM-BAG	male	17	43714179	rs113537592	C	CT	14889	0.0883495	0.013936	2.36888e-10
GM-BAG	female	17	43714673	rs241039	A	T	16588	0.0877234	0.0131432	2.5607e-11
GM-BAG	male	17	43714673	rs241039	A	T	14969	0.0891921	0.0138463	1.21855e-10
GM-BAG	female	17	43714850	rs2942168	G	A	16588	0.0877234	0.0131432	2.5607e-11
GM-BAG	male	17	43714850	rs2942168	G	A	14969	0.0891921	0.0138463	1.21855e-10
GM-BAG	female	17	43715018	rs2942167	T	C	16588	0.0877234	0.0131432	2.5607e-11
GM-BAG	male	17	43715018	rs2942167	T	C	14969	0.0891921	0.0138463	1.21855e-10
GM-BAG	female	17	43715427	rs2942166	T	C	16588	0.0876022	0.013143	2.72435e-11
GM-BAG	male	17	43715427	rs2942166	T	C	14968	0.0887808	0.0138483	1.48938e-10
GM-BAG	female	17	43715619	rs2942165	G	C	16588	0.0877234	0.0131432	2.5607e-11
GM-BAG	male	17	43715619	rs2942165	G	C	14969	0.0891921	0.0138463	1.21855e-10
GM-BAG	female	17	43715924	rs117368197	A	G	16588	0.0877234	0.0131432	2.5607e-11
GM-BAG	male	17	43715924	rs117368197	A	G	14969	0.0891921	0.0138463	1.21855e-10
GM-BAG	female	17	43716885	rs413778	A	G	16588	0.0877234	0.0131432	2.5607e-11
GM-BAG	male	17	43716885	rs413778	A	G	14969	0.0891921	0.0138463	1.21855e-10
GM-BAG	female	17	43717131	rs389217	C	T	16588	0.0877234	0.0131432	2.5607e-11
GM-BAG	male	17	43717131	rs389217	C	T	14969	0.0891921	0.0138463	1.21855e-10
GM-BAG	female	17	43717415	rs389978	A	G	16585	0.08738	0.01314	3.02349e-11
GM-BAG	male	17	43717415	rs389978	A	G	14968	0.0891307	0.0138463	1.25458e-10
GM-BAG	female	17	43717803	rs439558	T	C	16588	0.0876679	0.0131431	2.63429e-11
GM-BAG	male	17	43717803	rs439558	T	C	14969	0.0893255	0.0138461	1.143e-10
GM-BAG	female	17	43718336	rs434805	T	C	16587	0.0869091	0.0131373	3.81738e-11
GM-BAG	male	17	43718336	rs434805	T	C	14968	0.0891313	0.0138282	1.18673e-10
GM-BAG	female	17	43719143	rs393152	A	G	16588	0.0879529	0.0131346	2.20636e-11
GM-BAG	male	17	43719143	rs393152	A	G	14969	0.089788	0.0138341	8.83483e-11
GM-BAG	female	17	43719829	rs3108318	G	T	16535	0.0885174	0.0131879	1.98213e-11
GM-BAG	male	17	43719829	rs3108318	G	T	14929	0.0919626	0.0138859	3.64638e-11
GM-BAG	female	17	43719870	rs3108317	G	A	16588	0.0877234	0.0131432	2.5607e-11
GM-BAG	male	17	43719870	rs3108317	G	A	14969	0.0891921	0.0138463	1.21855e-10
GM-BAG	female	17	43721283	rs2942164	G	C	16588	0.0879207	0.0131428	2.30817e-11
GM-BAG	male	17	43721283	rs2942164	G	C	14969	0.0888285	0.0138435	1.43529e-10
GM-BAG	female	17	43721457	rs1706746	C	T	16588	0.0877234	0.0131432	2.5607e-11
GM-BAG	male	17	43721457	rs1706746	C	T	14969	0.0891921	0.0138463	1.21855e-10
GM-BAG	female	17	43721690	17:43721690_CAAAAAAAA_C	CAAAAAAAA	C	16581	0.088019	0.013151	2.2571e-11
GM-BAG	male	17	43721690	17:43721690_CAAAAAAAA_C	CAAAAAAAA	C	14964	0.0902519	0.0138546	7.53987e-11
GM-BAG	female	17	43722509	rs1706748	C	G	16585	0.08773	0.0131442	2.56056e-11
GM-BAG	male	17	43722509	rs1706748	C	G	14968	0.0892842	0.0138465	1.16711e-10
GM-BAG	female	17	43723189	rs413917	G	A	16588	0.0877389	0.0131431	2.53902e-11
GM-BAG	male	17	43723189	rs413917	G	A	14969	0.0887367	0.0138403	1.48445e-10
GM-BAG	female	17	43723462	rs3418	C	T	16588	0.0877234	0.0131432	2.5607e-11
GM-BAG	male	17	43723462	rs3418	C	T	14969	0.0891921	0.0138463	1.21855e-10
GM-BAG	female	17	43723605	rs393675	T	C	16588	0.0877234	0.0131432	2.5607e-11
GM-BAG	male	17	43723605	rs393675	T	C	14969	0.0891921	0.0138463	1.21855e-10
GM-BAG	female	17	43723929	rs364308	G	A	16260	0.0917596	0.0134785	1.02526e-11
GM-BAG	male	17	43723929	rs364308	G	A	14666	0.0862088	0.0142143	1.35237e-09
GM-BAG	female	17	43723930	rs406400	A	G	16254	0.0922791	0.0134863	8.06335e-12
GM-BAG	male	17	43723930	rs406400	A	G	14664	0.0868502	0.0142102	1.00992e-09
GM-BAG	female	17	43724245	rs669915	G	A	16501	0.0897805	0.0132455	1.25824e-11
GM-BAG	male	17	43724245	rs669915	G	A	14902	0.0900804	0.0139455	1.08335e-10
GM-BAG	female	17	43724247	rs34792335	T	TA	16278	0.0864605	0.0134472	1.31475e-10
GM-BAG	male	17	43724247	rs34792335	T	TA	14721	0.0907562	0.0141045	1.27658e-10
GM-BAG	female	17	43724555	rs449501	G	A	16588	0.0877234	0.0131432	2.5607e-11
GM-BAG	male	17	43724555	rs449501	G	A	14969	0.0891921	0.0138463	1.21855e-10
GM-BAG	female	17	43725212	rs448830	G	A	16588	0.0877234	0.0131432	2.5607e-11
GM-BAG	male	17	43725212	rs448830	G	A	14969	0.0891921	0.0138463	1.21855e-10
GM-BAG	female	17	43725684	rs434428	G	A	16588	0.0877234	0.0131432	2.5607e-11
GM-BAG	male	17	43725684	rs434428	G	A	14969	0.0891921	0.0138463	1.21855e-10
GM-BAG	female	17	43725762	rs434598	G	A	16588	0.0877234	0.0131432	2.5607e-11
GM-BAG	male	17	43725762	rs434598	G	A	14969	0.0891921	0.0138463	1.21855e-10
GM-BAG	female	17	43725992	rs434971	G	A	16588	0.0877234	0.0131432	2.5607e-11
GM-BAG	male	17	43725992	rs434971	G	A	14969	0.0891921	0.0138463	1.21855e-10
GM-BAG	female	17	43726125	rs385691	A	C	16588	0.0877234	0.0131432	2.5607e-11
GM-BAG	male	17	43726125	rs385691	A	C	14969	0.0891921	0.0138463	1.21855e-10
GM-BAG	female	17	43726574	rs455028	T	C	16588	0.0877234	0.0131432	2.5607e-11
GM-BAG	male	17	43726574	rs455028	T	C	14969	0.0891921	0.0138463	1.21855e-10
GM-BAG	female	17	43726588	rs366858	C	T	16588	0.0877234	0.0131432	2.5607e-11
GM-BAG	male	17	43726588	rs366858	C	T	14969	0.0891921	0.0138463	1.21855e-10
GM-BAG	female	17	43726659	rs439945	C	A	16588	0.0847966	0.0125519	1.46876e-11
GM-BAG	male	17	43726659	rs439945	C	A	14969	0.0853695	0.0132159	1.08212e-10
GM-BAG	female	17	43727061	rs453997	C	T	16587	0.0878286	0.0131435	2.42726e-11
GM-BAG	male	17	43727061	rs453997	C	T	14969	0.0891921	0.0138463	1.21855e-10
GM-BAG	female	17	43727887	rs424243	A	T	16587	0.0878286	0.0131435	2.42726e-11
GM-BAG	male	17	43727887	rs424243	A	T	14968	0.089065	0.013846	1.29308e-10
GM-BAG	female	17	43728137	rs422112	G	A	16587	0.0878286	0.0131435	2.42726e-11
GM-BAG	male	17	43728137	rs422112	G	A	14969	0.0891921	0.0138463	1.21855e-10
GM-BAG	female	17	43728376	rs417968	A	G	16588	0.0847065	0.01255	1.53252e-11
GM-BAG	male	17	43728376	rs417968	A	G	14969	0.0840184	0.0132165	2.1161e-10
GM-BAG	female	17	43729384	rs413844	G	A	16587	0.0878286	0.0131435	2.42726e-11
GM-BAG	male	17	43729384	rs413844	G	A	14969	0.0891921	0.0138463	1.21855e-10
GM-BAG	female	17	43729432	rs647483	C	T	16586	0.0878972	0.0131438	2.34499e-11
GM-BAG	male	17	43729432	rs647483	C	T	14969	0.0891921	0.0138463	1.21855e-10
GM-BAG	female	17	43730598	rs241038	G	A	16587	0.0878286	0.0131435	2.42726e-11
GM-BAG	male	17	43730598	rs241038	G	A	14969	0.0891921	0.0138463	1.21855e-10
GM-BAG	female	17	43730636	rs241037	G	T	16587	0.0878286	0.0131435	2.42726e-11
GM-BAG	male	17	43730636	rs241037	G	T	14969	0.0891921	0.0138463	1.21855e-10
GM-BAG	female	17	43731719	rs241036	A	C	16588	0.0873951	0.013144	3.04184e-11
GM-BAG	male	17	43731719	rs241036	A	C	14969	0.0867382	0.0138512	3.90137e-10
GM-BAG	female	17	43731896	rs241035	C	T	16588	0.0877234	0.0131432	2.5607e-11
GM-BAG	male	17	43731896	rs241035	C	T	14969	0.0891921	0.0138463	1.21855e-10
GM-BAG	female	17	43732780	17:43732780_CCCCTATGT_C	C	CCCCTATGT	16552	0.0847193	0.0125589	1.57248e-11
GM-BAG	male	17	43732780	17:43732780_CCCCTATGT_C	C	CCCCTATGT	14938	0.0856331	0.0132174	9.53331e-11
GM-BAG	female	17	43733048	rs241034	A	T	16588	0.0877234	0.0131432	2.5607e-11
GM-BAG	male	17	43733048	rs241034	A	T	14969	0.0891921	0.0138463	1.21855e-10
GM-BAG	female	17	43733707	17:43733707_GC_G	GC	G	16578	0.0877895	0.0131405	2.4515e-11
GM-BAG	male	17	43733707	17:43733707_GC_G	GC	G	14968	0.0885529	0.0138465	1.64975e-10
GM-BAG	female	17	43733983	rs241033	G	A	16588	0.0877234	0.0131432	2.5607e-11
GM-BAG	male	17	43733983	rs241033	G	A	14969	0.0891921	0.0138463	1.21855e-10
GM-BAG	female	17	43734145	rs241032	T	C	16583	0.0876296	0.0131421	2.67782e-11
GM-BAG	male	17	43734145	rs241032	T	C	14967	0.0890511	0.0138475	1.30727e-10
GM-BAG	female	17	43734255	17:43734255_TA_T	TA	T	16587	0.087769	0.0131437	2.50509e-11
GM-BAG	male	17	43734255	17:43734255_TA_T	TA	T	14969	0.0891921	0.0138463	1.21855e-10
GM-BAG	female	17	43734304	rs241031	T	C	16588	0.0877234	0.0131432	2.5607e-11
GM-BAG	male	17	43734304	rs241031	T	C	14969	0.0891921	0.0138463	1.21855e-10
GM-BAG	female	17	43734503	rs241030	A	G	16588	0.0877234	0.0131432	2.5607e-11
GM-BAG	male	17	43734503	rs241030	A	G	14969	0.0891921	0.0138463	1.21855e-10
GM-BAG	female	17	43734643	rs241029	T	C	16588	0.0877234	0.0131432	2.5607e-11
GM-BAG	male	17	43734643	rs241029	T	C	14969	0.0891921	0.0138463	1.21855e-10
GM-BAG	female	17	43735276	rs241028	C	T	16588	0.0877234	0.0131432	2.5607e-11
GM-BAG	male	17	43735276	rs241028	C	T	14969	0.0891921	0.0138463	1.21855e-10
GM-BAG	female	17	43735478	rs241027	A	G	16588	0.0877234	0.0131432	2.5607e-11
GM-BAG	male	17	43735478	rs241027	A	G	14969	0.0891921	0.0138463	1.21855e-10
GM-BAG	female	17	43735555	rs241026	G	A	16588	0.0877234	0.0131432	2.5607e-11
GM-BAG	male	17	43735555	rs241026	G	A	14969	0.0891921	0.0138463	1.21855e-10
GM-BAG	female	17	43736504	rs241025	T	C	16455	0.0882194	0.0132497	2.85909e-11
GM-BAG	male	17	43736504	rs241025	T	C	14857	0.0912253	0.0139679	6.74254e-11
GM-BAG	female	17	43736763	rs241024	C	T	16588	0.0877234	0.0131432	2.5607e-11
GM-BAG	male	17	43736763	rs241024	C	T	14969	0.0891921	0.0138463	1.21855e-10
GM-BAG	female	17	43737040	rs241023	G	A	16588	0.0877234	0.0131432	2.5607e-11
GM-BAG	male	17	43737040	rs241023	G	A	14969	0.0891921	0.0138463	1.21855e-10
GM-BAG	female	17	43737730	rs241022	T	C	16587	0.0878098	0.0131463	2.47507e-11
GM-BAG	male	17	43737730	rs241022	T	C	14969	0.0891921	0.0138463	1.21855e-10
GM-BAG	female	17	43738627	rs241021	T	G	16588	0.0877234	0.0131432	2.5607e-11
GM-BAG	male	17	43738627	rs241021	T	G	14969	0.0891921	0.0138463	1.21855e-10
GM-BAG	female	17	43738676	rs241020	C	A	16588	0.0877234	0.0131432	2.5607e-11
GM-BAG	male	17	43738676	rs241020	C	A	14969	0.0891921	0.0138463	1.21855e-10
GM-BAG	female	17	43740565	rs1724409	T	G	16572	0.0837039	0.012587	3.02194e-11
GM-BAG	male	17	43740565	rs1724409	T	G	14954	0.0851945	0.01322	1.19643e-10
GM-BAG	female	17	43740856	rs62053939	C	T	16588	0.0883848	0.0131358	1.77005e-11
GM-BAG	male	17	43740856	rs62053939	C	T	14969	0.0884579	0.0138465	1.72509e-10
GM-BAG	female	17	43740967	rs111273167	C	T	16588	0.0877234	0.0131432	2.5607e-11
GM-BAG	male	17	43740967	rs111273167	C	T	14969	0.0891921	0.0138463	1.21855e-10
GM-BAG	female	17	43741028	rs62053940	A	G	16588	0.0877234	0.0131432	2.5607e-11
GM-BAG	male	17	43741028	rs62053940	A	G	14969	0.0891921	0.0138463	1.21855e-10
GM-BAG	female	17	43741136	rs55688739	C	T	16578	0.0869022	0.0131483	3.97612e-11
GM-BAG	male	17	43741136	rs55688739	C	T	14955	0.0906816	0.0138486	6.01957e-11
GM-BAG	female	17	43741452	rs17760577	C	T	16588	0.0877234	0.0131432	2.5607e-11
GM-BAG	male	17	43741452	rs17760577	C	T	14969	0.0891921	0.0138463	1.21855e-10
GM-BAG	female	17	43741627	rs113072604	A	AT	16586	0.0877064	0.0131444	2.59426e-11
GM-BAG	male	17	43741627	rs113072604	A	AT	14958	0.0888088	0.0138515	1.48417e-10
GM-BAG	female	17	43742454	17:43742454_AC_A	AC	A	16585	0.0876479	0.0131449	2.67831e-11
GM-BAG	male	17	43742454	17:43742454_AC_A	AC	A	14969	0.0891921	0.0138463	1.21855e-10
GM-BAG	female	17	43743045	rs17760631	T	C	16588	0.0877234	0.0131432	2.5607e-11
GM-BAG	male	17	43743045	rs17760631	T	C	14969	0.0891921	0.0138463	1.21855e-10
GM-BAG	female	17	43744344	rs1635298	A	T	16588	0.0820428	0.0127436	1.24436e-10
GM-BAG	male	17	43744344	rs1635298	A	T	14969	0.0874319	0.0133851	6.6975e-11
GM-BAG	female	17	43744990	rs17687462	C	T	16583	0.0878474	0.0131551	2.50194e-11
GM-BAG	male	17	43744990	rs17687462	C	T	14966	0.0896532	0.0138538	1.00136e-10
GM-BAG	female	17	43746187	17:43746187_TC_T	TC	T	16587	0.0877469	0.0131438	2.53476e-11
GM-BAG	male	17	43746187	17:43746187_TC_T	TC	T	14965	0.0893167	0.0138481	1.15472e-10
GM-BAG	female	17	43746276	rs17760733	G	T	16587	0.0877469	0.0131438	2.53476e-11
GM-BAG	male	17	43746276	rs17760733	G	T	14968	0.0892968	0.0138468	1.16099e-10
GM-BAG	female	17	43746418	rs79675109	T	A	16587	0.0877469	0.0131438	2.53476e-11
GM-BAG	male	17	43746418	rs79675109	T	A	14968	0.0892968	0.0138468	1.16099e-10
GM-BAG	female	17	43746610	rs142642115	T	TATC	16175	0.0855048	0.0134879	2.36805e-10
GM-BAG	male	17	43746610	rs142642115	T	TATC	14633	0.0907407	0.0141691	1.55864e-10
GM-BAG	female	17	43746721	rs17687504	A	G	16587	0.0877469	0.0131438	2.53476e-11
GM-BAG	male	17	43746721	rs17687504	A	G	14968	0.0892968	0.0138468	1.16099e-10
GM-BAG	female	17	43746839	rs62053945	T	C	16587	0.0877469	0.0131438	2.53476e-11
GM-BAG	male	17	43746839	rs62053945	T	C	14968	0.0892968	0.0138468	1.16099e-10
GM-BAG	female	17	43747615	rs1724407	T	C	16585	0.0834751	0.012761	6.2713e-11
GM-BAG	male	17	43747615	rs1724407	T	C	14965	0.0870973	0.0134187	8.81131e-11
GM-BAG	female	17	43747677	rs62053946	C	T	16587	0.0877469	0.0131438	2.53476e-11
GM-BAG	male	17	43747677	rs62053946	C	T	14968	0.0892968	0.0138468	1.16099e-10
GM-BAG	female	17	43747683	rs62053947	G	A	16587	0.0877469	0.0131438	2.53476e-11
GM-BAG	male	17	43747683	rs62053947	G	A	14968	0.0892968	0.0138468	1.16099e-10
GM-BAG	female	17	43748046	rs62053948	C	T	16586	0.0877075	0.0131443	2.59161e-11
GM-BAG	male	17	43748046	rs62053948	C	T	14967	0.0893231	0.0138476	1.14954e-10
GM-BAG	female	17	43748101	rs62053949	A	G	16587	0.0877469	0.0131438	2.53476e-11
GM-BAG	male	17	43748101	rs62053949	A	G	14968	0.0892968	0.0138468	1.16099e-10
GM-BAG	female	17	43748412	rs62053950	A	G	16587	0.0877469	0.0131438	2.53476e-11
GM-BAG	male	17	43748412	rs62053950	A	G	14968	0.0892968	0.0138468	1.16099e-10
GM-BAG	female	17	43749168	rs62053951	G	C	16588	0.087768	0.0131431	2.501e-11
GM-BAG	male	17	43749168	rs62053951	G	C	14968	0.0892968	0.0138468	1.16099e-10
GM-BAG	female	17	43749261	rs62053952	T	C	16588	0.087768	0.0131431	2.501e-11
GM-BAG	male	17	43749261	rs62053952	T	C	14968	0.0892968	0.0138468	1.16099e-10
GM-BAG	female	17	43749454	rs62053953	G	A	16588	0.0874855	0.0131429	2.89272e-11
GM-BAG	male	17	43749454	rs62053953	G	A	14969	0.0896646	0.013846	9.72174e-11
GM-BAG	female	17	43749579	rs17687534	T	C	16588	0.087768	0.0131431	2.501e-11
GM-BAG	male	17	43749579	rs17687534	T	C	14968	0.0892968	0.0138468	1.16099e-10
GM-BAG	female	17	43749942	rs1631850	G	A	16581	0.0832325	0.0127648	7.21058e-11
GM-BAG	male	17	43749942	rs1631850	G	A	14959	0.0870341	0.0134225	9.1998e-11
GM-BAG	female	17	43749949	rs62053954	G	A	16587	0.0877738	0.0131437	2.49886e-11
GM-BAG	male	17	43749949	rs62053954	G	A	14968	0.0892968	0.0138468	1.16099e-10
GM-BAG	female	17	43749980	rs62053955	T	C	16587	0.0877738	0.0131437	2.49886e-11
GM-BAG	male	17	43749980	rs62053955	T	C	14968	0.0892968	0.0138468	1.16099e-10
GM-BAG	female	17	43750010	rs17687571	G	A	16588	0.087768	0.0131431	2.501e-11
GM-BAG	male	17	43750010	rs17687571	G	A	14968	0.0892968	0.0138468	1.16099e-10
GM-BAG	female	17	43750137	rs17760817	G	C	16588	0.087768	0.0131431	2.501e-11
GM-BAG	male	17	43750137	rs17760817	G	C	14968	0.0892968	0.0138468	1.16099e-10
GM-BAG	female	17	43750172	rs1630095	A	G	16582	0.0831974	0.0127644	7.33338e-11
GM-BAG	male	17	43750172	rs1630095	A	G	14956	0.0868985	0.0134258	9.94014e-11
GM-BAG	female	17	43750238	rs17687625	A	G	16587	0.0877738	0.0131437	2.49886e-11
GM-BAG	male	17	43750238	rs17687625	A	G	14968	0.0892968	0.0138468	1.16099e-10
GM-BAG	female	17	43750315	rs62053956	A	G	16585	0.0877218	0.0131442	2.57143e-11
GM-BAG	male	17	43750315	rs62053956	A	G	14968	0.0892968	0.0138468	1.16099e-10
GM-BAG	female	17	43750910	rs4792824	T	C	16587	0.0833167	0.0127614	6.82196e-11
GM-BAG	male	17	43750910	rs4792824	T	C	14966	0.087075	0.013418	8.88871e-11
GM-BAG	female	17	43750921	rs59435462	TA	T	16473	0.0841523	0.0128901	6.83893e-11
GM-BAG	male	17	43750921	rs59435462	TA	T	14862	0.0900701	0.0135561	3.15366e-11
GM-BAG	female	17	43750939	rs62053957	T	C	16586	0.087716	0.0131436	2.57363e-11
GM-BAG	male	17	43750939	rs62053957	T	C	14968	0.0892968	0.0138468	1.16099e-10
GM-BAG	female	17	43751101	rs112637166	A	G	16579	0.0882898	0.0131515	1.96491e-11
GM-BAG	male	17	43751101	rs112637166	A	G	14963	0.0883253	0.013859	1.90625e-10
GM-BAG	female	17	43751223	rs62053958	A	T	16584	0.0880816	0.0131486	2.16723e-11
GM-BAG	male	17	43751223	rs62053958	A	T	14967	0.0900097	0.0138498	8.34115e-11
GM-BAG	female	17	43751246	rs62053959	C	T	16583	0.088092	0.0131492	2.16008e-11
GM-BAG	male	17	43751246	rs62053959	C	T	14967	0.0900097	0.0138498	8.34115e-11
GM-BAG	female	17	43751308	rs62055660	T	C	16584	0.0880816	0.0131486	2.16723e-11
GM-BAG	male	17	43751308	rs62055660	T	C	14967	0.0900097	0.0138498	8.34115e-11
GM-BAG	female	17	43751427	rs113486004	T	C	16584	0.0880816	0.0131486	2.16723e-11
GM-BAG	male	17	43751427	rs113486004	T	C	14967	0.0900097	0.0138498	8.34115e-11
GM-BAG	female	17	43751598	17:43751598_GT_G	GT	G	16431	0.0881673	0.0132879	3.34229e-11
GM-BAG	male	17	43751598	17:43751598_GT_G	GT	G	14827	0.0887002	0.0140045	2.46273e-10
GM-BAG	female	17	43751913	rs1635291	A	G	16588	0.0829345	0.0127627	8.35941e-11
GM-BAG	male	17	43751913	rs1635291	A	G	14969	0.0864268	0.0134208	1.23314e-10
GM-BAG	female	17	43752039	rs62055661	C	T	16588	0.087768	0.0131431	2.501e-11
GM-BAG	male	17	43752039	rs62055661	C	T	14968	0.0892968	0.0138468	1.16099e-10
GM-BAG	female	17	43752078	rs113155081	A	AC	16562	0.0869568	0.0131765	4.25417e-11
GM-BAG	male	17	43752078	rs113155081	A	AC	14950	0.089382	0.0138745	1.2138e-10
GM-BAG	female	17	43752566	rs62055662	C	T	16588	0.087768	0.0131431	2.501e-11
GM-BAG	male	17	43752566	rs62055662	C	T	14968	0.0892968	0.0138468	1.16099e-10
GM-BAG	female	17	43753454	rs62055663	A	G	16588	0.087768	0.0131431	2.501e-11
GM-BAG	male	17	43753454	rs62055663	A	G	14968	0.0892968	0.0138468	1.16099e-10
GM-BAG	female	17	43753642	rs62055664	A	G	16588	0.087768	0.0131431	2.501e-11
GM-BAG	male	17	43753642	rs62055664	A	G	14968	0.0892968	0.0138468	1.16099e-10
GM-BAG	female	17	43754010	rs76717812	T	C	16588	0.087768	0.0131431	2.501e-11
GM-BAG	male	17	43754010	rs76717812	T	C	14968	0.0892968	0.0138468	1.16099e-10
GM-BAG	female	17	43754099	rs17687667	G	A	16588	0.087768	0.0131431	2.501e-11
GM-BAG	male	17	43754099	rs17687667	G	A	14968	0.0892968	0.0138468	1.16099e-10
GM-BAG	female	17	43754209	rs79073784	G	C	16588	0.087768	0.0131431	2.501e-11
GM-BAG	male	17	43754209	rs79073784	G	C	14968	0.0892968	0.0138468	1.16099e-10
GM-BAG	female	17	43754505	rs62055665	A	C	16588	0.087768	0.0131431	2.501e-11
GM-BAG	male	17	43754505	rs62055665	A	C	14967	0.0893471	0.0138473	1.13552e-10
GM-BAG	female	17	43754569	rs62055689	G	A	16587	0.087759	0.0131437	2.51794e-11
GM-BAG	male	17	43754569	rs62055689	G	A	14967	0.0893471	0.0138473	1.13552e-10
GM-BAG	female	17	43754576	rs62055690	C	G	16588	0.087768	0.0131431	2.501e-11
GM-BAG	male	17	43754576	rs62055690	C	G	14967	0.0893471	0.0138473	1.13552e-10
GM-BAG	female	17	43754850	rs62055691	T	C	16588	0.087768	0.0131431	2.501e-11
GM-BAG	male	17	43754850	rs62055691	T	C	14967	0.0893471	0.0138473	1.13552e-10
GM-BAG	female	17	43754909	rs62055692	A	G	16583	0.0880579	0.0131494	2.19948e-11
GM-BAG	male	17	43754909	rs62055692	A	G	14966	0.0899874	0.0138506	8.45302e-11
GM-BAG	female	17	43754914	rs1724402	T	C	16556	0.0831629	0.0127748	7.73569e-11
GM-BAG	male	17	43754914	rs1724402	T	C	14945	0.0866878	0.0134271	1.10693e-10
GM-BAG	female	17	43755857	rs1724401	A	C	16583	0.0835663	0.0127644	6.05058e-11
GM-BAG	male	17	43755857	rs1724401	A	C	14965	0.0871267	0.0134186	8.68095e-11
GM-BAG	female	17	43755871	rs1724400	C	A	16583	0.0835663	0.0127644	6.05058e-11
GM-BAG	male	17	43755871	rs1724400	C	A	14965	0.0871267	0.0134186	8.68095e-11
GM-BAG	female	17	43756171	rs112245406	A	AAAAC	16550	0.0886246	0.0131733	1.7813e-11
GM-BAG	male	17	43756171	rs112245406	A	AAAAC	14940	0.0897618	0.0138807	1.03311e-10
GM-BAG	female	17	43756340	rs74398257	T	C	16587	0.0877353	0.0131436	2.54854e-11
GM-BAG	male	17	43756340	rs74398257	T	C	14964	0.0892852	0.0138496	1.1775e-10
GM-BAG	female	17	43756376	rs17687740	G	C	16582	0.0875954	0.0131457	2.75965e-11
GM-BAG	male	17	43756376	rs17687740	G	C	14963	0.0893601	0.0138532	1.14916e-10
GM-BAG	female	17	43756466	rs757503	T	C	16538	0.0862916	0.0131853	6.14305e-11
GM-BAG	male	17	43756466	rs757503	T	C	14934	0.0911274	0.0138752	5.27986e-11
GM-BAG	female	17	43756506	rs757502	C	T	16578	0.088206	0.013155	2.07703e-11
GM-BAG	male	17	43756506	rs757502	C	T	14964	0.0894397	0.0138557	1.11486e-10
GM-BAG	female	17	43756685	rs757501	A	G	16583	0.0877286	0.0131481	2.59724e-11
GM-BAG	male	17	43756685	rs757501	A	G	14966	0.089459	0.0138511	1.08931e-10
GM-BAG	female	17	43756833	rs757500	C	A	16588	0.087768	0.0131431	2.501e-11
GM-BAG	male	17	43756833	rs757500	C	A	14969	0.0891921	0.0138463	1.21855e-10
GM-BAG	female	17	43756910	rs62055693	T	C	16587	0.0878401	0.0131462	2.43552e-11
GM-BAG	male	17	43756910	rs62055693	T	C	14969	0.089229	0.0138465	1.19787e-10
GM-BAG	female	17	43756969	rs1635288	G	A	16536	0.0833775	0.0127491	6.3372e-11
GM-BAG	male	17	43756969	rs1635288	G	A	14938	0.0869473	0.0134091	9.20144e-11
GM-BAG	female	17	43757161	rs78487840	C	T	16588	0.087768	0.0131431	2.501e-11
GM-BAG	male	17	43757161	rs78487840	C	T	14969	0.0891955	0.0138462	1.21606e-10
GM-BAG	female	17	43757450	rs55974014	C	A	16365	0.0942949	0.0133928	1.98875e-12
GM-BAG	male	17	43757450	rs55974014	C	A	14810	0.0884751	0.0140444	3.06681e-10
GM-BAG	female	17	43757776	rs56108117	T	C	16587	0.0875312	0.0131459	2.85442e-11
GM-BAG	male	17	43757776	rs56108117	T	C	14966	0.0892197	0.0138486	1.21123e-10
GM-BAG	female	17	43757777	rs56378021	C	T	16587	0.0875312	0.0131459	2.85442e-11
GM-BAG	male	17	43757777	rs56378021	C	T	14966	0.0892197	0.0138486	1.21123e-10
GM-BAG	female	17	43758011	rs55651627	G	C	16588	0.087768	0.0131431	2.501e-11
GM-BAG	male	17	43758011	rs55651627	G	C	14969	0.0891921	0.0138463	1.21855e-10
GM-BAG	female	17	43758078	rs112155389	G	A	16588	0.087768	0.0131431	2.501e-11
GM-BAG	male	17	43758078	rs112155389	G	A	14969	0.0891921	0.0138463	1.21855e-10
GM-BAG	female	17	43758125	rs62055696	A	G	16349	0.0902952	0.0134037	1.67533e-11
GM-BAG	male	17	43758125	rs62055696	A	G	14726	0.094153	0.0141396	2.8579e-11
GM-BAG	female	17	43758148	rs62055697	C	T	16588	0.087768	0.0131431	2.501e-11
GM-BAG	male	17	43758148	rs62055697	C	T	14968	0.0892163	0.013847	1.20719e-10
GM-BAG	female	17	43758238	rs62055698	C	T	16585	0.0875979	0.0131416	2.71772e-11
GM-BAG	male	17	43758238	rs62055698	C	T	14968	0.0890996	0.0138469	1.2755e-10
GM-BAG	female	17	43758382	rs17761046	T	C	16588	0.087768	0.0131431	2.501e-11
GM-BAG	male	17	43758382	rs17761046	T	C	14968	0.0892163	0.013847	1.20719e-10
GM-BAG	female	17	43758742	rs62055700	T	C	16587	0.0878401	0.0131462	2.43552e-11
GM-BAG	male	17	43758742	rs62055700	T	C	14968	0.0892532	0.0138472	1.1867e-10
GM-BAG	female	17	43758787	rs62055701	G	A	16509	0.0873411	0.0132544	4.54378e-11
GM-BAG	male	17	43758787	rs62055701	G	A	14882	0.0878564	0.0139794	3.37643e-10
GM-BAG	female	17	43758790	rs62055702	C	T	16509	0.0873411	0.0132544	4.54378e-11
GM-BAG	male	17	43758790	rs62055702	C	T	14882	0.0878564	0.0139794	3.37643e-10
GM-BAG	female	17	43758885	rs112431991	A	G	16473	0.0859951	0.0132517	8.86686e-11
GM-BAG	male	17	43758885	rs112431991	A	G	14866	0.0895712	0.0139556	1.41966e-10
GM-BAG	female	17	43758887	rs76539714	A	G	16318	0.0882813	0.0132761	3.03131e-11
GM-BAG	male	17	43758887	rs76539714	A	G	14716	0.0928274	0.0140185	3.67158e-11
GM-BAG	female	17	43758898	rs57222984	A	G	16459	0.0832459	0.0128778	1.04624e-10
GM-BAG	male	17	43758898	rs57222984	A	G	14856	0.0885096	0.0135216	6.11181e-11
GM-BAG	female	17	43759048	rs17687838	T	C	16588	0.087768	0.0131431	2.501e-11
GM-BAG	male	17	43759048	rs17687838	T	C	14969	0.0891921	0.0138463	1.21855e-10
GM-BAG	female	17	43759426	rs76333921	C	T	16588	0.087768	0.0131431	2.501e-11
GM-BAG	male	17	43759426	rs76333921	C	T	14969	0.0891921	0.0138463	1.21855e-10
GM-BAG	female	17	43759431	rs76453925	C	T	16588	0.087768	0.0131431	2.501e-11
GM-BAG	male	17	43759431	rs76453925	C	T	14969	0.0891921	0.0138463	1.21855e-10
GM-BAG	female	17	43759719	rs17687849	A	G	16586	0.087716	0.0131436	2.57363e-11
GM-BAG	male	17	43759719	rs17687849	A	G	14969	0.0891921	0.0138463	1.21855e-10
GM-BAG	female	17	43760080	rs56400821	C	A	16582	0.0873476	0.0131473	3.15333e-11
GM-BAG	male	17	43760080	rs56400821	C	A	14967	0.0892088	0.0138478	1.21442e-10
GM-BAG	female	17	43760192	rs112169475	A	G	16586	0.087716	0.0131436	2.57363e-11
GM-BAG	male	17	43760192	rs112169475	A	G	14966	0.0891895	0.0138488	1.2292e-10
GM-BAG	female	17	43760199	rs113728380	C	T	16586	0.087716	0.0131436	2.57363e-11
GM-BAG	male	17	43760199	rs113728380	C	T	14965	0.0891795	0.0138495	1.23773e-10
GM-BAG	female	17	43760374	rs35331519	A	AT	16436	0.0887516	0.0132522	2.19434e-11
GM-BAG	male	17	43760374	rs35331519	A	AT	14839	0.0881653	0.0140499	3.58975e-10
GM-BAG	female	17	43760389	rs17761100	A	G	16588	0.087768	0.0131431	2.501e-11
GM-BAG	male	17	43760389	rs17761100	A	G	14969	0.0891921	0.0138463	1.21855e-10
GM-BAG	female	17	43760516	rs17761124	A	T	16588	0.087768	0.0131431	2.501e-11
GM-BAG	male	17	43760516	rs17761124	A	T	14969	0.0891921	0.0138463	1.21855e-10
GM-BAG	female	17	43760577	rs62055704	G	A	16588	0.087768	0.0131431	2.501e-11
GM-BAG	male	17	43760577	rs62055704	G	A	14969	0.0891921	0.0138463	1.21855e-10
GM-BAG	female	17	43760599	rs62055705	A	C	16588	0.087768	0.0131431	2.501e-11
GM-BAG	male	17	43760599	rs62055705	A	C	14969	0.0891921	0.0138463	1.21855e-10
GM-BAG	female	17	43760685	rs62055706	T	C	16588	0.087768	0.0131431	2.501e-11
GM-BAG	male	17	43760685	rs62055706	T	C	14969	0.0891921	0.0138463	1.21855e-10
GM-BAG	female	17	43760759	17:43760759_AT_A	AT	A	16557	0.0872964	0.0131526	3.29574e-11
GM-BAG	male	17	43760759	17:43760759_AT_A	AT	A	14944	0.0885143	0.0138677	1.79057e-10
GM-BAG	female	17	43761381	rs75115093	A	G	16588	0.087768	0.0131431	2.501e-11
GM-BAG	male	17	43761381	rs75115093	A	G	14969	0.0891921	0.0138463	1.21855e-10
GM-BAG	female	17	43761482	rs62055707	T	C	16588	0.087768	0.0131431	2.501e-11
GM-BAG	male	17	43761482	rs62055707	T	C	14969	0.0891921	0.0138463	1.21855e-10
GM-BAG	female	17	43761519	rs16941035	T	G	16560	0.0844938	0.0127885	4.04074e-11
GM-BAG	male	17	43761519	rs16941035	T	G	14941	0.0877291	0.013447	7.06364e-11
GM-BAG	female	17	43761565	rs16941038	T	C	16560	0.0844938	0.0127885	4.04074e-11
GM-BAG	male	17	43761565	rs16941038	T	C	14942	0.0877444	0.0134463	6.9931e-11
GM-BAG	female	17	43761856	rs2049515	C	T	16588	0.087768	0.0131431	2.501e-11
GM-BAG	male	17	43761856	rs2049515	C	T	14969	0.0891921	0.0138463	1.21855e-10
GM-BAG	female	17	43761939	rs2158474	G	C	16588	0.087768	0.0131431	2.501e-11
GM-BAG	male	17	43761939	rs2158474	G	C	14968	0.0890748	0.0138462	1.28767e-10
GM-BAG	female	17	43761974	rs62055708	C	A	16588	0.087768	0.0131431	2.501e-11
GM-BAG	male	17	43761974	rs62055708	C	A	14968	0.0890748	0.0138462	1.28767e-10
GM-BAG	female	17	43761985	rs76927677	A	T	16588	0.087768	0.0131431	2.501e-11
GM-BAG	male	17	43761985	rs76927677	A	T	14968	0.0890748	0.0138462	1.28767e-10
GM-BAG	female	17	43762168	17:43762168_CT_C	CT	C	16586	0.087746	0.0131438	2.53581e-11
GM-BAG	male	17	43762168	17:43762168_CT_C	CT	C	14964	0.0887128	0.0138571	1.57938e-10
GM-BAG	female	17	43762255	rs17761207	T	C	16588	0.087768	0.0131431	2.501e-11
GM-BAG	male	17	43762255	rs17761207	T	C	14968	0.0890748	0.0138462	1.28767e-10
GM-BAG	female	17	43762429	rs62055709	C	T	16588	0.087768	0.0131431	2.501e-11
GM-BAG	male	17	43762429	rs62055709	C	T	14969	0.0891921	0.0138463	1.21855e-10
GM-BAG	female	17	43762537	rs62055710	T	A	16431	0.0877392	0.0133184	4.59879e-11
GM-BAG	male	17	43762537	rs62055710	T	A	14835	0.0905815	0.0140128	1.0501e-10
GM-BAG	female	17	43762554	rs62055711	A	G	16588	0.087768	0.0131431	2.501e-11
GM-BAG	male	17	43762554	rs62055711	A	G	14969	0.0891921	0.0138463	1.21855e-10
GM-BAG	female	17	43762594	rs17688002	A	T	16588	0.087768	0.0131431	2.501e-11
GM-BAG	male	17	43762594	rs17688002	A	T	14969	0.0891921	0.0138463	1.21855e-10
GM-BAG	female	17	43762846	rs2040846	A	G	16588	0.087768	0.0131431	2.501e-11
GM-BAG	male	17	43762846	rs2040846	A	G	14969	0.0891921	0.0138463	1.21855e-10
GM-BAG	female	17	43763007	rs4486953	T	C	16588	0.087768	0.0131431	2.501e-11
GM-BAG	male	17	43763007	rs4486953	T	C	14969	0.0891921	0.0138463	1.21855e-10
GM-BAG	female	17	43763202	rs17688032	G	A	16588	0.0877091	0.0131428	2.57634e-11
GM-BAG	male	17	43763202	rs17688032	G	A	14969	0.0890831	0.0138462	1.2828e-10
GM-BAG	female	17	43763241	rs17688056	C	T	16586	0.0877649	0.0131438	2.51131e-11
GM-BAG	male	17	43763241	rs17688056	C	T	14969	0.0891921	0.0138463	1.21855e-10
GM-BAG	female	17	43763935	rs17688068	A	G	16588	0.087768	0.0131431	2.501e-11
GM-BAG	male	17	43763935	rs17688068	A	G	14969	0.0891921	0.0138463	1.21855e-10
GM-BAG	female	17	43764027	17:43764027_GGCCGAGGTGAGAGGCT_G	GGCCGAGGTGAGAGGCT	G	16550	0.0887815	0.0131732	1.64143e-11
GM-BAG	male	17	43764027	17:43764027_GGCCGAGGTGAGAGGCT_G	GGCCGAGGTGAGAGGCT	G	14943	0.0897897	0.0138816	1.02234e-10
GM-BAG	female	17	43764378	rs77220413	G	A	16588	0.0880104	0.0131333	2.13227e-11
GM-BAG	male	17	43764378	rs77220413	G	A	14969	0.0891921	0.0138463	1.21855e-10
GM-BAG	female	17	43764565	rs62055712	A	G	16587	0.0876547	0.0131433	2.65376e-11
GM-BAG	male	17	43764565	rs62055712	A	G	14969	0.0891921	0.0138463	1.21855e-10
GM-BAG	female	17	43764685	rs62055713	C	T	16587	0.0876547	0.0131433	2.65376e-11
GM-BAG	male	17	43764685	rs62055713	C	T	14969	0.0891921	0.0138463	1.21855e-10
GM-BAG	female	17	43764796	rs62055714	G	T	16587	0.0876547	0.0131433	2.65376e-11
GM-BAG	male	17	43764796	rs62055714	G	T	14968	0.0892791	0.0138469	1.17129e-10
GM-BAG	female	17	43764847	rs62055715	G	A	16587	0.0876547	0.0131433	2.65376e-11
GM-BAG	male	17	43764847	rs62055715	G	A	14968	0.0892791	0.0138469	1.17129e-10
GM-BAG	female	17	43764987	rs17688090	G	A	16587	0.0876547	0.0131433	2.65376e-11
GM-BAG	male	17	43764987	rs17688090	G	A	14969	0.0891921	0.0138463	1.21855e-10
GM-BAG	female	17	43765080	rs17688126	A	G	16586	0.0877618	0.0131443	2.52009e-11
GM-BAG	male	17	43765080	rs17688126	A	G	14968	0.0895347	0.0138469	1.03731e-10
GM-BAG	female	17	43765381	rs77310586	G	C	16585	0.0876027	0.0131438	2.73071e-11
GM-BAG	male	17	43765381	rs77310586	G	C	14969	0.0891921	0.0138463	1.21855e-10
GM-BAG	female	17	43765450	rs17761387	G	A	16587	0.0876547	0.0131433	2.65376e-11
GM-BAG	male	17	43765450	rs17761387	G	A	14969	0.0891921	0.0138463	1.21855e-10
GM-BAG	female	17	43765778	rs62055716	C	T	16587	0.0876547	0.0131433	2.65376e-11
GM-BAG	male	17	43765778	rs62055716	C	T	14969	0.0891921	0.0138463	1.21855e-10
GM-BAG	female	17	43765881	rs6503443	T	C	16557	0.0848511	0.0127851	3.30656e-11
GM-BAG	male	17	43765881	rs6503443	T	C	14940	0.0873658	0.0134412	8.29604e-11
GM-BAG	female	17	43766352	rs17688205	G	C	16587	0.0876547	0.0131433	2.65376e-11
GM-BAG	male	17	43766352	rs17688205	G	C	14969	0.0891921	0.0138463	1.21855e-10
GM-BAG	female	17	43766415	rs62055717	A	G	16503	0.087811	0.0132331	3.33051e-11
GM-BAG	male	17	43766415	rs62055717	A	G	14869	0.0891627	0.0139808	1.85323e-10
GM-BAG	female	17	43766418	rs62055718	C	T	16502	0.0878195	0.0132339	3.32459e-11
GM-BAG	male	17	43766418	rs62055718	C	T	14868	0.0893158	0.0139808	1.72563e-10
GM-BAG	female	17	43766494	rs112904481	A	AC	16582	0.0878555	0.013146	2.41468e-11
GM-BAG	male	17	43766494	rs112904481	A	AC	14959	0.0900872	0.0138495	8.03162e-11
GM-BAG	female	17	43766497	rs62055719	T	C	16584	0.0881003	0.0131462	2.12828e-11
GM-BAG	male	17	43766497	rs62055719	T	C	14969	0.0897835	0.0138464	9.19627e-11
GM-BAG	female	17	43766754	rs17688249	C	T	16587	0.0876547	0.0131433	2.65376e-11
GM-BAG	male	17	43766754	rs17688249	C	T	14969	0.0891921	0.0138463	1.21855e-10
GM-BAG	female	17	43767188	rs2040845	G	C	16472	0.0885538	0.0132658	2.54486e-11
GM-BAG	male	17	43767188	rs2040845	G	C	14857	0.0899353	0.0139635	1.22527e-10
GM-BAG	female	17	43767219	rs2040844	A	C	16586	0.0877954	0.0131432	2.46661e-11
GM-BAG	male	17	43767219	rs2040844	A	C	14969	0.0891921	0.0138463	1.21855e-10
GM-BAG	female	17	43767538	rs62055751	A	G	16587	0.0876547	0.0131433	2.65376e-11
GM-BAG	male	17	43767538	rs62055751	A	G	14968	0.0893823	0.0138498	1.12529e-10
GM-BAG	female	17	43767628	rs62055752	G	A	16583	0.087693	0.0131511	2.67305e-11
GM-BAG	male	17	43767628	rs62055752	G	A	14961	0.0890211	0.0138535	1.35071e-10
GM-BAG	female	17	43767631	rs62055753	G	A	16587	0.0876547	0.0131433	2.65376e-11
GM-BAG	male	17	43767631	rs62055753	G	A	14969	0.0891921	0.0138463	1.21855e-10
GM-BAG	female	17	43767773	rs7215239	T	C	16557	0.0845751	0.0127846	3.81895e-11
GM-BAG	male	17	43767773	rs7215239	T	C	14940	0.0879752	0.0134449	6.20986e-11
GM-BAG	female	17	43767815	rs17688296	C	T	16587	0.0876547	0.0131433	2.65376e-11
GM-BAG	male	17	43767815	rs17688296	C	T	14969	0.0891921	0.0138463	1.21855e-10
GM-BAG	female	17	43768230	rs62055754	C	G	16587	0.0876547	0.0131433	2.65376e-11
GM-BAG	male	17	43768230	rs62055754	C	G	14969	0.0891921	0.0138463	1.21855e-10
GM-BAG	female	17	43768346	rs78471340	G	A	16507	0.0857503	0.0132203	9.05083e-11
GM-BAG	male	17	43768346	rs78471340	G	A	14895	0.0870171	0.0139147	4.12023e-10
GM-BAG	female	17	43768347	rs78052495	C	T	16503	0.0857348	0.0132196	9.09827e-11
GM-BAG	male	17	43768347	rs78052495	C	T	14893	0.0870752	0.0139157	4.02298e-10
GM-BAG	female	17	43768467	rs56100013	C	T	16585	0.0875783	0.0131447	2.77391e-11
GM-BAG	male	17	43768467	rs56100013	C	T	14969	0.0890176	0.0138467	1.32516e-10
GM-BAG	female	17	43768496	rs55980621	C	T	16586	0.0876677	0.0131464	2.66491e-11
GM-BAG	male	17	43768496	rs55980621	C	T	14968	0.0888602	0.0138466	1.42714e-10
GM-BAG	female	17	43768501	rs55669046	C	T	16586	0.0876677	0.0131464	2.66491e-11
GM-BAG	male	17	43768501	rs55669046	C	T	14968	0.0888602	0.0138466	1.42714e-10
GM-BAG	female	17	43768621	17:43768621_AG_A	AG	A	16542	0.0867263	0.0131662	4.62128e-11
GM-BAG	male	17	43768621	17:43768621_AG_A	AG	A	14930	0.0887273	0.0138687	1.62466e-10
GM-BAG	female	17	43768633	rs56323832	G	A	16584	0.0872422	0.0131468	3.32265e-11
GM-BAG	male	17	43768633	rs56323832	G	A	14967	0.0891439	0.0138476	1.2516e-10
GM-BAG	female	17	43768703	rs55972157	C	T	16587	0.0876547	0.0131433	2.65376e-11
GM-BAG	male	17	43768703	rs55972157	C	T	14969	0.0891921	0.0138463	1.21855e-10
GM-BAG	female	17	43768727	rs56110538	G	A	16586	0.0875596	0.0131433	2.7875e-11
GM-BAG	male	17	43768727	rs56110538	G	A	14968	0.0891048	0.0138469	1.27214e-10
GM-BAG	female	17	43769088	rs17761581	T	C	16587	0.0876547	0.0131433	2.65376e-11
GM-BAG	male	17	43769088	rs17761581	T	C	14969	0.0891921	0.0138463	1.21855e-10
GM-BAG	female	17	43769277	rs55840731	C	G	16579	0.0873011	0.0131487	3.24448e-11
GM-BAG	male	17	43769277	rs55840731	C	G	14968	0.0891865	0.0138472	1.22508e-10
GM-BAG	female	17	43769321	rs56283089	A	C	16587	0.0876547	0.0131433	2.65376e-11
GM-BAG	male	17	43769321	rs56283089	A	C	14969	0.0891921	0.0138463	1.21855e-10
GM-BAG	female	17	43769516	rs56312737	C	A	16587	0.0876547	0.0131433	2.65376e-11
GM-BAG	male	17	43769516	rs56312737	C	A	14969	0.0891921	0.0138463	1.21855e-10
GM-BAG	female	17	43769819	17:43769819_AAAATT_A	AAAATT	A	16555	0.0885913	0.0131504	1.67247e-11
GM-BAG	male	17	43769819	17:43769819_AAAATT_A	AAAATT	A	14944	0.0897384	0.0138491	9.47527e-11
GM-BAG	female	17	43770416	rs74765707	T	C	16587	0.0876547	0.0131433	2.65376e-11
GM-BAG	male	17	43770416	rs74765707	T	C	14969	0.0891921	0.0138463	1.21855e-10
GM-BAG	female	17	43770443	rs62056861	T	C	16587	0.0876547	0.0131433	2.65376e-11
GM-BAG	male	17	43770443	rs62056861	T	C	14969	0.0891921	0.0138463	1.21855e-10
GM-BAG	female	17	43770525	rs62056862	C	T	16587	0.0876547	0.0131433	2.65376e-11
GM-BAG	male	17	43770525	rs62056862	C	T	14969	0.0891921	0.0138463	1.21855e-10
GM-BAG	female	17	43770595	rs62056863	A	G	16586	0.0876058	0.0131439	2.72773e-11
GM-BAG	male	17	43770595	rs62056863	A	G	14969	0.0891921	0.0138463	1.21855e-10
GM-BAG	female	17	43770712	rs7207373	C	T	16543	0.0850052	0.0127948	3.15384e-11
GM-BAG	male	17	43770712	rs7207373	C	T	14925	0.0884072	0.0134654	5.35749e-11
GM-BAG	female	17	43770995	rs62056864	G	A	16585	0.0875664	0.0131446	2.79037e-11
GM-BAG	male	17	43770995	rs62056864	G	A	14969	0.0891921	0.0138463	1.21855e-10
GM-BAG	female	17	43771193	rs62056865	T	C	16585	0.0875664	0.0131446	2.79037e-11
GM-BAG	male	17	43771193	rs62056865	T	C	14969	0.0891921	0.0138463	1.21855e-10
GM-BAG	female	17	43771493	rs62056866	G	A	16585	0.0875664	0.0131446	2.79037e-11
GM-BAG	male	17	43771493	rs62056866	G	A	14968	0.0892471	0.0138471	1.18991e-10
GM-BAG	female	17	43771627	rs62056867	A	G	16585	0.0875664	0.0131446	2.79037e-11
GM-BAG	male	17	43771627	rs62056867	A	G	14968	0.0892471	0.0138471	1.18991e-10
GM-BAG	female	17	43772018	rs56200760	G	T	16585	0.0875664	0.0131446	2.79037e-11
GM-BAG	male	17	43772018	rs56200760	G	T	14968	0.0892471	0.0138471	1.18991e-10
GM-BAG	female	17	43772109	rs17688391	C	A	16585	0.0875664	0.0131446	2.79037e-11
GM-BAG	male	17	43772109	rs17688391	C	A	14968	0.0892471	0.0138471	1.18991e-10
GM-BAG	female	17	43772251	rs17688410	C	T	16585	0.087608	0.0131444	2.72964e-11
GM-BAG	male	17	43772251	rs17688410	C	T	14968	0.0892471	0.0138471	1.18991e-10
GM-BAG	female	17	43772407	rs55927630	C	T	16585	0.0875664	0.0131446	2.79037e-11
GM-BAG	male	17	43772407	rs55927630	C	T	14968	0.0892471	0.0138471	1.18991e-10
GM-BAG	female	17	43772540	rs17688434	G	A	16585	0.0875664	0.0131446	2.79037e-11
GM-BAG	male	17	43772540	rs17688434	G	A	14968	0.0892471	0.0138471	1.18991e-10
GM-BAG	female	17	43773058	17:43773058_GA_G	GA	G	16403	0.0869506	0.0131691	4.16304e-11
GM-BAG	male	17	43773058	17:43773058_GA_G	GA	G	14794	0.0880646	0.0138726	2.24378e-10
GM-BAG	female	17	43773085	rs17688452	G	A	16585	0.0875664	0.0131446	2.79037e-11
GM-BAG	male	17	43773085	rs17688452	G	A	14968	0.0892471	0.0138471	1.18991e-10
GM-BAG	female	17	43773124	rs10491144	A	C	16585	0.0875664	0.0131446	2.79037e-11
GM-BAG	male	17	43773124	rs10491144	A	C	14968	0.0892471	0.0138471	1.18991e-10
GM-BAG	female	17	43773248	rs10491143	A	T	16585	0.0875664	0.0131446	2.79037e-11
GM-BAG	male	17	43773248	rs10491143	A	T	14968	0.0892471	0.0138471	1.18991e-10
GM-BAG	female	17	43773447	rs62056869	T	C	16585	0.0875664	0.0131446	2.79037e-11
GM-BAG	male	17	43773447	rs62056869	T	C	14968	0.0892471	0.0138471	1.18991e-10
GM-BAG	female	17	43773525	rs200860866	T	TAAAA	16548	0.0871899	0.0131808	3.83193e-11
GM-BAG	male	17	43773525	rs200860866	T	TAAAA	14944	0.0904973	0.0138629	6.87917e-11
GM-BAG	female	17	43773607	rs17688511	T	G	16585	0.0875664	0.0131446	2.79037e-11
GM-BAG	male	17	43773607	rs17688511	T	G	14968	0.0892471	0.0138471	1.18991e-10
GM-BAG	female	17	43773784	rs62056870	C	A	16584	0.0877071	0.0131445	2.59378e-11
GM-BAG	male	17	43773784	rs62056870	C	A	14968	0.0892471	0.0138471	1.18991e-10
GM-BAG	female	17	43773877	rs17688534	A	T	16585	0.0875664	0.0131446	2.79037e-11
GM-BAG	male	17	43773877	rs17688534	A	T	14968	0.0892471	0.0138471	1.18991e-10
GM-BAG	female	17	43773943	rs17688558	A	G	16585	0.0875664	0.0131446	2.79037e-11
GM-BAG	male	17	43773943	rs17688558	A	G	14968	0.0892471	0.0138471	1.18991e-10
GM-BAG	female	17	43774255	17:43774255_TAGCC_T	TAGCC	T	16537	0.0873745	0.0131509	3.14801e-11
GM-BAG	male	17	43774255	17:43774255_TAGCC_T	TAGCC	T	14927	0.0887549	0.013827	1.41351e-10
GM-BAG	female	17	43774408	rs201825478	A	AAGAAAGAAAGAG	16582	0.0880136	0.0131475	2.2365e-11
GM-BAG	male	17	43774408	rs201825478	A	AAGAAAGAAAGAG	14967	0.0901118	0.0138442	7.80673e-11
GM-BAG	female	17	43774497	rs56162163	A	T	16585	0.0875664	0.0131446	2.79037e-11
GM-BAG	male	17	43774497	rs56162163	A	T	14968	0.0892471	0.0138471	1.18991e-10
GM-BAG	female	17	43774845	rs56391096	C	T	16585	0.0875664	0.0131446	2.79037e-11
GM-BAG	male	17	43774845	rs56391096	C	T	14968	0.0892471	0.0138471	1.18991e-10
GM-BAG	female	17	43774959	rs17761838	T	C	16585	0.0875664	0.0131446	2.79037e-11
GM-BAG	male	17	43774959	rs17761838	T	C	14968	0.0892471	0.0138471	1.18991e-10
GM-BAG	female	17	43775015	rs62056872	T	C	16585	0.0875664	0.0131446	2.79037e-11
GM-BAG	male	17	43775015	rs62056872	T	C	14968	0.0892471	0.0138471	1.18991e-10
GM-BAG	female	17	43775145	rs12150141	G	A	16583	0.0875846	0.0131484	2.80115e-11
GM-BAG	male	17	43775145	rs12150141	G	A	14967	0.0901034	0.013847	7.90604e-11
GM-BAG	female	17	43775212	17:43775212_CCTT_C	CCTT	C	16551	0.0885883	0.0131404	1.6177e-11
GM-BAG	male	17	43775212	17:43775212_CCTT_C	CCTT	C	14938	0.0874195	0.0138372	2.72953e-10
GM-BAG	female	17	43775402	rs12150608	T	C	16581	0.0875327	0.013149	2.88225e-11
GM-BAG	male	17	43775402	rs12150608	T	C	14967	0.0901034	0.013847	7.90604e-11
GM-BAG	female	17	43775479	rs12150610	T	C	16581	0.0875731	0.0131521	2.85354e-11
GM-BAG	male	17	43775479	rs12150610	T	C	14967	0.0898568	0.0138477	8.91582e-11
GM-BAG	female	17	43775546	rs12150547	A	G	16583	0.0875144	0.0131451	2.87117e-11
GM-BAG	male	17	43775546	rs12150547	A	G	14968	0.0892471	0.0138471	1.18991e-10
GM-BAG	female	17	43775929	rs17688682	C	G	16582	0.0874767	0.0131458	2.93456e-11
GM-BAG	male	17	43775929	rs17688682	C	G	14968	0.0892471	0.0138471	1.18991e-10
GM-BAG	female	17	43776061	rs12150454	C	T	16581	0.087763	0.013143	2.50694e-11
GM-BAG	male	17	43776061	rs12150454	C	T	14968	0.0892471	0.0138471	1.18991e-10
GM-BAG	female	17	43776242	rs12150091	A	G	16583	0.087815	0.0131425	2.43617e-11
GM-BAG	male	17	43776242	rs12150091	A	G	14968	0.0892471	0.0138471	1.18991e-10
GM-BAG	female	17	43776371	rs12150464	C	T	16583	0.087815	0.0131425	2.43617e-11
GM-BAG	male	17	43776371	rs12150464	C	T	14968	0.0892471	0.0138471	1.18991e-10
GM-BAG	female	17	43776391	rs12150435	G	C	16583	0.087815	0.0131425	2.43617e-11
GM-BAG	male	17	43776391	rs12150435	G	C	14968	0.0892471	0.0138471	1.18991e-10
GM-BAG	female	17	43776425	rs112972619	C	T	16397	0.089053	0.0133268	2.42836e-11
GM-BAG	male	17	43776425	rs112972619	C	T	14830	0.0935477	0.0140381	2.76134e-11
GM-BAG	female	17	43776741	rs76761706	T	C	16535	0.0869453	0.0131891	4.46381e-11
GM-BAG	male	17	43776741	rs76761706	T	C	14919	0.0913066	0.0138929	5.12237e-11
GM-BAG	female	17	43776742	rs80143279	T	C	16541	0.086802	0.013183	4.70571e-11
GM-BAG	male	17	43776742	rs80143279	T	C	14919	0.091384	0.0138936	4.94631e-11
GM-BAG	female	17	43776787	rs17761985	C	T	16583	0.08737	0.0131442	3.08382e-11
GM-BAG	male	17	43776787	rs17761985	C	T	14968	0.0892471	0.0138471	1.18991e-10
GM-BAG	female	17	43776945	rs62056873	T	C	16583	0.087506	0.013146	2.89278e-11
GM-BAG	male	17	43776945	rs62056873	T	C	14968	0.0892471	0.0138471	1.18991e-10
GM-BAG	female	17	43777542	rs17688767	A	G	16584	0.0875286	0.0131453	2.85202e-11
GM-BAG	male	17	43777542	rs17688767	A	G	14968	0.0892471	0.0138471	1.18991e-10
GM-BAG	female	17	43777578	rs62056874	C	T	16584	0.0875286	0.0131453	2.85202e-11
GM-BAG	male	17	43777578	rs62056874	C	T	14968	0.0892471	0.0138471	1.18991e-10
GM-BAG	female	17	43777710	rs17688773	T	C	16584	0.0875286	0.0131453	2.85202e-11
GM-BAG	male	17	43777710	rs17688773	T	C	14968	0.0892471	0.0138471	1.18991e-10
GM-BAG	female	17	43777745	rs17762073	C	A	16584	0.0875286	0.0131453	2.85202e-11
GM-BAG	male	17	43777745	rs17762073	C	A	14967	0.0892712	0.0138478	1.17881e-10
GM-BAG	female	17	43777835	17:43777835_TATCCTGCTTCCC_T	TATCCTGCTTCCC	T	16557	0.0884952	0.0131793	1.94572e-11
GM-BAG	male	17	43777835	17:43777835_TATCCTGCTTCCC_T	TATCCTGCTTCCC	T	14938	0.0876971	0.0138816	2.73385e-10
GM-BAG	female	17	43777957	17:43777957_AATC_A	AATC	A	16525	0.0879045	0.0131633	2.49975e-11
GM-BAG	male	17	43777957	17:43777957_AATC_A	AATC	A	14920	0.0892473	0.0138715	1.28189e-10
GM-BAG	female	17	43778003	rs62056875	T	A	16584	0.0875286	0.0131453	2.85202e-11
GM-BAG	male	17	43778003	rs62056875	T	A	14967	0.089251	0.013848	1.19088e-10
GM-BAG	female	17	43778315	17:43778315_CA_C	CA	C	16483	0.0907421	0.0132493	7.70968e-12
GM-BAG	male	17	43778315	17:43778315_CA_C	CA	C	14886	0.0924113	0.0139593	3.71335e-11
GM-BAG	female	17	43778406	rs17688875	A	G	16570	0.0875965	0.0131496	2.79505e-11
GM-BAG	male	17	43778406	rs17688875	A	G	14952	0.088952	0.0138542	1.39843e-10
GM-BAG	female	17	43778602	rs17762165	C	T	16584	0.0875286	0.0131453	2.85202e-11
GM-BAG	male	17	43778602	rs17762165	C	T	14967	0.089251	0.013848	1.19088e-10
GM-BAG	female	17	43778752	rs62056876	C	T	16570	0.087839	0.0131605	2.56008e-11
GM-BAG	male	17	43778752	rs62056876	C	T	14951	0.0901297	0.0138573	8.06194e-11
GM-BAG	female	17	43778828	rs62056877	T	G	16550	0.0866356	0.0131559	4.67634e-11
GM-BAG	male	17	43778828	rs62056877	T	G	14945	0.0887803	0.0138591	1.53923e-10
GM-BAG	female	17	43779031	rs113603492	C	CCTCCCCA	16378	0.0877467	0.0133506	5.09773e-11
GM-BAG	male	17	43779031	rs113603492	C	CCTCCCCA	14803	0.0895167	0.0140463	1.90899e-10
GM-BAG	female	17	43779351	rs17688922	G	A	16570	0.0880223	0.0131612	2.33442e-11
GM-BAG	male	17	43779351	rs17688922	G	A	14958	0.0893404	0.0138562	1.17055e-10
GM-BAG	female	17	43779419	rs17688944	T	A	16583	0.0875473	0.013148	2.85137e-11
GM-BAG	male	17	43779419	rs17688944	T	A	14967	0.0896969	0.0138476	9.62138e-11
GM-BAG	female	17	43779624	rs1526128	C	T	16537	0.0884961	0.013211	2.17069e-11
GM-BAG	male	17	43779624	rs1526128	C	T	14912	0.0894183	0.0139297	1.41096e-10
GM-BAG	female	17	43779657	rs1526129	T	C	16582	0.0875689	0.0131486	2.8255e-11
GM-BAG	male	17	43779657	rs1526129	T	C	14966	0.0897315	0.0138484	9.48806e-11
GM-BAG	female	17	43780561	rs62056878	C	T	16568	0.0881418	0.0131619	2.19986e-11
GM-BAG	male	17	43780561	rs62056878	C	T	14954	0.089319	0.0138585	1.19094e-10
GM-BAG	female	17	43780948	rs17762308	T	C	16575	0.0876411	0.0131559	2.79086e-11
GM-BAG	male	17	43780948	rs17762308	T	C	14954	0.0899214	0.0138637	9.08384e-11
GM-BAG	female	17	43781105	rs968028	A	G	16554	0.0877055	0.0131779	2.912e-11
GM-BAG	male	17	43781105	rs968028	A	G	14951	0.0893081	0.0138665	1.22667e-10
GM-BAG	female	17	43781250	rs968027	C	T	16554	0.0874471	0.0131789	3.33663e-11
GM-BAG	male	17	43781250	rs968027	C	T	14948	0.0886681	0.0138711	1.68288e-10
GM-BAG	female	17	43781426	rs62056879	T	C	16565	0.088263	0.0131632	2.07509e-11
GM-BAG	male	17	43781426	rs62056879	T	C	14954	0.0892276	0.0138622	1.25759e-10
GM-BAG	female	17	43781505	rs79892630	C	T	16576	0.0877984	0.0131515	2.5349e-11
GM-BAG	male	17	43781505	rs79892630	C	T	14963	0.0895845	0.0138536	1.03389e-10
GM-BAG	female	17	43781720	rs199504614	T	TAAAAAAAAGAG	16580	0.0876701	0.0131508	2.70201e-11
GM-BAG	male	17	43781720	rs199504614	T	TAAAAAAAAGAG	14964	0.0900542	0.0138493	8.15387e-11
GM-BAG	female	17	43781726	rs138070769	A	AAAGAG	16564	0.0880044	0.0131585	2.33432e-11
GM-BAG	male	17	43781726	rs138070769	A	AAAGAG	14936	0.0907109	0.0138632	6.21502e-11
GM-BAG	female	17	43781778	rs17762361	A	G	16569	0.0881865	0.0131609	2.14212e-11
GM-BAG	male	17	43781778	rs17762361	A	G	14957	0.089375	0.013857	1.15439e-10
GM-BAG	female	17	43782304	rs62056880	T	C	16581	0.0872615	0.0131512	3.34044e-11
GM-BAG	male	17	43782304	rs62056880	T	C	14963	0.0898635	0.01385	8.95035e-11
GM-BAG	female	17	43782455	rs62056881	G	T	16578	0.0873968	0.0131535	3.14035e-11
GM-BAG	male	17	43782455	rs62056881	G	T	14962	0.0893915	0.0138536	1.13328e-10
GM-BAG	female	17	43782492	rs17689104	A	G	16582	0.0873301	0.0131536	3.25062e-11
GM-BAG	male	17	43782492	rs17689104	A	G	14964	0.0897196	0.0138495	9.57326e-11
GM-BAG	female	17	43782558	rs17689116	T	C	16581	0.0871249	0.0131531	3.60621e-11
GM-BAG	male	17	43782558	rs17689116	T	C	14961	0.0895175	0.0138525	1.0639e-10
GM-BAG	female	17	43782693	rs62056905	A	G	16530	0.085054	0.0131912	1.16629e-10
GM-BAG	male	17	43782693	rs62056905	A	G	14911	0.0905205	0.0138667	6.88489e-11
GM-BAG	female	17	43782708	rs62056906	T	C	16577	0.086792	0.0131546	4.29773e-11
GM-BAG	male	17	43782708	rs62056906	T	C	14956	0.0893465	0.0138526	1.15424e-10
GM-BAG	female	17	43783573	rs17689182	C	T	16484	0.0874863	0.0132378	3.99309e-11
GM-BAG	male	17	43783573	rs17689182	C	T	14891	0.0923125	0.0139236	3.47455e-11
GM-BAG	female	17	43783590	rs62056908	G	A	16206	0.0863376	0.013548	1.90728e-10
GM-BAG	male	17	43783590	rs62056908	G	A	14650	0.0961397	0.0142067	1.36269e-11
GM-BAG	female	17	43783803	rs62056909	A	G	16509	0.0878395	0.0131711	2.65491e-11
GM-BAG	male	17	43783803	rs62056909	A	G	14884	0.0887064	0.0138849	1.72281e-10
GM-BAG	female	17	43784222	rs62056910	T	C	16577	0.0877151	0.0131509	2.64064e-11
GM-BAG	male	17	43784222	rs62056910	T	C	14958	0.0905387	0.013851	6.49532e-11
GM-BAG	female	17	43784624	rs62056911	T	C	16581	0.087969	0.0131519	2.32333e-11
GM-BAG	male	17	43784624	rs62056911	T	C	14959	0.0906857	0.0138507	6.0458e-11
GM-BAG	female	17	43784935	rs78568882	C	G	16576	0.0872212	0.0131531	3.43128e-11
GM-BAG	male	17	43784935	rs78568882	C	G	14951	0.0908136	0.0138602	5.8576e-11
GM-BAG	female	17	43784948	rs62056912	G	T	16579	0.0878992	0.0131515	2.40632e-11
GM-BAG	male	17	43784948	rs62056912	G	T	14959	0.0906857	0.0138507	6.0458e-11
GM-BAG	female	17	43784994	rs62056913	C	T	16571	0.0868342	0.0131602	4.28663e-11
GM-BAG	male	17	43784994	rs62056913	C	T	14947	0.0907138	0.0138621	6.18401e-11
GM-BAG	female	17	43785096	rs78454137	G	A	16419	0.0867627	0.0133137	7.39262e-11
GM-BAG	male	17	43785096	rs78454137	G	A	14841	0.0914041	0.0139992	6.82447e-11
GM-BAG	female	17	43785098	rs112123127	C	T	16419	0.0867627	0.0133137	7.39262e-11
GM-BAG	male	17	43785098	rs112123127	C	T	14841	0.0914041	0.0139992	6.82447e-11
GM-BAG	female	17	43785104	rs112908630	C	CTTA	16173	0.0864577	0.0135304	1.70548e-10
GM-BAG	male	17	43785104	rs112908630	C	CTTA	14572	0.0875971	0.0142807	8.79413e-10
GM-BAG	female	17	43785349	rs61667602	T	C	16577	0.0876652	0.0131519	2.71944e-11
GM-BAG	male	17	43785349	rs61667602	T	C	14954	0.09058	0.0138502	6.35175e-11
GM-BAG	female	17	43785627	rs62056915	A	T	16578	0.0880225	0.0131526	2.26591e-11
GM-BAG	male	17	43785627	rs62056915	A	T	14959	0.0906857	0.0138507	6.0458e-11
GM-BAG	female	17	43785808	rs17689218	T	C	16580	0.0880745	0.0131521	2.20186e-11
GM-BAG	male	17	43785808	rs17689218	T	C	14959	0.0906857	0.0138507	6.0458e-11
GM-BAG	female	17	43785938	rs62056916	C	T	16580	0.0880745	0.0131521	2.20186e-11
GM-BAG	male	17	43785938	rs62056916	C	T	14959	0.0906857	0.0138507	6.0458e-11
GM-BAG	female	17	43786013	rs62056917	G	T	16580	0.0880745	0.0131521	2.20186e-11
GM-BAG	male	17	43786013	rs62056917	G	T	14959	0.0906857	0.0138507	6.0458e-11
GM-BAG	female	17	43786676	rs62056918	T	G	16579	0.0878455	0.0131554	2.50778e-11
GM-BAG	male	17	43786676	rs62056918	T	G	14956	0.0907281	0.0138592	6.08578e-11
GM-BAG	female	17	43786698	rs62056919	C	T	16579	0.0878455	0.0131554	2.50778e-11
GM-BAG	male	17	43786698	rs62056919	C	T	14956	0.0907281	0.0138592	6.08578e-11
GM-BAG	female	17	43787130	rs17762535	T	C	16583	0.0878849	0.0131509	2.41834e-11
GM-BAG	male	17	43787130	rs17762535	T	C	14962	0.0904708	0.0138507	6.70482e-11
GM-BAG	female	17	43787226	rs62056920	G	A	16583	0.0878849	0.0131509	2.41834e-11
GM-BAG	male	17	43787226	rs62056920	G	A	14961	0.0903947	0.013851	6.96247e-11
GM-BAG	female	17	43787306	rs62056921	T	C	16583	0.0878849	0.0131509	2.41834e-11
GM-BAG	male	17	43787306	rs62056921	T	C	14961	0.0903947	0.013851	6.96247e-11
GM-BAG	female	17	43787563	rs62056922	C	G	16583	0.0878849	0.0131509	2.41834e-11
GM-BAG	male	17	43787563	rs62056922	C	G	14962	0.0904708	0.0138507	6.70482e-11
GM-BAG	female	17	43788371	rs56290582	C	T	16582	0.0878413	0.0131513	2.47773e-11
GM-BAG	male	17	43788371	rs56290582	C	T	14961	0.0906043	0.0138503	6.27957e-11
GM-BAG	female	17	43788419	rs56397077	C	A	16583	0.0878849	0.0131509	2.41834e-11
GM-BAG	male	17	43788419	rs56397077	C	A	14962	0.0904708	0.0138507	6.70482e-11
GM-BAG	female	17	43788649	rs62056925	T	C	16583	0.0878849	0.0131509	2.41834e-11
GM-BAG	male	17	43788649	rs62056925	T	C	14962	0.0904708	0.0138507	6.70482e-11
GM-BAG	female	17	43788666	rs62056926	C	G	16583	0.0878849	0.0131509	2.41834e-11
GM-BAG	male	17	43788666	rs62056926	C	G	14962	0.0904708	0.0138507	6.70482e-11
GM-BAG	female	17	43788767	rs62056927	G	A	16583	0.0878849	0.0131509	2.41834e-11
GM-BAG	male	17	43788767	rs62056927	G	A	14961	0.0904295	0.0138513	6.85253e-11
GM-BAG	female	17	43788782	rs62056928	C	T	16581	0.0878154	0.0131511	2.50934e-11
GM-BAG	male	17	43788782	rs62056928	C	T	14961	0.0904295	0.0138513	6.85253e-11
GM-BAG	female	17	43789144	rs62056929	G	A	16583	0.0878849	0.0131509	2.41834e-11
GM-BAG	male	17	43789144	rs62056929	G	A	14961	0.0904295	0.0138513	6.85253e-11
GM-BAG	female	17	43789413	17:43789413_CT_C	CT	C	16270	0.0870825	0.0134974	1.13644e-10
GM-BAG	male	17	43789413	17:43789413_CT_C	CT	C	14681	0.0852162	0.0142149	2.08473e-09
GM-BAG	female	17	43789640	rs62056930	A	C	16571	0.0871419	0.0131479	3.51186e-11
GM-BAG	male	17	43789640	rs62056930	A	C	14953	0.0910547	0.0138467	4.99567e-11
GM-BAG	female	17	43789698	rs62056931	G	A	16588	0.0878725	0.0131779	2.67159e-11
GM-BAG	male	17	43789698	rs62056931	G	A	14969	0.0912935	0.0139034	5.32916e-11
GM-BAG	female	17	43789971	rs62056932	G	C	16508	0.0887453	0.0132307	2.04387e-11
GM-BAG	male	17	43789971	rs62056932	G	C	14900	0.091941	0.0139033	3.8972e-11
GM-BAG	female	17	43789978	rs62056933	G	A	16510	0.088237	0.0132228	2.58396e-11
GM-BAG	male	17	43789978	rs62056933	G	A	14903	0.0919489	0.0138968	3.80227e-11
GM-BAG	female	17	43790005	rs62056934	A	G	16547	0.0888625	0.0131957	1.70273e-11
GM-BAG	male	17	43790005	rs62056934	A	G	14938	0.0917124	0.0138649	3.84882e-11
GM-BAG	female	17	43790401	rs79322350	A	G	16583	0.0878849	0.0131509	2.41834e-11
GM-BAG	male	17	43790401	rs79322350	A	G	14960	0.09083	0.0138546	5.7108e-11
GM-BAG	female	17	43790446	rs62056935	A	G	16583	0.0878849	0.0131509	2.41834e-11
GM-BAG	male	17	43790446	rs62056935	A	G	14962	0.0904708	0.0138507	6.70482e-11
GM-BAG	female	17	43790598	rs373685009	G	GAA	16539	0.0889007	0.0131855	1.61046e-11
GM-BAG	male	17	43790598	rs373685009	G	GAA	14925	0.0883399	0.0138892	2.07188e-10
GM-BAG	female	17	43790649	rs75076131	C	A	16583	0.0878849	0.0131509	2.41834e-11
GM-BAG	male	17	43790649	rs75076131	C	A	14962	0.0904708	0.0138507	6.70482e-11
GM-BAG	female	17	43790770	rs77727624	A	G	16402	0.0886572	0.0131854	1.82781e-11
GM-BAG	male	17	43790770	rs77727624	A	G	14823	0.0892332	0.0138677	1.27608e-10
GM-BAG	female	17	43790911	rs62056936	A	T	16583	0.0878849	0.0131509	2.41834e-11
GM-BAG	male	17	43790911	rs62056936	A	T	14962	0.0904708	0.0138507	6.70482e-11
GM-BAG	female	17	43791181	rs62056937	A	C	16583	0.0878849	0.0131509	2.41834e-11
GM-BAG	male	17	43791181	rs62056937	A	C	14962	0.0904708	0.0138507	6.70482e-11
GM-BAG	female	17	43791332	rs62056939	T	C	16583	0.0879412	0.013151	2.34973e-11
GM-BAG	male	17	43791332	rs62056939	T	C	14962	0.0904708	0.0138507	6.70482e-11
GM-BAG	female	17	43791344	rs62056940	T	A	16583	0.0879412	0.013151	2.34973e-11
GM-BAG	male	17	43791344	rs62056940	T	A	14962	0.0904708	0.0138507	6.70482e-11
GM-BAG	female	17	43791405	rs78803763	C	A	16583	0.0879412	0.013151	2.34973e-11
GM-BAG	male	17	43791405	rs78803763	C	A	14962	0.0904708	0.0138507	6.70482e-11
GM-BAG	female	17	43791429	rs77387379	G	A	16583	0.0879412	0.013151	2.34973e-11
GM-BAG	male	17	43791429	rs77387379	G	A	14962	0.0904708	0.0138507	6.70482e-11
GM-BAG	female	17	43791468	rs75990322	T	C	16583	0.0879412	0.013151	2.34973e-11
GM-BAG	male	17	43791468	rs75990322	T	C	14962	0.0904708	0.0138507	6.70482e-11
GM-BAG	female	17	43791610	rs113661667	T	C	16583	0.0878849	0.0131509	2.41834e-11
GM-BAG	male	17	43791610	rs113661667	T	C	14962	0.0904708	0.0138507	6.70482e-11
GM-BAG	female	17	43791652	rs74579538	G	A	16583	0.0878849	0.0131509	2.41834e-11
GM-BAG	male	17	43791652	rs74579538	G	A	14962	0.0904708	0.0138507	6.70482e-11
GM-BAG	female	17	43792090	rs55822644	G	C	16314	0.0884676	0.0133816	3.93258e-11
GM-BAG	male	17	43792090	rs55822644	G	C	14671	0.0874563	0.0141628	6.78669e-10
GM-BAG	female	17	43792091	rs55930267	C	T	16307	0.0880707	0.0133824	4.81325e-11
GM-BAG	male	17	43792091	rs55930267	C	T	14665	0.0867813	0.0141654	9.22582e-10
GM-BAG	female	17	43792099	rs56406407	T	C	16304	0.0879886	0.0133824	5.01409e-11
GM-BAG	male	17	43792099	rs56406407	T	C	14672	0.0876993	0.0141605	6.05115e-10
GM-BAG	female	17	43792252	rs55973918	C	A	16584	0.0879508	0.0131503	2.33269e-11
GM-BAG	male	17	43792252	rs55973918	C	A	14962	0.0904708	0.0138507	6.70482e-11
GM-BAG	female	17	43792326	rs56220242	C	T	16579	0.0880314	0.0131546	2.27074e-11
GM-BAG	male	17	43792326	rs56220242	C	T	14959	0.0905325	0.0138522	6.541e-11
GM-BAG	female	17	43792358	rs56160448	A	G	16579	0.0880314	0.0131546	2.27074e-11
GM-BAG	male	17	43792358	rs56160448	A	G	14959	0.0905325	0.0138522	6.541e-11
GM-BAG	female	17	43792411	rs56167560	A	G	16528	0.0873666	0.0132184	3.97569e-11
GM-BAG	male	17	43792411	rs56167560	A	G	14903	0.0881087	0.0139072	2.43432e-10
GM-BAG	female	17	43792418	rs55849973	T	C	16528	0.0873666	0.0132184	3.97569e-11
GM-BAG	male	17	43792418	rs55849973	T	C	14903	0.0881087	0.0139072	2.43432e-10
GM-BAG	female	17	43792493	rs113040933	T	TAAAC	16481	0.0853652	0.0131593	9.00197e-11
GM-BAG	male	17	43792493	rs113040933	T	TAAAC	14855	0.0889604	0.0138592	1.41474e-10
GM-BAG	female	17	43792586	rs1880749	A	C	16579	0.0880314	0.0131546	2.27074e-11
GM-BAG	male	17	43792586	rs1880749	A	C	14959	0.0905325	0.0138522	6.541e-11
GM-BAG	female	17	43792895	rs1568951	T	G	16583	0.0881855	0.0131531	2.08593e-11
GM-BAG	male	17	43792895	rs1568951	T	G	14962	0.0904708	0.0138507	6.70482e-11
GM-BAG	female	17	43792896	rs1568950	T	C	16583	0.0881855	0.0131531	2.08593e-11
GM-BAG	male	17	43792896	rs1568950	T	C	14962	0.0904708	0.0138507	6.70482e-11
GM-BAG	female	17	43792975	rs1568949	G	A	16584	0.0879508	0.0131503	2.33269e-11
GM-BAG	male	17	43792975	rs1568949	G	A	14962	0.0904708	0.0138507	6.70482e-11
GM-BAG	female	17	43793200	rs1105571	A	T	16584	0.0879508	0.0131503	2.33269e-11
GM-BAG	male	17	43793200	rs1105571	A	T	14962	0.0904708	0.0138507	6.70482e-11
GM-BAG	female	17	43793342	rs1105570	A	G	16584	0.0879508	0.0131503	2.33269e-11
GM-BAG	male	17	43793342	rs1105570	A	G	14962	0.0904708	0.0138507	6.70482e-11
GM-BAG	female	17	43793388	rs1105569	C	T	16584	0.0879508	0.0131503	2.33269e-11
GM-BAG	male	17	43793388	rs1105569	C	T	14962	0.0904708	0.0138507	6.70482e-11
GM-BAG	female	17	43793651	rs7502718	G	A	16582	0.0879322	0.0131517	2.36696e-11
GM-BAG	male	17	43793651	rs7502718	G	A	14958	0.0901213	0.013856	8.06112e-11
GM-BAG	female	17	43793665	rs7502937	A	G	16584	0.0879508	0.0131503	2.33269e-11
GM-BAG	male	17	43793665	rs7502937	A	G	14962	0.0904708	0.0138507	6.70482e-11
GM-BAG	female	17	43793828	rs4479288	G	A	16574	0.0878563	0.0131535	2.47695e-11
GM-BAG	male	17	43793828	rs4479288	G	A	14951	0.09045	0.0138561	6.88798e-11
GM-BAG	female	17	43793951	rs4479289	G	A	16584	0.0879166	0.0131506	2.37724e-11
GM-BAG	male	17	43793951	rs4479289	G	A	14962	0.0904708	0.0138507	6.70482e-11
GM-BAG	female	17	43794182	rs4609898	G	A	16584	0.0879166	0.0131506	2.37724e-11
GM-BAG	male	17	43794182	rs4609898	G	A	14962	0.0904708	0.0138507	6.70482e-11
GM-BAG	female	17	43794209	rs4605208	G	C	16584	0.0879166	0.0131506	2.37724e-11
GM-BAG	male	17	43794209	rs4605208	G	C	14962	0.0904708	0.0138507	6.70482e-11
GM-BAG	female	17	43794286	rs75310534	C	T	16584	0.0879166	0.0131506	2.37724e-11
GM-BAG	male	17	43794286	rs75310534	C	T	14962	0.0904708	0.0138507	6.70482e-11
GM-BAG	female	17	43794828	rs111511018	T	C	16541	0.087469	0.0131909	3.4367e-11
GM-BAG	male	17	43794828	rs111511018	T	C	14921	0.089617	0.0139111	1.2141e-10
GM-BAG	female	17	43794899	rs113173628	C	T	16140	0.0886672	0.0136155	7.62362e-11
GM-BAG	male	17	43794899	rs113173628	C	T	14558	0.0910167	0.0143769	2.51134e-10
GM-BAG	female	17	43795238	rs76007856	G	A	16584	0.0879166	0.0131506	2.37724e-11
GM-BAG	male	17	43795238	rs76007856	G	A	14963	0.0903084	0.0138509	7.25341e-11
GM-BAG	female	17	43795573	rs111415173	C	T	16584	0.0879166	0.0131506	2.37724e-11
GM-BAG	male	17	43795573	rs111415173	C	T	14963	0.0903084	0.0138509	7.25341e-11
GM-BAG	female	17	43795634	rs113991678	C	T	16584	0.0879166	0.0131506	2.37724e-11
GM-BAG	male	17	43795634	rs113991678	C	T	14963	0.0903084	0.0138509	7.25341e-11
GM-BAG	female	17	43795768	rs112995313	T	C	16584	0.0879166	0.0131506	2.37724e-11
GM-BAG	male	17	43795768	rs112995313	T	C	14963	0.0903084	0.0138509	7.25341e-11
GM-BAG	female	17	43795859	rs111985258	A	G	16587	0.0880161	0.0131517	2.26625e-11
GM-BAG	male	17	43795859	rs111985258	A	G	14967	0.0896894	0.0138488	9.69236e-11
GM-BAG	female	17	43796396	17:43796396_TG_T	TG	T	16585	0.0879272	0.0131527	2.38155e-11
GM-BAG	male	17	43796396	17:43796396_TG_T	TG	T	14963	0.0907901	0.0138494	5.72631e-11
GM-BAG	female	17	43796541	rs1880750	T	A	16584	0.0879166	0.0131506	2.37724e-11
GM-BAG	male	17	43796541	rs1880750	T	A	14963	0.0903084	0.0138509	7.25341e-11
GM-BAG	female	17	43797087	rs56167344	A	T	16563	0.0880956	0.0131567	2.21296e-11
GM-BAG	male	17	43797087	rs56167344	A	T	14950	0.0900876	0.0138572	8.22344e-11
GM-BAG	female	17	43797157	17:43797157_TA_T	TA	T	16586	0.0879451	0.013152	2.35353e-11
GM-BAG	male	17	43797157	17:43797157_TA_T	TA	T	14967	0.0896894	0.0138488	9.69236e-11
GM-BAG	female	17	43797246	rs56046792	C	T	16585	0.0879937	0.0131502	2.28028e-11
GM-BAG	male	17	43797246	rs56046792	C	T	14963	0.0903084	0.0138509	7.25341e-11
GM-BAG	female	17	43798015	rs56323722	A	C	16585	0.0879937	0.0131502	2.28028e-11
GM-BAG	male	17	43798015	rs56323722	A	C	14963	0.0903084	0.0138509	7.25341e-11
GM-BAG	female	17	43798160	rs55989971	G	A	16586	0.0878883	0.0131499	2.40597e-11
GM-BAG	male	17	43798160	rs55989971	G	A	14963	0.0903084	0.0138509	7.25341e-11
GM-BAG	female	17	43798348	rs3072094	TTTG	T	16272	0.0885478	0.013133	1.61069e-11
GM-BAG	male	17	43798348	rs3072094	TTTG	T	14713	0.0876372	0.0138301	2.41533e-10
GM-BAG	female	17	43798360	rs55938136	A	G	16586	0.0878883	0.0131499	2.40597e-11
GM-BAG	male	17	43798360	rs55938136	A	G	14963	0.0903084	0.0138509	7.25341e-11
GM-BAG	female	17	43798401	rs62056946	G	A	16585	0.0878217	0.0131502	2.49317e-11
GM-BAG	male	17	43798401	rs62056946	G	A	14961	0.0903667	0.0138511	7.05806e-11
GM-BAG	female	17	43798546	rs75403953	A	G	16586	0.0878883	0.0131499	2.40597e-11
GM-BAG	male	17	43798546	rs75403953	A	G	14964	0.0900906	0.0138532	8.10951e-11
GM-BAG	female	17	43798584	17:43798584_CA_C	CA	C	16564	0.0871452	0.0131687	3.76283e-11
GM-BAG	male	17	43798584	17:43798584_CA_C	CA	C	14955	0.0896883	0.0138561	9.91655e-11
GM-BAG	female	17	43798775	rs62054372	G	C	16372	0.0924864	0.0133306	4.12829e-12
GM-BAG	male	17	43798775	rs62054372	G	C	14776	0.0880763	0.0140962	4.2654e-10
GM-BAG	female	17	43798784	rs368303226	A	AGAG	16570	0.0887213	0.0131568	1.59883e-11
GM-BAG	male	17	43798784	rs368303226	A	AGAG	14956	0.0901882	0.0138596	7.89632e-11
GM-BAG	female	17	43798787	rs7214673	T	G	16340	0.0782337	0.0125096	4.10309e-10
GM-BAG	male	17	43798787	rs7214673	T	G	14746	0.0868999	0.0131718	4.32625e-11
GM-BAG	female	17	43798790	17:43798790_TTTC_T	TTTC	T	16372	0.0924864	0.0133306	4.12829e-12
GM-BAG	male	17	43798790	17:43798790_TTTC_T	TTTC	T	14776	0.0880763	0.0140962	4.2654e-10
GM-BAG	female	17	43798902	rs55838058	C	T	16466	0.0885289	0.0132587	2.51572e-11
GM-BAG	male	17	43798902	rs55838058	C	T	14852	0.0905842	0.0139889	9.74998e-11
GM-BAG	female	17	43798903	rs56062621	A	G	16465	0.0884727	0.0132591	2.59296e-11
GM-BAG	male	17	43798903	rs56062621	A	G	14851	0.0905208	0.0139896	1.00692e-10
GM-BAG	female	17	43799033	rs55962674	C	T	16579	0.088076	0.0131535	2.2109e-11
GM-BAG	male	17	43799033	rs55962674	C	T	14959	0.0902213	0.0138535	7.62566e-11
GM-BAG	female	17	43799048	rs55896111	G	A	16484	0.0872552	0.0132433	4.5735e-11
GM-BAG	male	17	43799048	rs55896111	G	A	14863	0.0902699	0.0139489	1.00108e-10
GM-BAG	female	17	43799052	rs55787734	A	G	16510	0.0876028	0.0132137	3.4676e-11
GM-BAG	male	17	43799052	rs55787734	A	G	14881	0.089395	0.0139331	1.4413e-10
GM-BAG	female	17	43799509	rs55653963	A	C	16579	0.088076	0.0131535	2.2109e-11
GM-BAG	male	17	43799509	rs55653963	A	C	14959	0.0902213	0.0138535	7.62566e-11
GM-BAG	female	17	43799667	rs62054378	C	A	16579	0.088076	0.0131535	2.2109e-11
GM-BAG	male	17	43799667	rs62054378	C	A	14959	0.0902213	0.0138535	7.62566e-11
GM-BAG	female	17	43799804	rs77819001	C	A	16579	0.088076	0.0131535	2.2109e-11
GM-BAG	male	17	43799804	rs77819001	C	A	14959	0.0902213	0.0138535	7.62566e-11
GM-BAG	female	17	43799810	rs76667867	G	C	16579	0.088076	0.0131535	2.2109e-11
GM-BAG	male	17	43799810	rs76667867	G	C	14959	0.0902213	0.0138535	7.62566e-11
GM-BAG	female	17	43800351	rs17563433	A	C	16585	0.0878672	0.0131506	2.43851e-11
GM-BAG	male	17	43800351	rs17563433	A	C	14964	0.0900906	0.0138532	8.10951e-11
GM-BAG	female	17	43800404	rs77370070	T	G	16585	0.0878672	0.0131506	2.43851e-11
GM-BAG	male	17	43800404	rs77370070	T	G	14964	0.0900906	0.0138532	8.10951e-11
GM-BAG	female	17	43800987	rs62054380	C	A	16584	0.0878156	0.0131512	2.51003e-11
GM-BAG	male	17	43800987	rs62054380	C	A	14963	0.0900606	0.0138536	8.23789e-11
GM-BAG	female	17	43801092	rs112570965	T	C	16585	0.0878672	0.0131506	2.43851e-11
GM-BAG	male	17	43801092	rs112570965	T	C	14965	0.0901383	0.0138524	7.90702e-11
GM-BAG	female	17	43801185	rs62054381	A	G	16585	0.0878117	0.0131505	2.50869e-11
GM-BAG	male	17	43801185	rs62054381	A	G	14964	0.0902018	0.0138528	7.68105e-11
GM-BAG	female	17	43801593	rs17649019	G	A	16585	0.0878672	0.0131506	2.43851e-11
GM-BAG	male	17	43801593	rs17649019	G	A	14965	0.0901383	0.0138524	7.90702e-11
GM-BAG	female	17	43801695	rs17563501	C	T	16584	0.0878156	0.0131512	2.51003e-11
GM-BAG	male	17	43801695	rs17563501	C	T	14963	0.0900606	0.0138536	8.23789e-11
GM-BAG	female	17	43802525	rs62054382	C	T	16585	0.0879076	0.0131533	2.41017e-11
GM-BAG	male	17	43802525	rs62054382	C	T	14966	0.0903531	0.0138497	7.07408e-11
GM-BAG	female	17	43802907	rs62054383	T	C	16582	0.0879058	0.0131547	2.42438e-11
GM-BAG	male	17	43802907	rs62054383	T	C	14964	0.0904113	0.0138499	6.88355e-11
GM-BAG	female	17	43802971	rs10514879	C	T	16584	0.0878409	0.0131536	2.4975e-11
GM-BAG	male	17	43802971	rs10514879	C	T	14964	0.0904113	0.0138499	6.88355e-11
GM-BAG	female	17	43803189	rs1358071	A	C	16564	0.0751514	0.0123581	1.21952e-09
GM-BAG	male	17	43803189	rs1358071	A	C	14956	0.0896917	0.0129875	5.18573e-12
GM-BAG	female	17	43803773	rs55920545	A	AG	16577	0.0887923	0.0131582	1.54791e-11
GM-BAG	male	17	43803773	rs55920545	A	AG	14963	0.0914296	0.0138562	4.29367e-11
GM-BAG	female	17	43803788	rs56280222	T	C	16586	0.0878456	0.01315	2.46088e-11
GM-BAG	male	17	43803788	rs56280222	T	C	14969	0.0902294	0.013846	7.42061e-11
GM-BAG	female	17	43804306	rs62054384	T	C	16584	0.0878821	0.0131496	2.4114e-11
GM-BAG	male	17	43804306	rs62054384	T	C	14963	0.0904836	0.0138565	6.78765e-11
GM-BAG	female	17	43804317	rs9897399	G	A	16582	0.0875442	0.0131298	2.68207e-11
GM-BAG	male	17	43804317	rs9897399	G	A	14963	0.0905401	0.0138523	6.51949e-11
GM-BAG	female	17	43804389	rs56205560	T	A	16586	0.0878052	0.0131495	2.50878e-11
GM-BAG	male	17	43804389	rs56205560	T	A	14969	0.0902294	0.013846	7.42061e-11
GM-BAG	female	17	43804619	rs56380663	C	T	16588	0.0881336	0.0131483	2.10668e-11
GM-BAG	male	17	43804619	rs56380663	C	T	14969	0.0899912	0.0138488	8.39018e-11
GM-BAG	female	17	43805525	rs62054387	A	C	16587	0.0879237	0.0131487	2.35233e-11
GM-BAG	male	17	43805525	rs62054387	A	C	14966	0.0902537	0.0138509	7.44739e-11
GM-BAG	female	17	43805590	rs62054388	C	T	16582	0.0881411	0.0131508	2.11739e-11
GM-BAG	male	17	43805590	rs62054388	C	T	14963	0.090107	0.0138561	8.11898e-11
GM-BAG	female	17	43806015	rs4401083	G	A	16583	0.0877278	0.0131497	2.61242e-11
GM-BAG	male	17	43806015	rs4401083	G	A	14966	0.0902537	0.0138509	7.44739e-11
GM-BAG	female	17	43806264	rs1880752	C	T	16585	0.0878623	0.0131491	2.43218e-11
GM-BAG	male	17	43806264	rs1880752	C	T	14966	0.0902537	0.0138509	7.44739e-11
GM-BAG	female	17	43806451	rs4617909	C	T	16585	0.0878623	0.0131491	2.43218e-11
GM-BAG	male	17	43806451	rs4617909	C	T	14965	0.0901267	0.0138506	7.90775e-11
GM-BAG	female	17	43806925	rs2902662	G	A	16585	0.0878623	0.0131491	2.43218e-11
GM-BAG	male	17	43806925	rs2902662	G	A	14966	0.0902537	0.0138509	7.44739e-11
GM-BAG	female	17	43807063	rs2864087	C	T	16585	0.0878623	0.0131491	2.43218e-11
GM-BAG	male	17	43807063	rs2864087	C	T	14966	0.0902537	0.0138509	7.44739e-11
GM-BAG	female	17	43807099	rs2902661	G	A	16569	0.088035	0.0131511	2.23922e-11
GM-BAG	male	17	43807099	rs2902661	G	A	14950	0.0899845	0.0138555	8.59368e-11
GM-BAG	female	17	43807113	rs4609899	C	T	16579	0.0879548	0.0131544	2.36092e-11
GM-BAG	male	17	43807113	rs4609899	C	T	14957	0.0899124	0.0138689	9.27339e-11
GM-BAG	female	17	43807134	rs4471726	T	C	16579	0.0879548	0.0131544	2.36092e-11
GM-BAG	male	17	43807134	rs4471726	T	C	14958	0.090039	0.0138687	8.72347e-11
GM-BAG	female	17	43807485	rs79226879	T	C	16585	0.0878623	0.0131491	2.43218e-11
GM-BAG	male	17	43807485	rs79226879	T	C	14966	0.0902537	0.0138509	7.44739e-11
GM-BAG	female	17	43807642	rs76493835	T	G	16582	0.0877911	0.0131502	2.53327e-11
GM-BAG	male	17	43807642	rs76493835	T	G	14967	0.0903131	0.0138464	7.13703e-11
GM-BAG	female	17	43807911	rs113927637	A	G	16580	0.0877263	0.0131497	2.61494e-11
GM-BAG	male	17	43807911	rs113927637	A	G	14965	0.0902797	0.013847	7.26643e-11
GM-BAG	female	17	43807955	rs17563599	A	C	16585	0.0878623	0.0131491	2.43218e-11
GM-BAG	male	17	43807955	rs17563599	A	C	14966	0.0902537	0.0138509	7.44739e-11
GM-BAG	female	17	43808067	rs17649138	G	A	16585	0.0878623	0.0131491	2.43218e-11
GM-BAG	male	17	43808067	rs17649138	G	A	14966	0.0902537	0.0138509	7.44739e-11
GM-BAG	female	17	43808321	rs62054389	G	A	16585	0.0878623	0.0131491	2.43218e-11
GM-BAG	male	17	43808321	rs62054389	G	A	14966	0.0902537	0.0138509	7.44739e-11
GM-BAG	female	17	43808443	rs62054390	A	C	16585	0.0878623	0.0131491	2.43218e-11
GM-BAG	male	17	43808443	rs62054390	A	C	14966	0.0902537	0.0138509	7.44739e-11
GM-BAG	female	17	43808763	rs55947210	A	G	16585	0.0878623	0.0131491	2.43218e-11
GM-BAG	male	17	43808763	rs55947210	A	G	14966	0.0902537	0.0138509	7.44739e-11
GM-BAG	female	17	43808945	rs62054392	C	T	16585	0.0878623	0.0131491	2.43218e-11
GM-BAG	male	17	43808945	rs62054392	C	T	14966	0.0902537	0.0138509	7.44739e-11
GM-BAG	female	17	43809016	rs4390635	C	T	16585	0.0878623	0.0131491	2.43218e-11
GM-BAG	male	17	43809016	rs4390635	C	T	14966	0.0902537	0.0138509	7.44739e-11
GM-BAG	female	17	43809264	rs62054393	T	G	16585	0.0878623	0.0131491	2.43218e-11
GM-BAG	male	17	43809264	rs62054393	T	G	14966	0.0902537	0.0138509	7.44739e-11
GM-BAG	female	17	43809328	rs75986348	A	G	16585	0.0878623	0.0131491	2.43218e-11
GM-BAG	male	17	43809328	rs75986348	A	G	14966	0.0902537	0.0138509	7.44739e-11
GM-BAG	female	17	43809559	17:43809559_GT_G	GT	G	16515	0.08701	0.0131731	4.09255e-11
GM-BAG	male	17	43809559	17:43809559_GT_G	GT	G	14916	0.0900153	0.0138678	8.79768e-11
GM-BAG	female	17	43810371	rs17649162	G	C	16585	0.0878623	0.0131491	2.43218e-11
GM-BAG	male	17	43810371	rs17649162	G	C	14966	0.0902537	0.0138509	7.44739e-11
GM-BAG	female	17	43810608	rs62054394	T	A	16585	0.0878623	0.0131491	2.43218e-11
GM-BAG	male	17	43810608	rs62054394	T	A	14966	0.0902537	0.0138509	7.44739e-11
GM-BAG	female	17	43810782	rs113790915	G	C	16585	0.0878623	0.0131491	2.43218e-11
GM-BAG	male	17	43810782	rs113790915	G	C	14966	0.0902537	0.0138509	7.44739e-11
GM-BAG	female	17	43810851	rs77807457	G	C	16474	0.0861951	0.0132668	8.42642e-11
GM-BAG	male	17	43810851	rs77807457	G	C	14861	0.0921441	0.0140019	4.83579e-11
GM-BAG	female	17	43810873	rs75022332	A	T	16412	0.0853005	0.0133522	1.72016e-10
GM-BAG	male	17	43810873	rs75022332	A	T	14792	0.0929864	0.0140593	3.87227e-11
GM-BAG	female	17	43810896	rs77804065	C	T	16328	0.0816479	0.0133189	8.97808e-10
GM-BAG	male	17	43810896	rs77804065	C	T	14694	0.092918	0.014056	3.96074e-11
GM-BAG	female	17	43810902	rs77301847	A	G	16366	0.0845016	0.013407	2.99783e-10
GM-BAG	male	17	43810902	rs77301847	A	G	14752	0.0933392	0.0141218	3.98606e-11
GM-BAG	female	17	43811060	rs62054395	T	G	16585	0.0878623	0.0131491	2.43218e-11
GM-BAG	male	17	43811060	rs62054395	T	G	14966	0.0902537	0.0138509	7.44739e-11
GM-BAG	female	17	43811072	rs17563683	A	G	16584	0.0880935	0.013152	2.17905e-11
GM-BAG	male	17	43811072	rs17563683	A	G	14966	0.0902537	0.0138509	7.44739e-11
GM-BAG	female	17	43811510	rs62054396	T	C	16585	0.0878623	0.0131491	2.43218e-11
GM-BAG	male	17	43811510	rs62054396	T	C	14966	0.0902537	0.0138509	7.44739e-11
GM-BAG	female	17	43811673	rs17563718	C	T	16585	0.0878623	0.0131491	2.43218e-11
GM-BAG	male	17	43811673	rs17563718	C	T	14966	0.0902537	0.0138509	7.44739e-11
GM-BAG	female	17	43811792	rs62054397	C	T	16585	0.0878623	0.0131491	2.43218e-11
GM-BAG	male	17	43811792	rs62054397	C	T	14966	0.0902537	0.0138509	7.44739e-11
GM-BAG	female	17	43811950	rs4569335	A	C	16585	0.0878623	0.0131491	2.43218e-11
GM-BAG	male	17	43811950	rs4569335	A	C	14966	0.0902537	0.0138509	7.44739e-11
GM-BAG	female	17	43811990	17:43811990_CTTAG_C	CTTAG	C	16579	0.0877273	0.0131501	2.61693e-11
GM-BAG	male	17	43811990	17:43811990_CTTAG_C	CTTAG	C	14964	0.0904696	0.0138455	6.60003e-11
GM-BAG	female	17	43812177	rs1526125	C	T	16585	0.0878623	0.0131491	2.43218e-11
GM-BAG	male	17	43812177	rs1526125	C	T	14966	0.0902537	0.0138509	7.44739e-11
GM-BAG	female	17	43812218	rs1526126	C	T	16580	0.0874392	0.0131504	3.03945e-11
GM-BAG	male	17	43812218	rs1526126	C	T	14963	0.0897105	0.0138551	9.78249e-11
GM-BAG	female	17	43812398	rs1526127	C	G	16585	0.0878623	0.0131491	2.43218e-11
GM-BAG	male	17	43812398	rs1526127	C	G	14968	0.0902918	0.0138465	7.21256e-11
GM-BAG	female	17	43812599	rs62054398	A	G	16585	0.0878623	0.0131491	2.43218e-11
GM-BAG	male	17	43812599	rs62054398	A	G	14968	0.0902918	0.0138465	7.21256e-11
GM-BAG	female	17	43812624	rs62054399	G	A	16585	0.0878623	0.0131491	2.43218e-11
GM-BAG	male	17	43812624	rs62054399	G	A	14968	0.0902918	0.0138465	7.21256e-11
GM-BAG	female	17	43812649	rs62054400	T	C	16585	0.0878623	0.0131491	2.43218e-11
GM-BAG	male	17	43812649	rs62054400	T	C	14968	0.0902918	0.0138465	7.21256e-11
GM-BAG	female	17	43812684	rs62054411	A	G	16585	0.0878623	0.0131491	2.43218e-11
GM-BAG	male	17	43812684	rs62054411	A	G	14968	0.0902918	0.0138465	7.21256e-11
GM-BAG	female	17	43813002	rs62054412	G	A	16585	0.0878623	0.0131491	2.43218e-11
GM-BAG	male	17	43813002	rs62054412	G	A	14968	0.0902918	0.0138465	7.21256e-11
GM-BAG	female	17	43813252	rs17563787	C	G	16585	0.0878623	0.0131491	2.43218e-11
GM-BAG	male	17	43813252	rs17563787	C	G	14968	0.0902918	0.0138465	7.21256e-11
GM-BAG	female	17	43813370	rs62054413	G	C	16585	0.0878623	0.0131491	2.43218e-11
GM-BAG	male	17	43813370	rs62054413	G	C	14968	0.0902918	0.0138465	7.21256e-11
GM-BAG	female	17	43813415	rs62054414	G	A	16585	0.0878623	0.0131491	2.43218e-11
GM-BAG	male	17	43813415	rs62054414	G	A	14968	0.0902918	0.0138465	7.21256e-11
GM-BAG	female	17	43814020	rs10451283	T	C	16580	0.0879671	0.0131431	2.25598e-11
GM-BAG	male	17	43814020	rs10451283	T	C	14966	0.0906919	0.0138462	5.94266e-11
GM-BAG	female	17	43814370	17:43814370_AC_A	AC	A	16577	0.0872342	0.0131524	3.40097e-11
GM-BAG	male	17	43814370	17:43814370_AC_A	AC	A	14961	0.0902431	0.0138449	7.34654e-11
GM-BAG	female	17	43814427	rs76421814	T	C	16585	0.0878623	0.0131491	2.43218e-11
GM-BAG	male	17	43814427	rs76421814	T	C	14968	0.0902918	0.0138465	7.21256e-11
GM-BAG	female	17	43814930	17:43814930_GCGTA_G	GCGTA	G	16560	0.0876056	0.0131674	2.9571e-11
GM-BAG	male	17	43814930	17:43814930_GCGTA_G	GCGTA	G	14946	0.0897939	0.0138766	1.00469e-10
GM-BAG	female	17	43815141	rs56006248	A	G	16585	0.0878623	0.0131491	2.43218e-11
GM-BAG	male	17	43815141	rs56006248	A	G	14968	0.0902918	0.0138465	7.21256e-11
GM-BAG	female	17	43815336	rs56298110	A	G	16585	0.0878623	0.0131491	2.43218e-11
GM-BAG	male	17	43815336	rs56298110	A	G	14968	0.0902918	0.0138465	7.21256e-11
GM-BAG	female	17	43815713	rs1608955	C	T	16584	0.0879694	0.013149	2.29975e-11
GM-BAG	male	17	43815713	rs1608955	C	T	14966	0.0904529	0.0138453	6.65009e-11
GM-BAG	female	17	43815820	rs1608956	T	A	16584	0.0879694	0.013149	2.29975e-11
GM-BAG	male	17	43815820	rs1608956	T	A	14966	0.0904529	0.0138453	6.65009e-11
GM-BAG	female	17	43815859	rs62054417	A	C	16585	0.0878623	0.0131491	2.43218e-11
GM-BAG	male	17	43815859	rs62054417	A	C	14968	0.0902918	0.0138465	7.21256e-11
GM-BAG	female	17	43816052	rs78440279	C	T	16583	0.0879515	0.0131501	2.33007e-11
GM-BAG	male	17	43816052	rs78440279	C	T	14962	0.0908145	0.0138514	5.69549e-11
GM-BAG	female	17	43816106	rs75500942	C	A	16584	0.0881343	0.0131541	2.14893e-11
GM-BAG	male	17	43816106	rs75500942	C	A	14967	0.0904053	0.0138503	6.91136e-11
GM-BAG	female	17	43816306	rs62054418	G	A	16584	0.0881343	0.0131541	2.14893e-11
GM-BAG	male	17	43816306	rs62054418	G	A	14967	0.0904053	0.0138503	6.91136e-11
GM-BAG	female	17	43816605	rs62054419	A	C	16585	0.0878623	0.0131491	2.43218e-11
GM-BAG	male	17	43816605	rs62054419	A	C	14968	0.0902918	0.0138465	7.21256e-11
GM-BAG	female	17	43816655	rs62054420	C	G	16585	0.0878623	0.0131491	2.43218e-11
GM-BAG	male	17	43816655	rs62054420	C	G	14968	0.0902918	0.0138465	7.21256e-11
GM-BAG	female	17	43816657	rs62054421	G	A	16585	0.0878623	0.0131491	2.43218e-11
GM-BAG	male	17	43816657	rs62054421	G	A	14968	0.0902918	0.0138465	7.21256e-11
GM-BAG	female	17	43817459	rs17563800	C	T	16585	0.0878623	0.0131491	2.43218e-11
GM-BAG	male	17	43817459	rs17563800	C	T	14968	0.0902918	0.0138465	7.21256e-11
GM-BAG	female	17	43817557	rs56295996	C	T	16585	0.0878623	0.0131491	2.43218e-11
GM-BAG	male	17	43817557	rs56295996	C	T	14968	0.0902918	0.0138465	7.21256e-11
GM-BAG	female	17	43817608	rs56384960	G	A	16585	0.0878623	0.0131491	2.43218e-11
GM-BAG	male	17	43817608	rs56384960	G	A	14968	0.0902918	0.0138465	7.21256e-11
GM-BAG	female	17	43817832	rs56178230	G	A	16585	0.0878623	0.0131491	2.43218e-11
GM-BAG	male	17	43817832	rs56178230	G	A	14968	0.0902918	0.0138465	7.21256e-11
GM-BAG	female	17	43817898	rs80157557	G	A	16585	0.0878623	0.0131491	2.43218e-11
GM-BAG	male	17	43817898	rs80157557	G	A	14968	0.0902918	0.0138465	7.21256e-11
GM-BAG	female	17	43818160	rs76728632	A	C	16585	0.0878623	0.0131491	2.43218e-11
GM-BAG	male	17	43818160	rs76728632	A	C	14967	0.0900931	0.0138447	7.88971e-11
GM-BAG	female	17	43818222	rs17563827	C	A	16585	0.0878623	0.0131491	2.43218e-11
GM-BAG	male	17	43818222	rs17563827	C	A	14968	0.0902918	0.0138465	7.21256e-11
GM-BAG	female	17	43818611	rs80072429	G	A	16585	0.0878623	0.0131491	2.43218e-11
GM-BAG	male	17	43818611	rs80072429	G	A	14968	0.0901293	0.0138464	7.79551e-11
GM-BAG	female	17	43818657	rs77114624	T	C	16585	0.0878623	0.0131491	2.43218e-11
GM-BAG	male	17	43818657	rs77114624	T	C	14968	0.0901293	0.0138464	7.79551e-11
GM-BAG	female	17	43818690	rs76311426	G	T	16585	0.0878623	0.0131491	2.43218e-11
GM-BAG	male	17	43818690	rs76311426	G	T	14968	0.0901293	0.0138464	7.79551e-11
GM-BAG	female	17	43818906	rs17563861	A	G	16585	0.0878623	0.0131491	2.43218e-11
GM-BAG	male	17	43818906	rs17563861	A	G	14968	0.0901293	0.0138464	7.79551e-11
GM-BAG	female	17	43818946	rs17563889	A	T	16585	0.0878623	0.0131491	2.43218e-11
GM-BAG	male	17	43818946	rs17563889	A	T	14968	0.0901293	0.0138464	7.79551e-11
GM-BAG	female	17	43819384	rs62054424	G	A	16583	0.087831	0.0131498	2.47763e-11
GM-BAG	male	17	43819384	rs62054424	G	A	14967	0.0902432	0.0138468	7.38882e-11
GM-BAG	female	17	43819450	rs17563923	G	A	16583	0.087831	0.0131498	2.47763e-11
GM-BAG	male	17	43819450	rs17563923	G	A	14967	0.0902432	0.0138468	7.38882e-11
GM-BAG	female	17	43819480	rs62054425	C	T	16583	0.087831	0.0131498	2.47763e-11
GM-BAG	male	17	43819480	rs62054425	C	T	14967	0.0902432	0.0138468	7.38882e-11
GM-BAG	female	17	43819597	17:43819597_AC_A	AC	A	16578	0.0880096	0.0131482	2.24646e-11
GM-BAG	male	17	43819597	17:43819597_AC_A	AC	A	14965	0.0905449	0.0138411	6.27885e-11
GM-BAG	female	17	43820741	rs62054426	A	T	16584	0.0878544	0.0131499	2.4486e-11
GM-BAG	male	17	43820741	rs62054426	A	T	14966	0.0902695	0.0138475	7.31185e-11
GM-BAG	female	17	43821062	rs62054427	A	G	16584	0.0878544	0.0131499	2.4486e-11
GM-BAG	male	17	43821062	rs62054427	A	G	14966	0.0902695	0.0138475	7.31185e-11
GM-BAG	female	17	43821685	rs74464991	C	A	16584	0.0878544	0.0131499	2.4486e-11
GM-BAG	male	17	43821685	rs74464991	C	A	14966	0.0902695	0.0138475	7.31185e-11
GM-BAG	female	17	43822398	rs2004260	T	C	16584	0.0878544	0.0131499	2.4486e-11
GM-BAG	male	17	43822398	rs2004260	T	C	14966	0.0902695	0.0138475	7.31185e-11
GM-BAG	female	17	43822511	rs62054428	G	A	16583	0.0878151	0.013153	2.52612e-11
GM-BAG	male	17	43822511	rs62054428	G	A	14964	0.0901228	0.0138475	7.84514e-11
GM-BAG	female	17	43822769	rs75788861	C	T	16274	0.0897803	0.0134839	2.85859e-11
GM-BAG	male	17	43822769	rs75788861	C	T	14679	0.0822607	0.0141784	6.69372e-09
GM-BAG	female	17	43822772	rs9906974	T	C	16271	0.0896468	0.0134757	2.97403e-11
GM-BAG	male	17	43822772	rs9906974	T	C	14671	0.0815029	0.0141823	9.27584e-09
GM-BAG	female	17	43823125	rs62054429	G	A	16584	0.0878544	0.0131499	2.4486e-11
GM-BAG	male	17	43823125	rs62054429	G	A	14964	0.0902791	0.0138492	7.31772e-11
GM-BAG	female	17	43823229	rs76171147	T	C	16588	0.0878126	0.0131459	2.46754e-11
GM-BAG	male	17	43823229	rs76171147	T	C	14969	0.0902973	0.0138445	7.14881e-11
GM-BAG	female	17	43823326	rs75643244	A	G	16584	0.0878544	0.0131499	2.4486e-11
GM-BAG	male	17	43823326	rs75643244	A	G	14966	0.0902695	0.0138475	7.31185e-11
GM-BAG	female	17	43823880	rs62054431	C	T	16584	0.0878544	0.0131499	2.4486e-11
GM-BAG	male	17	43823880	rs62054431	C	T	14966	0.0902695	0.0138475	7.31185e-11
GM-BAG	female	17	43823889	rs62054432	C	A	16584	0.0878544	0.0131499	2.4486e-11
GM-BAG	male	17	43823889	rs62054432	C	A	14966	0.0902695	0.0138475	7.31185e-11
GM-BAG	female	17	43824201	rs111497072	G	A	16584	0.0878544	0.0131499	2.4486e-11
GM-BAG	male	17	43824201	rs111497072	G	A	14966	0.0902695	0.0138475	7.31185e-11
GM-BAG	female	17	43824348	rs62054433	T	C	16584	0.0878544	0.0131499	2.4486e-11
GM-BAG	male	17	43824348	rs62054433	T	C	14966	0.0902695	0.0138475	7.31185e-11
GM-BAG	female	17	43824360	rs7207400	T	C	16551	0.0748893	0.0123692	1.43911e-09
GM-BAG	male	17	43824360	rs7207400	T	C	14938	0.0891046	0.0129913	7.2168e-12
GM-BAG	female	17	43824382	rs62054434	T	G	16584	0.0878544	0.0131499	2.4486e-11
GM-BAG	male	17	43824382	rs62054434	T	G	14966	0.0902695	0.0138475	7.31185e-11
GM-BAG	female	17	43824848	rs12150683	A	G	16584	0.0878544	0.0131499	2.4486e-11
GM-BAG	male	17	43824848	rs12150683	A	G	14966	0.0902695	0.0138475	7.31185e-11
GM-BAG	female	17	43824908	rs12150332	C	T	16584	0.0878544	0.0131499	2.4486e-11
GM-BAG	male	17	43824908	rs12150332	C	T	14966	0.0902695	0.0138475	7.31185e-11
GM-BAG	female	17	43825339	rs62054435	C	G	16584	0.0878544	0.0131499	2.4486e-11
GM-BAG	male	17	43825339	rs62054435	C	G	14965	0.0902412	0.0138483	7.43122e-11
GM-BAG	female	17	43825478	rs75715199	G	A	16584	0.0878544	0.0131499	2.4486e-11
GM-BAG	male	17	43825478	rs75715199	G	A	14966	0.0902695	0.0138475	7.31185e-11
GM-BAG	female	17	43825568	rs62054436	C	T	16532	0.0869512	0.0132072	4.72965e-11
GM-BAG	male	17	43825568	rs62054436	C	T	14904	0.0901656	0.0139313	9.96426e-11
GM-BAG	female	17	43825576	rs62054437	T	C	16532	0.0869512	0.0132072	4.72965e-11
GM-BAG	male	17	43825576	rs62054437	T	C	14904	0.0901656	0.0139313	9.96426e-11
GM-BAG	female	17	43825711	rs62054438	A	C	16584	0.0878544	0.0131499	2.4486e-11
GM-BAG	male	17	43825711	rs62054438	A	C	14966	0.0902695	0.0138475	7.31185e-11
GM-BAG	female	17	43825725	rs62054439	G	T	16584	0.0878544	0.0131499	2.4486e-11
GM-BAG	male	17	43825725	rs62054439	G	T	14966	0.0902695	0.0138475	7.31185e-11
GM-BAG	female	17	43825912	rs17334797	A	G	16584	0.0878544	0.0131499	2.4486e-11
GM-BAG	male	17	43825912	rs17334797	A	G	14966	0.0902695	0.0138475	7.31185e-11
GM-BAG	female	17	43826305	rs12150658	G	A	16584	0.0881912	0.0131496	2.05428e-11
GM-BAG	male	17	43826305	rs12150658	G	A	14966	0.0902695	0.0138475	7.31185e-11
GM-BAG	female	17	43826351	rs12150363	A	G	16584	0.0878544	0.0131499	2.4486e-11
GM-BAG	male	17	43826351	rs12150363	A	G	14966	0.0902695	0.0138475	7.31185e-11
GM-BAG	female	17	43826637	rs12150672	G	A	16584	0.0878544	0.0131499	2.4486e-11
GM-BAG	male	17	43826637	rs12150672	G	A	14966	0.0902695	0.0138475	7.31185e-11
GM-BAG	female	17	43827156	17:43827156_GA_G	GA	G	16578	0.08785	0.0131507	2.46119e-11
GM-BAG	male	17	43827156	17:43827156_GA_G	GA	G	14963	0.0905113	0.0138486	6.53406e-11
GM-BAG	female	17	43827209	rs17334894	G	A	16584	0.0878544	0.0131499	2.4486e-11
GM-BAG	male	17	43827209	rs17334894	G	A	14966	0.0902695	0.0138475	7.31185e-11
GM-BAG	female	17	43827244	rs17334923	C	T	16576	0.087407	0.0131489	3.07412e-11
GM-BAG	male	17	43827244	rs17334923	C	T	14957	0.0910433	0.0138408	4.93061e-11
GM-BAG	female	17	43827391	rs62054440	G	C	16580	0.0881207	0.0131499	2.13275e-11
GM-BAG	male	17	43827391	rs62054440	G	C	14958	0.0899886	0.0138497	8.42484e-11
GM-BAG	female	17	43827431	rs12150451	A	G	16580	0.0881207	0.0131499	2.13275e-11
GM-BAG	male	17	43827431	rs12150451	A	G	14958	0.0899886	0.0138497	8.42484e-11
GM-BAG	female	17	43827471	rs12150048	G	C	16579	0.0880468	0.0131504	2.22019e-11
GM-BAG	male	17	43827471	rs12150048	G	C	14958	0.0899886	0.0138497	8.42484e-11
GM-BAG	female	17	43827508	rs12150455	A	G	16583	0.0878558	0.0131505	2.45197e-11
GM-BAG	male	17	43827508	rs12150455	A	G	14966	0.0901208	0.0138441	7.7707e-11
GM-BAG	female	17	43828221	rs12150604	T	A	16584	0.0878544	0.0131499	2.4486e-11
GM-BAG	male	17	43828221	rs12150604	T	A	14966	0.0902695	0.0138475	7.31185e-11
GM-BAG	female	17	43828617	rs17334944	G	A	16584	0.0878544	0.0131499	2.4486e-11
GM-BAG	male	17	43828617	rs17334944	G	A	14966	0.0902695	0.0138475	7.31185e-11
GM-BAG	female	17	43828698	rs17426064	C	T	16584	0.0878544	0.0131499	2.4486e-11
GM-BAG	male	17	43828698	rs17426064	C	T	14966	0.0902695	0.0138475	7.31185e-11
GM-BAG	female	17	43828935	rs17426106	G	C	16584	0.0878544	0.0131499	2.4486e-11
GM-BAG	male	17	43828935	rs17426106	G	C	14966	0.0902695	0.0138475	7.31185e-11
GM-BAG	female	17	43829353	rs62054442	A	G	16577	0.0877275	0.0131521	2.6352e-11
GM-BAG	male	17	43829353	rs62054442	A	G	14958	0.0898107	0.0138525	9.25182e-11
GM-BAG	female	17	43830382	rs35879086	G	A	16577	0.0880038	0.0131588	2.33774e-11
GM-BAG	male	17	43830382	rs35879086	G	A	14961	0.0896091	0.0138565	1.03109e-10
GM-BAG	female	17	43830640	rs62055868	C	T	16582	0.0880378	0.013151	2.23506e-11
GM-BAG	male	17	43830640	rs62055868	C	T	14966	0.090432	0.0138475	6.76428e-11
GM-BAG	female	17	43830685	rs62055869	G	A	16583	0.0880142	0.0131504	2.25795e-11
GM-BAG	male	17	43830685	rs62055869	G	A	14966	0.090432	0.0138475	6.76428e-11
GM-BAG	female	17	43830938	rs17426174	G	C	16583	0.0880142	0.0131504	2.25795e-11
GM-BAG	male	17	43830938	rs17426174	G	C	14965	0.0903764	0.0138481	6.95924e-11
GM-BAG	female	17	43831112	rs62055871	G	A	16583	0.0883352	0.0131504	1.91128e-11
GM-BAG	male	17	43831112	rs62055871	G	A	14965	0.0903764	0.0138481	6.95924e-11
GM-BAG	female	17	43832115	rs55645418	A	G	16584	0.0880899	0.0131499	2.16742e-11
GM-BAG	male	17	43832115	rs55645418	A	G	14965	0.0903764	0.0138481	6.95924e-11
GM-BAG	female	17	43832337	rs35631660	A	G	16574	0.0871962	0.0131664	3.6372e-11
GM-BAG	male	17	43832337	rs35631660	A	G	14956	0.0910633	0.0138584	5.16362e-11
GM-BAG	female	17	43832367	rs17426195	G	A	16574	0.0871962	0.0131664	3.6372e-11
GM-BAG	male	17	43832367	rs17426195	G	A	14957	0.0909294	0.0138574	5.49171e-11
GM-BAG	female	17	43832618	rs35282504	G	A	16579	0.0883075	0.0131521	1.95047e-11
GM-BAG	male	17	43832618	rs35282504	G	A	14963	0.0902855	0.0138527	7.37519e-11
GM-BAG	female	17	43832864	rs62055875	T	C	16578	0.0883311	0.0131527	1.93065e-11
GM-BAG	male	17	43832864	rs62055875	T	C	14963	0.0902855	0.0138527	7.37519e-11
GM-BAG	female	17	43832940	rs62055876	A	G	16550	0.0870473	0.0131891	4.23784e-11
GM-BAG	male	17	43832940	rs62055876	A	G	14932	0.0901991	0.0138757	8.25795e-11
GM-BAG	female	17	43833824	rs36047693	G	C	16583	0.0881135	0.0131505	2.14542e-11
GM-BAG	male	17	43833824	rs36047693	G	C	14965	0.0904777	0.0138481	6.62962e-11
GM-BAG	female	17	43833921	rs34195569	G	A	16583	0.0881135	0.0131505	2.14542e-11
GM-BAG	male	17	43833921	rs34195569	G	A	14965	0.0904777	0.0138481	6.62962e-11
GM-BAG	female	17	43833981	rs34579278	A	G	16580	0.0881417	0.0131526	2.13013e-11
GM-BAG	male	17	43833981	rs34579278	A	G	14963	0.0903434	0.0138522	7.1628e-11
GM-BAG	female	17	43834074	rs34211253	C	G	16583	0.0881135	0.0131505	2.14542e-11
GM-BAG	male	17	43834074	rs34211253	C	G	14965	0.0904777	0.0138481	6.62962e-11
GM-BAG	female	17	43834314	rs34008514	A	G	16583	0.0881135	0.0131505	2.14542e-11
GM-BAG	male	17	43834314	rs34008514	A	G	14965	0.0904777	0.0138481	6.62962e-11
GM-BAG	female	17	43834482	rs12943085	G	A	16583	0.0881135	0.0131505	2.14542e-11
GM-BAG	male	17	43834482	rs12943085	G	A	14965	0.0904777	0.0138481	6.62962e-11
GM-BAG	female	17	43834671	rs71363552	A	AC	16546	0.0881841	0.0131526	2.08341e-11
GM-BAG	male	17	43834671	rs71363552	A	AC	14926	0.090934	0.0138499	5.3503e-11
GM-BAG	female	17	43834873	rs11079716	G	A	16336	0.0870894	0.0131748	3.95448e-11
GM-BAG	male	17	43834873	rs11079716	G	A	14747	0.0867826	0.0138742	4.08612e-10
GM-BAG	female	17	43834970	rs7350923	C	T	16583	0.0881135	0.0131505	2.14542e-11
GM-BAG	male	17	43834970	rs7350923	C	T	14964	0.0906568	0.0138477	6.07362e-11
GM-BAG	female	17	43835351	rs11079717	T	C	16583	0.0881135	0.0131505	2.14542e-11
GM-BAG	male	17	43835351	rs11079717	T	C	14964	0.0906568	0.0138477	6.07362e-11
GM-BAG	female	17	43835854	rs62055878	C	A	16581	0.0881092	0.013152	2.1614e-11
GM-BAG	male	17	43835854	rs62055878	C	A	14963	0.0903946	0.013851	6.96292e-11
GM-BAG	female	17	43836051	rs76669427	T	A	16579	0.0880963	0.013152	2.17572e-11
GM-BAG	male	17	43836051	rs76669427	T	A	14961	0.0905558	0.0138498	6.4195e-11
GM-BAG	female	17	43836109	rs143196316	A	AATT	16478	0.0889153	0.0132247	1.8333e-11
GM-BAG	male	17	43836109	rs143196316	A	AATT	14862	0.0916672	0.0139573	5.27981e-11
GM-BAG	female	17	43836191	rs74514268	G	A	16578	0.0878816	0.0131533	2.4432e-11
GM-BAG	male	17	43836191	rs74514268	G	A	14963	0.0902562	0.0138539	7.50857e-11
GM-BAG	female	17	43836578	rs62055879	G	A	16569	0.0878754	0.0131511	2.43279e-11
GM-BAG	male	17	43836578	rs62055879	G	A	14953	0.0905493	0.0138562	6.56933e-11
GM-BAG	female	17	43836673	rs12948216	C	T	16576	0.087568	0.0131527	2.86696e-11
GM-BAG	male	17	43836673	rs12948216	C	T	14962	0.0905598	0.0138508	6.42659e-11
GM-BAG	female	17	43836920	rs56013908	T	C	16571	0.0874594	0.0131582	3.0898e-11
GM-BAG	male	17	43836920	rs56013908	T	C	14958	0.0904393	0.013853	6.85648e-11
GM-BAG	female	17	43836953	rs56214516	A	C	16279	0.0889387	0.0139989	2.16399e-10
GM-BAG	male	17	43836953	rs56214516	A	C	14711	0.0858086	0.0146871	5.25257e-09
GM-BAG	female	17	43837091	rs56168907	T	C	16575	0.0875524	0.0131535	2.89753e-11
GM-BAG	male	17	43837091	rs56168907	T	C	14958	0.0908653	0.0138529	5.58292e-11
GM-BAG	female	17	43837115	rs55747440	A	G	16575	0.0875524	0.0131535	2.89753e-11
GM-BAG	male	17	43837115	rs55747440	A	G	14959	0.0907166	0.0138529	5.99816e-11
GM-BAG	female	17	43837237	rs55801356	A	G	16574	0.0872739	0.0131558	3.37146e-11
GM-BAG	male	17	43837237	rs55801356	A	G	14956	0.0905542	0.0138541	6.51069e-11
GM-BAG	female	17	43837446	rs62055883	C	G	16570	0.087663	0.013155	2.75147e-11
GM-BAG	male	17	43837446	rs62055883	C	G	14956	0.0905494	0.0138564	6.57311e-11
GM-BAG	female	17	43837567	rs62055884	C	T	16574	0.0873582	0.0131529	3.19671e-11
GM-BAG	male	17	43837567	rs62055884	C	T	14960	0.0905471	0.0138513	6.4753e-11
GM-BAG	female	17	43837782	rs79882507	A	G	16571	0.0872871	0.013155	3.33877e-11
GM-BAG	male	17	43837782	rs79882507	A	G	14958	0.0907538	0.0138518	5.87076e-11
GM-BAG	female	17	43837868	rs574194744	T	TTTATGTTATG	16483	0.0904746	0.0132146	7.83216e-12
GM-BAG	male	17	43837868	rs574194744	T	TTTATGTTATG	14900	0.0935407	0.0138889	1.69995e-11
GM-BAG	female	17	43838014	rs62055885	A	G	16564	0.0867229	0.0131617	4.55979e-11
GM-BAG	male	17	43838014	rs62055885	A	G	14955	0.090946	0.0138533	5.37784e-11
GM-BAG	female	17	43838071	rs28439278	C	T	16571	0.0872871	0.013155	3.33877e-11
GM-BAG	male	17	43838071	rs28439278	C	T	14959	0.0906417	0.0138514	6.18977e-11
GM-BAG	female	17	43838482	rs12150621	G	T	16570	0.0871194	0.0131553	3.64299e-11
GM-BAG	male	17	43838482	rs12150621	G	T	14959	0.0906417	0.0138514	6.18977e-11
GM-BAG	female	17	43838678	rs62055886	G	A	16543	0.0884921	0.0131826	1.97107e-11
GM-BAG	male	17	43838678	rs62055886	G	A	14942	0.0906812	0.0138734	6.50811e-11
GM-BAG	female	17	43838710	rs62055887	T	C	16543	0.0884921	0.0131826	1.97107e-11
GM-BAG	male	17	43838710	rs62055887	T	C	14942	0.0906812	0.0138734	6.50811e-11
GM-BAG	female	17	43838720	rs62055888	C	T	16476	0.0875913	0.0132765	4.30952e-11
GM-BAG	male	17	43838720	rs62055888	C	T	14875	0.089588	0.0139974	1.59665e-10
GM-BAG	female	17	43838919	rs62055889	G	A	16567	0.0869239	0.0131622	4.1227e-11
GM-BAG	male	17	43838919	rs62055889	G	A	14954	0.0907792	0.0138579	5.91288e-11
GM-BAG	female	17	43839150	17:43839150_AT_A	AT	A	16531	0.0882334	0.0131706	2.1625e-11
GM-BAG	male	17	43839150	17:43839150_AT_A	AT	A	14922	0.0897147	0.01387	1.02241e-10
GM-BAG	female	17	43839253	rs71375313	G	A	16538	0.0866687	0.0131975	5.28416e-11
GM-BAG	male	17	43839253	rs71375313	G	A	14937	0.0913914	0.0138675	4.53525e-11
GM-BAG	female	17	43839951	rs11079718	A	T	16453	0.085641	0.0132388	1.01464e-10
GM-BAG	male	17	43839951	rs11079718	A	T	14869	0.0915998	0.0139304	5.00938e-11
GM-BAG	female	17	43840006	rs11079719	T	G	16378	0.082853	0.0133293	5.22736e-10
GM-BAG	male	17	43840006	rs11079719	T	G	14816	0.0920707	0.0139982	4.95042e-11
GM-BAG	female	17	43840016	rs11079720	G	A	16407	0.0837348	0.0133245	3.37687e-10
GM-BAG	male	17	43840016	rs11079720	G	A	14845	0.0912629	0.0139883	7.05556e-11
GM-BAG	female	17	43840107	rs11079721	C	A	16553	0.0864742	0.0131679	5.28568e-11
GM-BAG	male	17	43840107	rs11079721	C	A	14937	0.091983	0.0138691	3.41984e-11
GM-BAG	female	17	43840681	rs62055890	C	T	16561	0.0873106	0.0131612	3.36926e-11
GM-BAG	male	17	43840681	rs62055890	C	T	14952	0.0904004	0.013855	7.03067e-11
GM-BAG	female	17	43840726	rs111697872	C	CTT	16439	0.0906211	0.0132545	8.37141e-12
GM-BAG	male	17	43840726	rs111697872	C	CTT	14850	0.0902201	0.0139349	9.81841e-11
GM-BAG	female	17	43840864	rs77849344	G	A	16569	0.0870908	0.013156	3.70573e-11
GM-BAG	male	17	43840864	rs77849344	G	A	14958	0.0907002	0.0138516	6.02137e-11
GM-BAG	female	17	43840899	rs74918686	G	C	16566	0.0869814	0.0131605	3.97949e-11
GM-BAG	male	17	43840899	rs74918686	G	C	14956	0.0901875	0.0138553	7.7926e-11
GM-BAG	female	17	43840935	rs79545140	T	C	16566	0.0869814	0.0131605	3.97949e-11
GM-BAG	male	17	43840935	rs79545140	T	C	14956	0.0899627	0.0138556	8.6879e-11
GM-BAG	female	17	43841356	17:43841356_CTT_C	CTT	C	16380	0.0874901	0.0131865	3.35089e-11
GM-BAG	male	17	43841356	17:43841356_CTT_C	CTT	C	14768	0.0913183	0.0139065	5.3205e-11
GM-BAG	female	17	43841571	rs56369036	T	A	16571	0.0871644	0.0131551	3.55818e-11
GM-BAG	male	17	43841571	rs56369036	T	A	14961	0.0904307	0.0138509	6.84103e-11
GM-BAG	female	17	43841624	rs138939613	G	GATGGATGA	16554	0.0890585	0.0131713	1.41065e-11
GM-BAG	male	17	43841624	rs138939613	G	GATGGATGA	14941	0.0909808	0.0138727	5.62257e-11
GM-BAG	female	17	43841729	rs11079723	T	C	16566	0.0873813	0.0131573	3.20653e-11
GM-BAG	male	17	43841729	rs11079723	T	C	14955	0.0900367	0.0138603	8.50732e-11
GM-BAG	female	17	43841912	rs11079724	C	T	16570	0.0871852	0.0131557	3.52748e-11
GM-BAG	male	17	43841912	rs11079724	C	T	14957	0.0904432	0.0138498	6.77559e-11
GM-BAG	female	17	43842462	rs55707339	T	C	16557	0.0857304	0.0131745	7.87173e-11
GM-BAG	male	17	43842462	rs55707339	T	C	14945	0.0913641	0.0138593	4.47698e-11
GM-BAG	female	17	43842494	rs62055893	A	G	16561	0.085746	0.0131706	7.71054e-11
GM-BAG	male	17	43842494	rs62055893	A	G	14949	0.0914048	0.0138661	4.48616e-11
GM-BAG	female	17	43843395	rs75257002	C	T	16535	0.0857947	0.0131909	8.04008e-11
GM-BAG	male	17	43843395	rs75257002	C	T	14927	0.0896425	0.0138779	1.08391e-10
GM-BAG	female	17	43843943	rs62055894	G	A	16572	0.0869028	0.0131547	4.06275e-11
GM-BAG	male	17	43843943	rs62055894	G	A	14962	0.0897111	0.0138535	9.73179e-11
GM-BAG	female	17	43844044	rs62055895	A	G	16572	0.0869028	0.0131547	4.06275e-11
GM-BAG	male	17	43844044	rs62055895	A	G	14963	0.0899562	0.0138501	8.56685e-11
GM-BAG	female	17	43844201	rs62055896	C	T	16572	0.0869028	0.0131547	4.06275e-11
GM-BAG	male	17	43844201	rs62055896	C	T	14963	0.0899562	0.0138501	8.56685e-11
GM-BAG	female	17	43844486	rs55725840	T	A	16572	0.0869028	0.0131547	4.06275e-11
GM-BAG	male	17	43844486	rs55725840	T	A	14963	0.0899562	0.0138501	8.56685e-11
GM-BAG	female	17	43844559	rs56194509	T	G	16441	0.0847506	0.0132826	1.81169e-10
GM-BAG	male	17	43844559	rs56194509	T	G	14848	0.0878564	0.0140011	3.59388e-10
GM-BAG	female	17	43844560	rs55657917	T	G	16440	0.0845787	0.0132858	1.99008e-10
GM-BAG	male	17	43844560	rs55657917	T	G	14848	0.0878564	0.0140011	3.59388e-10
GM-BAG	female	17	43844798	rs56082319	G	A	16571	0.0868362	0.013155	4.20818e-11
GM-BAG	male	17	43844798	rs56082319	G	A	14962	0.0900004	0.0138507	8.40317e-11
GM-BAG	female	17	43844859	rs56109643	A	G	16572	0.0869028	0.0131547	4.06275e-11
GM-BAG	male	17	43844859	rs56109643	A	G	14963	0.0899562	0.0138501	8.56685e-11
GM-BAG	female	17	43844977	rs62055899	T	A	16567	0.0869601	0.0131622	4.04637e-11
GM-BAG	male	17	43844977	rs62055899	T	A	14956	0.0903694	0.013852	7.06998e-11
GM-BAG	female	17	43845002	rs62055900	C	G	16567	0.0869601	0.0131622	4.04637e-11
GM-BAG	male	17	43845002	rs62055900	C	G	14956	0.090133	0.0138519	7.91599e-11
GM-BAG	female	17	43845041	rs62055901	G	A	16570	0.0868473	0.013156	4.19807e-11
GM-BAG	male	17	43845041	rs62055901	G	A	14959	0.089916	0.0138506	8.74651e-11
GM-BAG	female	17	43845480	rs58089049	C	T	16468	0.0724457	0.0123997	5.23874e-09
GM-BAG	male	17	43845480	rs58089049	C	T	14860	0.0899344	0.0130099	4.94601e-12
GM-BAG	female	17	43846668	rs62055903	C	A	16573	0.0869041	0.0131541	4.05151e-11
GM-BAG	male	17	43846668	rs62055903	C	A	14964	0.0900917	0.0138506	8.04006e-11
GM-BAG	female	17	43846820	rs111374028	G	A	16573	0.0869041	0.0131541	4.05151e-11
GM-BAG	male	17	43846820	rs111374028	G	A	14964	0.0900917	0.0138506	8.04006e-11
GM-BAG	female	17	43847039	rs113934115	C	T	16573	0.0869041	0.0131541	4.05151e-11
GM-BAG	male	17	43847039	rs113934115	C	T	14964	0.0900917	0.0138506	8.04006e-11
GM-BAG	female	17	43847095	rs113762994	C	T	16565	0.0883444	0.0131592	1.96195e-11
GM-BAG	male	17	43847095	rs113762994	C	T	14949	0.090693	0.0138572	6.15105e-11
GM-BAG	female	17	43847374	rs62055928	G	A	16573	0.0869041	0.0131541	4.05151e-11
GM-BAG	male	17	43847374	rs62055928	G	A	14963	0.0901942	0.013851	7.66545e-11
GM-BAG	female	17	43847569	rs570010559	TTTTGTTTG	T	16384	0.0765882	0.0124669	8.26862e-10
GM-BAG	male	17	43847569	rs570010559	TTTTGTTTG	T	14779	0.0905328	0.0130823	4.69319e-12
GM-BAG	female	17	43847741	rs56268325	T	C	16574	0.0869253	0.0131534	3.99784e-11
GM-BAG	male	17	43847741	rs56268325	T	C	14964	0.0900917	0.0138506	8.04006e-11
GM-BAG	female	17	43847868	rs56070245	T	C	16574	0.0869253	0.0131534	3.99784e-11
GM-BAG	male	17	43847868	rs56070245	T	C	14965	0.0901392	0.0138498	7.83985e-11
GM-BAG	female	17	43847912	rs56387266	T	C	16574	0.0869253	0.0131534	3.99784e-11
GM-BAG	male	17	43847912	rs56387266	T	C	14965	0.0901392	0.0138498	7.83985e-11
GM-BAG	female	17	43848181	rs34303488	C	T	16574	0.0869253	0.0131534	3.99784e-11
GM-BAG	male	17	43848181	rs34303488	C	T	14964	0.0900151	0.01385	8.32644e-11
GM-BAG	female	17	43848412	rs62055932	A	G	16561	0.0859496	0.0131665	6.86462e-11
GM-BAG	male	17	43848412	rs62055932	A	G	14954	0.0899669	0.0138506	8.53507e-11
GM-BAG	female	17	43848461	rs62055933	G	A	16550	0.0867286	0.0131674	4.63529e-11
GM-BAG	male	17	43848461	rs62055933	G	A	14942	0.0903019	0.0138688	7.69593e-11
GM-BAG	female	17	43848638	rs62055934	G	A	16476	0.0895911	0.0131931	1.15377e-11
GM-BAG	male	17	43848638	rs62055934	G	A	14859	0.0890828	0.0139028	1.5233e-10
GM-BAG	female	17	43848646	17:43848646_AG_A	AG	A	16481	0.0887461	0.013197	1.81699e-11
GM-BAG	male	17	43848646	17:43848646_AG_A	AG	A	14859	0.0895854	0.0139102	1.22922e-10
GM-BAG	female	17	43848750	rs62055935	T	C	16484	0.0893809	0.0132463	1.55324e-11
GM-BAG	male	17	43848750	rs62055935	T	C	14886	0.0903539	0.0139467	9.55512e-11
GM-BAG	female	17	43848761	rs62055936	T	A	16485	0.0887638	0.013246	2.13436e-11
GM-BAG	male	17	43848761	rs62055936	T	A	14890	0.0897891	0.0139438	1.23648e-10
GM-BAG	female	17	43848968	rs62055937	G	T	16529	0.0863693	0.013185	5.90072e-11
GM-BAG	male	17	43848968	rs62055937	G	T	14935	0.0914071	0.0138699	4.5361e-11
GM-BAG	female	17	43849327	rs76294809	G	A	16574	0.0872117	0.013151	3.42355e-11
GM-BAG	male	17	43849327	rs76294809	G	A	14962	0.0897638	0.0138482	9.33647e-11
GM-BAG	female	17	43849366	rs75916678	T	C	16559	0.086965	0.0131581	3.98132e-11
GM-BAG	male	17	43849366	rs75916678	T	C	14954	0.0901229	0.0138519	7.95499e-11
GM-BAG	female	17	43849415	rs79730878	T	C	16454	0.0844839	0.0131174	1.22287e-10
GM-BAG	male	17	43849415	rs79730878	T	C	14872	0.0887023	0.0137926	1.30528e-10
GM-BAG	female	17	43849572	17:43849572_AT_A	AT	A	16563	0.0884811	0.0131596	1.82964e-11
GM-BAG	male	17	43849572	17:43849572_AT_A	AT	A	14951	0.091144	0.0138542	4.90058e-11
GM-BAG	female	17	43849656	rs62055938	C	A	16574	0.0872454	0.0131534	3.3925e-11
GM-BAG	male	17	43849656	rs62055938	C	A	14963	0.0899856	0.0138481	8.39351e-11
GM-BAG	female	17	43849787	rs62055939	A	T	16574	0.0872454	0.0131534	3.3925e-11
GM-BAG	male	17	43849787	rs62055939	A	T	14963	0.0899856	0.0138481	8.39351e-11
GM-BAG	female	17	43849896	rs62055940	A	G	16574	0.0872454	0.0131534	3.3925e-11
GM-BAG	male	17	43849896	rs62055940	A	G	14963	0.0899856	0.0138481	8.39351e-11
GM-BAG	female	17	43850037	rs375912859	C	CTT	16466	0.0880596	0.0131705	2.36542e-11
GM-BAG	male	17	43850037	rs375912859	C	CTT	14874	0.0902697	0.0138743	7.95071e-11
GM-BAG	female	17	43850519	rs76885724	C	T	16574	0.0872454	0.0131534	3.3925e-11
GM-BAG	male	17	43850519	rs76885724	C	T	14963	0.0899856	0.0138481	8.39351e-11
GM-BAG	female	17	43850645	rs60814418	C	T	16566	0.0857412	0.0131347	6.86594e-11
GM-BAG	male	17	43850645	rs60814418	C	T	14946	0.0908655	0.0138287	5.17017e-11
GM-BAG	female	17	43850932	rs113518470	C	T	16571	0.0890173	0.0131596	1.38294e-11
GM-BAG	male	17	43850932	rs113518470	C	T	14955	0.0901207	0.0138607	8.18271e-11
GM-BAG	female	17	43850935	17:43850935_CA_C	CA	C	16469	0.0883467	0.013299	3.16793e-11
GM-BAG	male	17	43850935	17:43850935_CA_C	CA	C	14871	0.0911573	0.0139761	7.14342e-11
GM-BAG	female	17	43850966	rs62055942	A	G	16574	0.0872454	0.0131534	3.3925e-11
GM-BAG	male	17	43850966	rs62055942	A	G	14963	0.0899856	0.0138481	8.39351e-11
GM-BAG	female	17	43851018	rs62055943	T	C	16574	0.0872454	0.0131534	3.3925e-11
GM-BAG	male	17	43851018	rs62055943	T	C	14963	0.0899856	0.0138481	8.39351e-11
GM-BAG	female	17	43851209	rs113246445	A	AT	16572	0.0887167	0.0131569	1.60301e-11
GM-BAG	male	17	43851209	rs113246445	A	AT	14956	0.090448	0.0138576	6.92816e-11
GM-BAG	female	17	43851851	rs62055945	G	A	16574	0.0872454	0.0131534	3.3925e-11
GM-BAG	male	17	43851851	rs62055945	G	A	14965	0.0901392	0.0138498	7.83985e-11
GM-BAG	female	17	43851971	rs62055946	C	A	16573	0.0871767	0.0131537	3.5181e-11
GM-BAG	male	17	43851971	rs62055946	C	A	14965	0.0901392	0.0138498	7.83985e-11
GM-BAG	female	17	43852605	rs62055947	C	T	16541	0.0868847	0.0132016	4.80178e-11
GM-BAG	male	17	43852605	rs62055947	C	T	14928	0.0894351	0.0138935	1.25434e-10
GM-BAG	female	17	43852621	rs62055948	T	C	16541	0.0868847	0.0132016	4.80178e-11
GM-BAG	male	17	43852621	rs62055948	T	C	14926	0.0896337	0.0138934	1.1414e-10
GM-BAG	female	17	43852733	rs113871181	G	A	16543	0.0870436	0.0131794	4.11022e-11
GM-BAG	male	17	43852733	rs113871181	G	A	14932	0.0900949	0.0138875	9.00439e-11
GM-BAG	female	17	43852742	rs111370985	T	C	16534	0.0862694	0.0131799	6.10337e-11
GM-BAG	male	17	43852742	rs111370985	T	C	14925	0.0899202	0.0138908	9.88362e-11
GM-BAG	female	17	43853109	rs55787105	G	A	16571	0.0873182	0.013158	3.32046e-11
GM-BAG	male	17	43853109	rs55787105	G	A	14961	0.09009	0.0138529	8.10627e-11
GM-BAG	female	17	43853133	rs62055950	T	C	16573	0.0871681	0.0131539	3.53582e-11
GM-BAG	male	17	43853133	rs62055950	T	C	14965	0.0901392	0.0138498	7.83985e-11
GM-BAG	female	17	43853235	rs56043078	T	G	16574	0.0872454	0.0131534	3.3925e-11
GM-BAG	male	17	43853235	rs56043078	T	G	14965	0.0901392	0.0138498	7.83985e-11
GM-BAG	female	17	43853457	rs77965652	A	G	16574	0.0872454	0.0131534	3.3925e-11
GM-BAG	male	17	43853457	rs77965652	A	G	14965	0.0901392	0.0138498	7.83985e-11
GM-BAG	female	17	43853526	rs55849949	A	G	16574	0.0872454	0.0131534	3.3925e-11
GM-BAG	male	17	43853526	rs55849949	A	G	14965	0.0901392	0.0138498	7.83985e-11
GM-BAG	female	17	43854267	rs55991914	C	T	16574	0.0872454	0.0131534	3.3925e-11
GM-BAG	male	17	43854267	rs55991914	C	T	14965	0.0901392	0.0138498	7.83985e-11
GM-BAG	female	17	43854340	rs62055955	A	G	16574	0.0872454	0.0131534	3.3925e-11
GM-BAG	male	17	43854340	rs62055955	A	G	14965	0.0901392	0.0138498	7.83985e-11
GM-BAG	female	17	43854449	rs62055956	C	T	16553	0.0864775	0.0131535	5.02723e-11
GM-BAG	male	17	43854449	rs62055956	C	T	14945	0.0893362	0.013853	1.16156e-10
GM-BAG	female	17	43854536	rs62055957	C	A	16574	0.0872454	0.0131534	3.3925e-11
GM-BAG	male	17	43854536	rs62055957	C	A	14963	0.0899856	0.0138481	8.39351e-11
GM-BAG	female	17	43855228	rs4074462	G	T	16574	0.0870623	0.0131533	3.7262e-11
GM-BAG	male	17	43855228	rs4074462	G	T	14963	0.0898955	0.013849	8.78893e-11
GM-BAG	female	17	43855501	17:43855501_AC_A	AC	A	16540	0.0902606	0.0131794	7.72051e-12
GM-BAG	male	17	43855501	17:43855501_AC_A	AC	A	14927	0.0898593	0.0138769	9.74782e-11
GM-BAG	female	17	43855503	rs56371647	C	T	16552	0.0888522	0.0131646	1.53434e-11
GM-BAG	male	17	43855503	rs56371647	C	T	14951	0.090558	0.0138572	6.56245e-11
GM-BAG	female	17	43856341	rs111878933	C	T	16521	0.0877348	0.0132357	3.49239e-11
GM-BAG	male	17	43856341	rs111878933	C	T	14908	0.0871904	0.0139191	3.85287e-10
GM-BAG	female	17	43856372	rs111735741	G	A	16521	0.0877348	0.0132357	3.49239e-11
GM-BAG	male	17	43856372	rs111735741	G	A	14908	0.0871904	0.0139191	3.85287e-10
GM-BAG	female	17	43856639	rs62057061	C	G	16588	0.0854116	0.0131572	8.73124e-11
GM-BAG	male	17	43856639	rs62057061	C	G	14969	0.0919191	0.0138443	3.25584e-11
GM-BAG	female	17	43856710	rs62057062	G	A	16570	0.0863066	0.0131584	5.57485e-11
GM-BAG	male	17	43856710	rs62057062	G	A	14966	0.0899343	0.01385	8.65336e-11
GM-BAG	female	17	43856730	rs62057063	C	T	16548	0.0871465	0.0131832	3.94906e-11
GM-BAG	male	17	43856730	rs62057063	C	T	14953	0.0895602	0.0138671	1.09031e-10
GM-BAG	female	17	43857033	rs62057064	C	T	16569	0.0863885	0.0131585	5.35069e-11
GM-BAG	male	17	43857033	rs62057064	C	T	14965	0.0900483	0.0138503	8.20254e-11
GM-BAG	female	17	43857129	rs76830096	A	C	16572	0.0872242	0.0131543	3.44086e-11
GM-BAG	male	17	43857129	rs76830096	A	C	14966	0.0900649	0.0138494	8.11441e-11
GM-BAG	female	17	43857989	rs111433752	T	G	16227	0.0946498	0.0135212	2.65757e-12
GM-BAG	male	17	43857989	rs111433752	T	G	14635	0.0906055	0.014166	1.64379e-10
GM-BAG	female	17	43857990	rs111664122	T	C	16226	0.094422	0.01352	2.98325e-12
GM-BAG	male	17	43857990	rs111664122	T	C	14634	0.090682	0.0141668	1.59033e-10
GM-BAG	female	17	43858187	rs62057065	G	T	16568	0.0874554	0.0131564	3.07701e-11
GM-BAG	male	17	43858187	rs62057065	G	T	14963	0.0899181	0.0138545	8.84454e-11
GM-BAG	female	17	43858307	rs62057066	T	C	16453	0.0885599	0.0132757	2.62512e-11
GM-BAG	male	17	43858307	rs62057066	T	C	14869	0.0915307	0.0139827	6.10284e-11
GM-BAG	female	17	43858326	rs62057067	C	T	16573	0.0872384	0.0131542	3.41472e-11
GM-BAG	male	17	43858326	rs62057067	C	T	14966	0.0900649	0.0138494	8.11441e-11
GM-BAG	female	17	43858482	rs78917495	C	T	16568	0.0873538	0.0131561	3.23896e-11
GM-BAG	male	17	43858482	rs78917495	C	T	14958	0.0903134	0.0138529	7.28323e-11
GM-BAG	female	17	43858629	rs62057068	A	G	16578	0.0875232	0.0131515	2.92166e-11
GM-BAG	male	17	43858629	rs62057068	A	G	14966	0.0900649	0.0138494	8.11441e-11
GM-BAG	female	17	43859065	rs62057069	T	C	16583	0.0880666	0.0131508	2.20038e-11
GM-BAG	male	17	43859065	rs62057069	T	C	14967	0.0898998	0.0138496	8.78773e-11
GM-BAG	female	17	43859640	rs62057070	A	G	16585	0.088201	0.0131499	2.04582e-11
GM-BAG	male	17	43859640	rs62057070	A	G	14968	0.0901622	0.0138463	7.67042e-11
GM-BAG	female	17	43859691	rs62057071	C	G	16585	0.088201	0.0131499	2.04582e-11
GM-BAG	male	17	43859691	rs62057071	C	G	14968	0.0901622	0.0138463	7.67042e-11
GM-BAG	female	17	43859929	rs145503157	C	CACG	16566	0.0882223	0.0131559	2.06593e-11
GM-BAG	male	17	43859929	rs145503157	C	CACG	14945	0.0900153	0.013852	8.37762e-11
GM-BAG	female	17	43861117	rs62057073	C	T	16588	0.0872633	0.0131611	3.45089e-11
GM-BAG	male	17	43861117	rs62057073	C	T	14969	0.0900215	0.0138486	8.26529e-11
GM-BAG	female	17	43871982	rs56319902	C	T	16588	0.0889761	0.0131603	1.41636e-11
GM-BAG	male	17	43871982	rs56319902	C	T	14969	0.0906587	0.0138592	6.29234e-11
GM-BAG	female	17	43872228	rs55943044	G	A	16586	0.0880064	0.0131555	2.30794e-11
GM-BAG	male	17	43872228	rs55943044	G	A	14959	0.0909475	0.01387	5.66405e-11
GM-BAG	female	17	43879308	rs80184151	A	G	16588	0.0878619	0.0131386	2.34564e-11
GM-BAG	male	17	43879308	rs80184151	A	G	14969	0.0896165	0.0138451	9.92074e-11
GM-BAG	female	17	43881790	rs17689378	C	T	16588	0.0875158	0.0131363	2.78384e-11
GM-BAG	male	17	43881790	rs17689378	C	T	14969	0.0898412	0.0138477	8.98277e-11
GM-BAG	female	17	43885291	rs62057101	G	A	16586	0.0878622	0.0131423	2.37602e-11
GM-BAG	male	17	43885291	rs62057101	G	A	14961	0.0896827	0.0138475	9.68405e-11
GM-BAG	female	17	43887480	rs62057103	T	C	16532	0.0880194	0.0131517	2.26252e-11
GM-BAG	male	17	43887480	rs62057103	T	C	14906	0.0901108	0.0138668	8.38012e-11
GM-BAG	female	17	43892784	rs55915917	T	G	16428	0.0864243	0.0132916	8.14379e-11
GM-BAG	male	17	43892784	rs55915917	T	G	14787	0.0880016	0.0140444	3.80832e-10
GM-BAG	female	17	43892788	rs55668363	G	A	16440	0.0860364	0.0132872	9.74102e-11
GM-BAG	male	17	43892788	rs55668363	G	A	14800	0.0889668	0.0140628	2.58184e-10
[truncated: 4,378 more rows]

## Sheet: Supplementary_Data3
Supplementary Data 3: The table contains the genome-wide associations between the European GWAS (Discovery) and non-European GWAS (Replication) in ancestry-specific GWAS. We present the results for SNPs passing the genome-wide P-value threshold (5x10-8) in the Discovery.
BAG	Type	CHROM	POS	ID	A2	A1	N	BETA	SE	P
GM-BAG	EUR	1	215139887	rs1452628	A	T	31344	-0.0626898	0.0082485	3.04043e-14
GM-BAG	nonEUR	1	215139887	rs1452628	A	T	4509	-0.0455167	0.0211044	0.0310787
GM-BAG	EUR	1	215141570	rs10494988	C	T	31363	-0.0615587	0.00825759	9.23268e-14
GM-BAG	nonEUR	1	215141570	rs10494988	C	T	4514	-0.0509944	0.0210707	0.0155531
GM-BAG	EUR	1	215152832	rs76641944	T	A	31549	-0.0880169	0.0154215	1.15724e-08
GM-BAG	nonEUR	1	215152832	rs76641944	T	A	4621	-0.105053	0.0377903	0.00545982
GM-BAG	EUR	1	215154276	rs59084003	C	T	31557	-0.0893142	0.015416	6.95425e-09
GM-BAG	nonEUR	1	215154276	rs59084003	C	T	4646	-0.100024	0.0382036	0.00886883
GM-BAG	EUR	1	215159029	rs12403837	G	A	31355	-0.0870378	0.015663	2.76853e-08
GM-BAG	nonEUR	1	215159029	rs12403837	G	A	4575	-0.115402	0.0396581	0.00363269
GM-BAG	EUR	2	203829582	rs150289443	T	TTA	30619	-0.070615	0.0127981	3.46429e-08
GM-BAG	nonEUR	2	203829582	rs150289443	T	TTA	4517	-0.090172	0.0357578	0.0117116
GM-BAG	EUR	2	203832120	rs72928605	A	G	31536	-0.0681368	0.0120717	1.67242e-08
GM-BAG	nonEUR	2	203832120	rs72928605	A	G	4641	-0.0681032	0.0340781	0.0457268
GM-BAG	EUR	2	203833018	rs149268645	G	A	31531	-0.0680976	0.0120719	1.70523e-08
GM-BAG	nonEUR	2	203833018	rs149268645	G	A	4640	-0.0670769	0.0340758	0.0490741
GM-BAG	EUR	2	203933339	rs72934514	A	G	31468	-0.0680029	0.0121242	2.05351e-08
GM-BAG	nonEUR	2	203933339	rs72934514	A	G	4633	-0.0703235	0.0342005	0.039818
GM-BAG	EUR	2	203990789	rs72934556	T	G	31455	-0.0680414	0.012124	2.01519e-08
GM-BAG	nonEUR	2	203990789	rs72934556	T	G	4634	-0.071035	0.0341883	0.0377864
GM-BAG	EUR	2	204015972	rs140201293	T	C	31400	-0.0669389	0.0121111	3.28207e-08
GM-BAG	nonEUR	2	204015972	rs140201293	T	C	4625	-0.069194	0.0340938	0.0424624
GM-BAG	EUR	17	43463493	rs79724577	A	C	31400	0.080906	0.0103382	5.19664e-15
GM-BAG	nonEUR	17	43463493	rs79724577	A	C	4625	0.0582259	0.0283758	0.0402302
GM-BAG	EUR	17	43471489	rs4763	G	A	31372	0.082356	0.0103278	1.58492e-15
GM-BAG	nonEUR	17	43471489	rs4763	G	A	4602	0.0591769	0.0282614	0.0363223
GM-BAG	EUR	17	43473307	rs62064597	C	G	31381	0.0809904	0.0103336	4.73652e-15
GM-BAG	nonEUR	17	43473307	rs62064597	C	G	4624	0.056539	0.0285702	0.0478812
GM-BAG	EUR	17	43474668	rs62064598	C	G	31382	0.0809543	0.0103268	4.67589e-15
GM-BAG	nonEUR	17	43474668	rs62064598	C	G	4598	0.0619148	0.0283403	0.0289621
GM-BAG	EUR	17	43475929	rs2028078	G	A	31374	0.0814675	0.0103346	3.30028e-15
GM-BAG	nonEUR	17	43475929	rs2028078	G	A	4602	0.0584651	0.028472	0.0400878
GM-BAG	EUR	17	43479748	rs55793500	T	C	31353	0.082008	0.0103328	2.14602e-15
GM-BAG	nonEUR	17	43479748	rs55793500	T	C	4586	0.0591836	0.028321	0.0366956
GM-BAG	EUR	17	43480701	rs62064600	G	A	31355	0.0819819	0.0103322	2.18202e-15
GM-BAG	nonEUR	17	43480701	rs62064600	G	A	4590	0.0603315	0.0283255	0.0332298
GM-BAG	EUR	17	43483551	rs56236914	C	T	31338	0.082157	0.0103353	1.94018e-15
GM-BAG	nonEUR	17	43483551	rs56236914	C	T	4588	0.0609156	0.0283282	0.0315795
GM-BAG	EUR	17	43484496	rs62064603	C	T	31342	0.0822406	0.01033	1.75926e-15
GM-BAG	nonEUR	17	43484496	rs62064603	C	T	4588	0.0611184	0.0283215	0.030978
GM-BAG	EUR	17	43484598	rs73984391	G	T	31354	0.0820934	0.0103264	1.92913e-15
GM-BAG	nonEUR	17	43484598	rs73984391	G	T	4574	0.0603145	0.0279439	0.0309478
GM-BAG	EUR	17	43484903	rs1808189	T	C	30771	0.0842558	0.010624	2.25278e-15
GM-BAG	nonEUR	17	43484903	rs1808189	T	C	4484	0.0602267	0.0286175	0.0353873
GM-BAG	EUR	17	43485486	17:43485486_CA_C	CA	C	31090	0.0796827	0.0104284	2.21819e-14
GM-BAG	nonEUR	17	43485486	17:43485486_CA_C	CA	C	4520	0.0664892	0.028769	0.02087
GM-BAG	EUR	17	43485551	rs62064637	T	G	31349	0.0822975	0.0103286	1.6682e-15
GM-BAG	nonEUR	17	43485551	rs62064637	T	G	4590	0.0609203	0.0283204	0.0315194
GM-BAG	EUR	17	43487217	rs36078910	G	A	31363	0.0823401	0.0103247	1.57407e-15
GM-BAG	nonEUR	17	43487217	rs36078910	G	A	4601	0.05574	0.0283794	0.0495781
GM-BAG	EUR	17	43487574	rs35327136	C	A	31354	0.0816096	0.0103362	2.98512e-15
GM-BAG	nonEUR	17	43487574	rs35327136	C	A	4600	0.056263	0.0282824	0.0467237
GM-BAG	EUR	17	43488382	rs8071011	C	T	31361	0.0829564	0.0103263	9.7987e-16
GM-BAG	nonEUR	17	43488382	rs8071011	C	T	4599	0.0572106	0.0283528	0.0436686
GM-BAG	EUR	17	43488792	rs62064641	T	C	31343	0.0816609	0.0103137	2.49885e-15
GM-BAG	nonEUR	17	43488792	rs62064641	T	C	4596	0.0567941	0.0282899	0.0447471
GM-BAG	EUR	17	43490853	rs62064643	G	A	31383	0.0818074	0.0103288	2.44683e-15
GM-BAG	nonEUR	17	43490853	rs62064643	G	A	4619	0.0570863	0.0285378	0.0455182
GM-BAG	EUR	17	43491003	rs34063617	G	A	31374	0.0825623	0.0103222	1.30194e-15
GM-BAG	nonEUR	17	43491003	rs34063617	G	A	4600	0.0559584	0.0283263	0.0482723
GM-BAG	EUR	17	43492357	rs12940792	C	T	31376	0.0826622	0.0103221	1.20333e-15
GM-BAG	nonEUR	17	43492357	rs12940792	C	T	4599	0.05813	0.0283537	0.0404042
GM-BAG	EUR	17	43493101	rs12947718	G	A	31378	0.0826384	0.0103216	1.22248e-15
GM-BAG	nonEUR	17	43493101	rs12947718	G	A	4604	0.0592521	0.0283542	0.0366984
GM-BAG	EUR	17	43493504	rs71373560	C	T	31379	0.0826019	0.0103215	1.25707e-15
GM-BAG	nonEUR	17	43493504	rs71373560	C	T	4599	0.05813	0.0283537	0.0404042
GM-BAG	EUR	17	43493560	rs34915103	C	G	31379	0.0826019	0.0103215	1.25707e-15
GM-BAG	nonEUR	17	43493560	rs34915103	C	G	4599	0.05813	0.0283537	0.0404042
GM-BAG	EUR	17	43493835	rs12942951	T	C	31376	0.0827914	0.0103235	1.09642e-15
GM-BAG	nonEUR	17	43493835	rs12942951	T	C	4598	0.0583245	0.0283618	0.0397955
GM-BAG	EUR	17	43495216	rs35884427	G	A	31389	0.0831076	0.0103171	8.20719e-16
GM-BAG	nonEUR	17	43495216	rs35884427	G	A	4601	0.0578653	0.0283471	0.041277
GM-BAG	EUR	17	43495852	rs34286926	A	G	31418	0.0831156	0.0103084	7.71172e-16
GM-BAG	nonEUR	17	43495852	rs34286926	A	G	4602	0.0607281	0.0283531	0.0322578
GM-BAG	EUR	17	43496465	rs56378631	T	C	31427	0.0830939	0.0103051	7.68374e-16
GM-BAG	nonEUR	17	43496465	rs56378631	T	C	4606	0.0574294	0.0283286	0.0426935
GM-BAG	EUR	17	43496828	rs12946723	C	T	31433	0.082878	0.010305	9.1071e-16
GM-BAG	nonEUR	17	43496828	rs12946723	C	T	4606	0.0574294	0.0283286	0.0426935
GM-BAG	EUR	17	43497210	rs12952764	G	A	31441	0.0830315	0.0103043	8.03237e-16
GM-BAG	nonEUR	17	43497210	rs12952764	G	A	4607	0.0572729	0.0283287	0.0432624
GM-BAG	EUR	17	43498180	rs35420583	C	T	31475	0.0839225	0.0102936	3.68327e-16
GM-BAG	nonEUR	17	43498180	rs35420583	C	T	4611	0.0572252	0.0283059	0.0432684
GM-BAG	EUR	17	43498181	rs34792542	A	G	31353	0.0843094	0.0103489	3.87797e-16
GM-BAG	nonEUR	17	43498181	rs34792542	A	G	4598	0.0581483	0.0284195	0.0408065
GM-BAG	EUR	17	43499328	rs35519908	T	C	31505	0.0842741	0.0102818	2.56946e-16
GM-BAG	nonEUR	17	43499328	rs35519908	T	C	4617	0.0575108	0.0282274	0.041666
GM-BAG	EUR	17	43499839	rs12942666	A	G	31541	0.0843848	0.0102728	2.21375e-16
GM-BAG	nonEUR	17	43499839	rs12942666	A	G	4622	0.0568822	0.0282081	0.0438032
GM-BAG	EUR	17	43500587	rs62064646	G	A	31534	0.0842995	0.0102738	2.38675e-16
GM-BAG	nonEUR	17	43500587	rs62064646	G	A	4606	0.0549745	0.0279137	0.0489619
GM-BAG	EUR	17	43500621	rs62064647	G	A	31541	0.0843848	0.0102728	2.21375e-16
GM-BAG	nonEUR	17	43500621	rs62064647	G	A	4621	0.0564602	0.0282146	0.0454398
GM-BAG	EUR	17	43501442	rs7222389	T	C	31540	0.084259	0.0102729	2.45116e-16
GM-BAG	nonEUR	17	43501442	rs7222389	T	C	4624	0.0565044	0.0282039	0.0451904
GM-BAG	EUR	17	43501591	rs55648326	T	C	31533	0.0841738	0.0102738	2.64236e-16
GM-BAG	nonEUR	17	43501591	rs55648326	T	C	4609	0.0560723	0.0279378	0.0448036
GM-BAG	EUR	17	43501940	rs56212100	G	A	31540	0.084259	0.0102729	2.45116e-16
GM-BAG	nonEUR	17	43501940	rs56212100	G	A	4624	0.0565044	0.0282039	0.0451904
GM-BAG	EUR	17	43502044	17:43502044_AG_A	AG	A	31208	0.0841245	0.0104346	7.76758e-16
GM-BAG	nonEUR	17	43502044	17:43502044_AG_A	AG	A	4594	0.0598575	0.0284472	0.0354189
GM-BAG	EUR	17	43502111	rs62064649	A	G	31539	0.0843913	0.0102712	2.17788e-16
GM-BAG	nonEUR	17	43502111	rs62064649	A	G	4624	0.0565044	0.0282039	0.0451904
GM-BAG	EUR	17	43502241	rs35626715	T	C	31538	0.0844512	0.010271	2.07253e-16
GM-BAG	nonEUR	17	43502241	rs35626715	T	C	4624	0.0565044	0.0282039	0.0451904
GM-BAG	EUR	17	43503284	rs76344126	G	A	31482	0.0840276	0.0103103	3.77603e-16
GM-BAG	nonEUR	17	43503284	rs76344126	G	A	4633	0.0602558	0.0284855	0.0344562
GM-BAG	EUR	17	43503294	rs7209501	A	C	31502	0.0841807	0.0102955	3.03173e-16
GM-BAG	nonEUR	17	43503294	rs7209501	A	C	4625	0.0575737	0.0283268	0.0421619
GM-BAG	EUR	17	43513896	rs62064654	C	T	31475	0.0850564	0.0102987	1.52651e-16
GM-BAG	nonEUR	17	43513896	rs62064654	C	T	4635	0.0568343	0.0283891	0.0453456
GM-BAG	EUR	17	43516402	rs17631303	A	G	31472	0.0849758	0.0102992	1.63476e-16
GM-BAG	nonEUR	17	43516402	rs17631303	A	G	4634	0.0572808	0.0283833	0.0436368
GM-BAG	EUR	17	43517054	rs62064657	G	A	31472	0.0849758	0.0102992	1.63476e-16
GM-BAG	nonEUR	17	43517054	rs62064657	G	A	4634	0.0572808	0.0283833	0.0436368
GM-BAG	EUR	17	43520272	rs62065374	G	A	31473	0.0849995	0.010299	1.60175e-16
GM-BAG	nonEUR	17	43520272	rs62065374	G	A	4634	0.0566208	0.028393	0.0461907
GM-BAG	EUR	17	43522361	rs62065378	T	C	31454	0.084955	0.0103022	1.69669e-16
GM-BAG	nonEUR	17	43522361	rs62065378	T	C	4631	0.0559807	0.0283158	0.0480993
GM-BAG	EUR	17	43525365	rs62065379	C	T	31437	0.0852603	0.0103048	1.34789e-16
GM-BAG	nonEUR	17	43525365	rs62065379	C	T	4626	0.0591543	0.0284023	0.0373308
GM-BAG	EUR	17	43527323	rs112538459	C	T	31437	0.0852603	0.0103048	1.34789e-16
GM-BAG	nonEUR	17	43527323	rs112538459	C	T	4628	0.0563658	0.0283636	0.0469522
GM-BAG	EUR	17	43532804	rs62065384	C	T	31425	0.0862415	0.0103106	6.29017e-17
GM-BAG	nonEUR	17	43532804	rs62065384	C	T	4623	0.0561668	0.0284885	0.048719
GM-BAG	EUR	17	43534694	rs62065385	C	T	31447	0.0847823	0.0103027	1.95816e-16
GM-BAG	nonEUR	17	43534694	rs62065385	C	T	4626	0.0564504	0.0284545	0.0473275
GM-BAG	EUR	17	43537711	rs62065388	C	T	31423	0.0863075	0.0103108	5.96544e-17
GM-BAG	nonEUR	17	43537711	rs62065388	C	T	4622	0.0566104	0.0284828	0.0469231
GM-BAG	EUR	17	43538523	rs111423688	G	A	31443	0.0853732	0.0103049	1.23029e-16
GM-BAG	nonEUR	17	43538523	rs111423688	G	A	4627	0.0582031	0.0284602	0.0409044
GM-BAG	EUR	17	43538807	rs62065389	T	G	31445	0.0849541	0.0103047	1.72629e-16
GM-BAG	nonEUR	17	43538807	rs62065389	T	G	4627	0.0586245	0.0284645	0.0394956
GM-BAG	EUR	17	43543083	rs7219532	T	A	31132	0.0860345	0.0103815	1.20421e-16
GM-BAG	nonEUR	17	43543083	rs7219532	T	A	4583	0.0561411	0.0284385	0.0484279
GM-BAG	EUR	17	43551546	rs77132763	C	T	31427	0.0870003	0.010343	4.21609e-17
GM-BAG	nonEUR	17	43551546	rs77132763	C	T	4635	0.0559727	0.0285088	0.0496658
GM-BAG	EUR	17	43556807	rs55925547	T	C	31531	0.0878164	0.0102788	1.3608e-17
GM-BAG	nonEUR	17	43556807	rs55925547	T	C	4613	0.0599349	0.0279471	0.0320382
GM-BAG	EUR	17	43568928	rs111392251	T	A	31412	0.0905135	0.010305	1.66459e-18
GM-BAG	nonEUR	17	43568928	rs111392251	T	A	4621	0.0583045	0.0283641	0.0398797
GM-BAG	EUR	17	43569770	rs62065448	C	T	31279	0.0874571	0.010381	3.76815e-17
GM-BAG	nonEUR	17	43569770	rs62065448	C	T	4614	0.0566904	0.0285299	0.046976
GM-BAG	EUR	17	43707838	17:43707838_TG_T	TG	T	31014	0.0923251	0.00975877	3.26642e-21
GM-BAG	nonEUR	17	43707838	17:43707838_TG_T	TG	T	4584	0.0586211	0.0269905	0.0299129
GM-BAG	EUR	17	43707848	rs593720	G	T	31113	0.0920547	0.00972486	3.10787e-21
GM-BAG	nonEUR	17	43707848	rs593720	G	T	4595	0.0576013	0.0269451	0.0325916
GM-BAG	EUR	17	43708415	17:43708415_CA_C	CA	C	31390	0.0896626	0.00960471	1.07139e-20
GM-BAG	nonEUR	17	43708415	17:43708415_CA_C	CA	C	4619	0.0599586	0.0266532	0.0245221
GM-BAG	EUR	17	43715427	rs2942166	T	C	31556	0.0880436	0.009533	2.72259e-20
GM-BAG	nonEUR	17	43715427	rs2942166	T	C	4631	0.0513704	0.0260991	0.0490955
GM-BAG	EUR	17	43723930	rs406400	A	G	30918	0.0895175	0.00978263	5.99637e-20
GM-BAG	nonEUR	17	43723930	rs406400	A	G	4576	0.061379	0.027112	0.0236267
GM-BAG	EUR	17	43751598	17:43751598_GT_G	GT	G	31258	0.0883372	0.00963873	5.25791e-20
GM-BAG	nonEUR	17	43751598	17:43751598_GT_G	GT	G	4617	0.0640115	0.0266725	0.0164385
GM-BAG	EUR	17	43752078	rs113155081	A	AC	31512	0.0879945	0.00955454	3.46685e-20
GM-BAG	nonEUR	17	43752078	rs113155081	A	AC	4640	0.0623858	0.0264076	0.0181973
GM-BAG	EUR	17	43773058	17:43773058_GA_G	GA	G	31197	0.0873765	0.00955093	6.11492e-20
GM-BAG	nonEUR	17	43773058	17:43773058_GA_G	GA	G	4493	0.0626685	0.0264559	0.0178884
GM-BAG	EUR	17	43785104	rs112908630	C	CTTA	30745	0.0867432	0.00982183	1.08477e-18
GM-BAG	nonEUR	17	43785104	rs112908630	C	CTTA	4569	0.0554402	0.0269297	0.0395792
GM-BAG	EUR	17	43785349	rs61667602	T	C	31531	0.0889549	0.00953684	1.15247e-20
GM-BAG	nonEUR	17	43785349	rs61667602	T	C	4622	0.0589189	0.0263227	0.0252469
GM-BAG	EUR	17	43798348	rs3072094	TTTG	T	30985	0.0881222	0.00952379	2.32194e-20
GM-BAG	nonEUR	17	43798348	rs3072094	TTTG	T	4568	0.0640542	0.0263174	0.0149748
GM-BAG	EUR	17	43804317	rs9897399	G	A	31545	0.0888868	0.00952929	1.14972e-20
GM-BAG	nonEUR	17	43804317	rs9897399	G	A	4637	0.0604795	0.0262732	0.021382
GM-BAG	EUR	17	43806015	rs4401083	G	A	31549	0.0888199	0.00953652	1.31256e-20
GM-BAG	nonEUR	17	43806015	rs4401083	G	A	4641	0.0640388	0.0263532	0.0151355
GM-BAG	EUR	17	43806264	rs1880752	C	T	31551	0.0888873	0.00953628	1.22555e-20
GM-BAG	nonEUR	17	43806264	rs1880752	C	T	4642	0.0638879	0.0263501	0.015364
GM-BAG	EUR	17	43806451	rs4617909	C	T	31550	0.0888257	0.00953617	1.30089e-20
GM-BAG	nonEUR	17	43806451	rs4617909	C	T	4642	0.0638879	0.0263501	0.015364
GM-BAG	EUR	17	43806925	rs2902662	G	A	31551	0.0888873	0.00953628	1.22555e-20
GM-BAG	nonEUR	17	43806925	rs2902662	G	A	4642	0.0638879	0.0263501	0.015364
GM-BAG	EUR	17	43807063	rs2864087	C	T	31551	0.0888873	0.00953628	1.22555e-20
GM-BAG	nonEUR	17	43807063	rs2864087	C	T	4641	0.0639015	0.0263541	0.0153581
GM-BAG	EUR	17	43807099	rs2902661	G	A	31519	0.0888209	0.00953865	1.33721e-20
GM-BAG	nonEUR	17	43807099	rs2902661	G	A	4641	0.0641409	0.0263508	0.0149658
GM-BAG	EUR	17	43807113	rs4609899	C	T	31536	0.0887781	0.00954422	1.46754e-20
GM-BAG	nonEUR	17	43807113	rs4609899	C	T	4639	0.0643429	0.0263879	0.0147919
GM-BAG	EUR	17	43807134	rs4471726	T	C	31537	0.0888394	0.00954415	1.38086e-20
GM-BAG	nonEUR	17	43807134	rs4471726	T	C	4639	0.0643429	0.0263879	0.0147919
GM-BAG	EUR	17	43807485	rs79226879	T	C	31551	0.0888873	0.00953628	1.22555e-20
GM-BAG	nonEUR	17	43807485	rs79226879	T	C	4642	0.0638879	0.0263501	0.015364
GM-BAG	EUR	17	43807955	rs17563599	A	C	31551	0.0888873	0.00953628	1.22555e-20
GM-BAG	nonEUR	17	43807955	rs17563599	A	C	4642	0.0638879	0.0263501	0.015364
GM-BAG	EUR	17	43808067	rs17649138	G	A	31551	0.0888873	0.00953628	1.22555e-20
GM-BAG	nonEUR	17	43808067	rs17649138	G	A	4642	0.0638879	0.0263501	0.015364
GM-BAG	EUR	17	43808321	rs62054389	G	A	31551	0.0888873	0.00953628	1.22555e-20
GM-BAG	nonEUR	17	43808321	rs62054389	G	A	4642	0.0638879	0.0263501	0.015364
GM-BAG	EUR	17	43808443	rs62054390	A	C	31551	0.0888873	0.00953628	1.22555e-20
GM-BAG	nonEUR	17	43808443	rs62054390	A	C	4642	0.0638879	0.0263501	0.015364
GM-BAG	EUR	17	43808763	rs55947210	A	G	31551	0.0888873	0.00953628	1.22555e-20
GM-BAG	nonEUR	17	43808763	rs55947210	A	G	4642	0.0638879	0.0263501	0.015364
GM-BAG	EUR	17	43808945	rs62054392	C	T	31551	0.0888873	0.00953628	1.22555e-20
GM-BAG	nonEUR	17	43808945	rs62054392	C	T	4642	0.0638879	0.0263501	0.015364
GM-BAG	EUR	17	43809016	rs4390635	C	T	31551	0.0888873	0.00953628	1.22555e-20
GM-BAG	nonEUR	17	43809016	rs4390635	C	T	4642	0.0638879	0.0263501	0.015364
GM-BAG	EUR	17	43809264	rs62054393	T	G	31551	0.0888873	0.00953628	1.22555e-20
GM-BAG	nonEUR	17	43809264	rs62054393	T	G	4642	0.0638879	0.0263501	0.015364
GM-BAG	EUR	17	43809328	rs75986348	A	G	31551	0.0888873	0.00953628	1.22555e-20
GM-BAG	nonEUR	17	43809328	rs75986348	A	G	4643	0.0639656	0.0263462	0.015225
GM-BAG	EUR	17	43809559	17:43809559_GT_G	GT	G	31431	0.0883129	0.00955108	2.46452e-20
GM-BAG	nonEUR	17	43809559	17:43809559_GT_G	GT	G	4616	0.0615239	0.0264064	0.0198553
GM-BAG	EUR	17	43810371	rs17649162	G	C	31551	0.0888873	0.00953628	1.22555e-20
GM-BAG	nonEUR	17	43810371	rs17649162	G	C	4643	0.0639656	0.0263462	0.015225
GM-BAG	EUR	17	43810608	rs62054394	T	A	31551	0.0888873	0.00953628	1.22555e-20
GM-BAG	nonEUR	17	43810608	rs62054394	T	A	4643	0.0639656	0.0263462	0.015225
GM-BAG	EUR	17	43810782	rs113790915	G	C	31551	0.0888873	0.00953628	1.22555e-20
GM-BAG	nonEUR	17	43810782	rs113790915	G	C	4643	0.0639656	0.0263462	0.015225
GM-BAG	EUR	17	43810851	rs77807457	G	C	31335	0.0889873	0.00963031	2.60762e-20
GM-BAG	nonEUR	17	43810851	rs77807457	G	C	4608	0.0590194	0.0267128	0.0271954
GM-BAG	EUR	17	43810873	rs75022332	A	T	31204	0.0889504	0.00968132	4.249e-20
GM-BAG	nonEUR	17	43810873	rs75022332	A	T	4594	0.0559478	0.0268336	0.0371252
GM-BAG	EUR	17	43810896	rs77804065	C	T	31022	0.0869676	0.00966788	2.48162e-19
GM-BAG	nonEUR	17	43810896	rs77804065	C	T	4566	0.0596363	0.0267486	0.0258284
GM-BAG	EUR	17	43810902	rs77301847	A	G	31118	0.0886618	0.00972236	7.99741e-20
GM-BAG	nonEUR	17	43810902	rs77301847	A	G	4584	0.053194	0.0269479	0.048447
GM-BAG	EUR	17	43811060	rs62054395	T	G	31551	0.0888873	0.00953628	1.22555e-20
GM-BAG	nonEUR	17	43811060	rs62054395	T	G	4643	0.0639656	0.0263462	0.015225
GM-BAG	EUR	17	43811072	rs17563683	A	G	31550	0.0889985	0.00953739	1.10953e-20
GM-BAG	nonEUR	17	43811072	rs17563683	A	G	4643	0.0639656	0.0263462	0.015225
GM-BAG	EUR	17	43811510	rs62054396	T	C	31551	0.0888873	0.00953628	1.22555e-20
GM-BAG	nonEUR	17	43811510	rs62054396	T	C	4643	0.0639656	0.0263462	0.015225
GM-BAG	EUR	17	43811673	rs17563718	C	T	31551	0.0888873	0.00953628	1.22555e-20
GM-BAG	nonEUR	17	43811673	rs17563718	C	T	4643	0.0639656	0.0263462	0.015225
GM-BAG	EUR	17	43811792	rs62054397	C	T	31551	0.0888873	0.00953628	1.22555e-20
GM-BAG	nonEUR	17	43811792	rs62054397	C	T	4643	0.0639656	0.0263462	0.015225
GM-BAG	EUR	17	43811950	rs4569335	A	C	31551	0.0888873	0.00953628	1.22555e-20
GM-BAG	nonEUR	17	43811950	rs4569335	A	C	4643	0.0639656	0.0263462	0.015225
GM-BAG	EUR	17	43811990	17:43811990_CTTAG_C	CTTAG	C	31543	0.088927	0.00953484	1.16293e-20
GM-BAG	nonEUR	17	43811990	17:43811990_CTTAG_C	CTTAG	C	4644	0.0650946	0.0263517	0.0135387
GM-BAG	EUR	17	43812177	rs1526125	C	T	31551	0.0888873	0.00953628	1.22555e-20
GM-BAG	nonEUR	17	43812177	rs1526125	C	T	4643	0.0639656	0.0263462	0.015225
GM-BAG	EUR	17	43812218	rs1526126	C	T	31543	0.0883895	0.00953808	2.03214e-20
GM-BAG	nonEUR	17	43812218	rs1526126	C	T	4643	0.0639656	0.0263462	0.015225
GM-BAG	EUR	17	43812398	rs1526127	C	G	31553	0.0888984	0.00953483	1.19613e-20
GM-BAG	nonEUR	17	43812398	rs1526127	C	G	4644	0.0647744	0.0263494	0.0139964
GM-BAG	EUR	17	43812599	rs62054398	A	G	31553	0.0888984	0.00953483	1.19613e-20
GM-BAG	nonEUR	17	43812599	rs62054398	A	G	4644	0.0647744	0.0263494	0.0139964
GM-BAG	EUR	17	43812624	rs62054399	G	A	31553	0.0888984	0.00953483	1.19613e-20
GM-BAG	nonEUR	17	43812624	rs62054399	G	A	4644	0.0647744	0.0263494	0.0139964
GM-BAG	EUR	17	43812649	rs62054400	T	C	31553	0.0888984	0.00953483	1.19613e-20
GM-BAG	nonEUR	17	43812649	rs62054400	T	C	4644	0.0647744	0.0263494	0.0139964
GM-BAG	EUR	17	43812684	rs62054411	A	G	31553	0.0888984	0.00953483	1.19613e-20
GM-BAG	nonEUR	17	43812684	rs62054411	A	G	4644	0.0647744	0.0263494	0.0139964
GM-BAG	EUR	17	43813002	rs62054412	G	A	31553	0.0888984	0.00953483	1.19613e-20
GM-BAG	nonEUR	17	43813002	rs62054412	G	A	4644	0.0647744	0.0263494	0.0139964
GM-BAG	EUR	17	43813252	rs17563787	C	G	31553	0.0888984	0.00953483	1.19613e-20
GM-BAG	nonEUR	17	43813252	rs17563787	C	G	4643	0.0647565	0.0263552	0.0140441
GM-BAG	EUR	17	43813370	rs62054413	G	C	31553	0.0888984	0.00953483	1.19613e-20
GM-BAG	nonEUR	17	43813370	rs62054413	G	C	4643	0.0647565	0.0263552	0.0140441
GM-BAG	EUR	17	43813415	rs62054414	G	A	31553	0.0888984	0.00953483	1.19613e-20
GM-BAG	nonEUR	17	43813415	rs62054414	G	A	4643	0.0647565	0.0263552	0.0140441
GM-BAG	EUR	17	43814020	rs10451283	T	C	31546	0.0891549	0.00953243	9.08136e-21
GM-BAG	nonEUR	17	43814020	rs10451283	T	C	4629	0.0614295	0.026095	0.0186105
GM-BAG	EUR	17	43814370	17:43814370_AC_A	AC	A	31538	0.0885619	0.00953564	1.67814e-20
GM-BAG	nonEUR	17	43814370	17:43814370_AC_A	AC	A	4642	0.0652245	0.026358	0.0133753
GM-BAG	EUR	17	43814427	rs76421814	T	C	31553	0.0888984	0.00953483	1.19613e-20
GM-BAG	nonEUR	17	43814427	rs76421814	T	C	4643	0.0647565	0.0263552	0.0140441
GM-BAG	EUR	17	43814930	17:43814930_GCGTA_G	GCGTA	G	31506	0.088499	0.00955169	2.06562e-20
GM-BAG	nonEUR	17	43814930	17:43814930_GCGTA_G	GCGTA	G	4642	0.0671405	0.0263793	0.0109536
GM-BAG	EUR	17	43815141	rs56006248	A	G	31553	0.0888984	0.00953483	1.19613e-20
GM-BAG	nonEUR	17	43815141	rs56006248	A	G	4643	0.0647565	0.0263552	0.0140441
GM-BAG	EUR	17	43815336	rs56298110	A	G	31553	0.0888984	0.00953483	1.19613e-20
GM-BAG	nonEUR	17	43815336	rs56298110	A	G	4642	0.0646787	0.026359	0.0141738
GM-BAG	EUR	17	43815713	rs1608955	C	T	31550	0.0890331	0.00953436	1.04274e-20
GM-BAG	nonEUR	17	43815713	rs1608955	C	T	4642	0.0646787	0.026359	0.0141738
GM-BAG	EUR	17	43815820	rs1608956	T	A	31550	0.0890331	0.00953436	1.04274e-20
GM-BAG	nonEUR	17	43815820	rs1608956	T	A	4643	0.0647565	0.0263552	0.0140441
GM-BAG	EUR	17	43815859	rs62054417	A	C	31553	0.0888984	0.00953483	1.19613e-20
GM-BAG	nonEUR	17	43815859	rs62054417	A	C	4643	0.0647565	0.0263552	0.0140441
GM-BAG	EUR	17	43816052	rs78440279	C	T	31545	0.089207	0.00953672	8.97437e-21
GM-BAG	nonEUR	17	43816052	rs78440279	C	T	4643	0.0647565	0.0263552	0.0140441
GM-BAG	EUR	17	43816106	rs75500942	C	A	31551	0.0891002	0.00953793	1.00853e-20
GM-BAG	nonEUR	17	43816106	rs75500942	C	A	4643	0.0637692	0.0263606	0.0155967
GM-BAG	EUR	17	43816306	rs62054418	G	A	31551	0.0891002	0.00953793	1.00853e-20
GM-BAG	nonEUR	17	43816306	rs62054418	G	A	4643	0.0637692	0.0263606	0.0155967
GM-BAG	EUR	17	43816605	rs62054419	A	C	31553	0.0888984	0.00953483	1.19613e-20
GM-BAG	nonEUR	17	43816605	rs62054419	A	C	4643	0.0647565	0.0263552	0.0140441
GM-BAG	EUR	17	43816655	rs62054420	C	G	31553	0.0888984	0.00953483	1.19613e-20
GM-BAG	nonEUR	17	43816655	rs62054420	C	G	4643	0.0647565	0.0263552	0.0140441
GM-BAG	EUR	17	43816657	rs62054421	G	A	31553	0.0888984	0.00953483	1.19613e-20
GM-BAG	nonEUR	17	43816657	rs62054421	G	A	4643	0.0647565	0.0263552	0.0140441
GM-BAG	EUR	17	43817459	rs17563800	C	T	31553	0.0888984	0.00953483	1.19613e-20
GM-BAG	nonEUR	17	43817459	rs17563800	C	T	4643	0.0647565	0.0263552	0.0140441
GM-BAG	EUR	17	43817557	rs56295996	C	T	31553	0.0888984	0.00953483	1.19613e-20
GM-BAG	nonEUR	17	43817557	rs56295996	C	T	4643	0.0647565	0.0263552	0.0140441
GM-BAG	EUR	17	43817608	rs56384960	G	A	31553	0.0888984	0.00953483	1.19613e-20
GM-BAG	nonEUR	17	43817608	rs56384960	G	A	4643	0.0647565	0.0263552	0.0140441
GM-BAG	EUR	17	43817832	rs56178230	G	A	31553	0.0888984	0.00953483	1.19613e-20
GM-BAG	nonEUR	17	43817832	rs56178230	G	A	4643	0.0647565	0.0263552	0.0140441
GM-BAG	EUR	17	43817898	rs80157557	G	A	31553	0.0888984	0.00953483	1.19613e-20
GM-BAG	nonEUR	17	43817898	rs80157557	G	A	4643	0.0647565	0.0263552	0.0140441
GM-BAG	EUR	17	43818160	rs76728632	A	C	31552	0.0888028	0.00953422	1.30705e-20
GM-BAG	nonEUR	17	43818160	rs76728632	A	C	4643	0.0647565	0.0263552	0.0140441
GM-BAG	EUR	17	43818222	rs17563827	C	A	31553	0.0888984	0.00953483	1.19613e-20
GM-BAG	nonEUR	17	43818222	rs17563827	C	A	4643	0.0647565	0.0263552	0.0140441
GM-BAG	EUR	17	43818611	rs80072429	G	A	31553	0.0888285	0.0095348	1.28114e-20
GM-BAG	nonEUR	17	43818611	rs80072429	G	A	4643	0.0647565	0.0263552	0.0140441
GM-BAG	EUR	17	43818657	rs77114624	T	C	31553	0.0888285	0.0095348	1.28114e-20
GM-BAG	nonEUR	17	43818657	rs77114624	T	C	4643	0.0647565	0.0263552	0.0140441
GM-BAG	EUR	17	43818690	rs76311426	G	T	31553	0.0888285	0.0095348	1.28114e-20
GM-BAG	nonEUR	17	43818690	rs76311426	G	T	4643	0.0647565	0.0263552	0.0140441
GM-BAG	EUR	17	43818906	rs17563861	A	G	31553	0.0888285	0.0095348	1.28114e-20
GM-BAG	nonEUR	17	43818906	rs17563861	A	G	4643	0.0647565	0.0263552	0.0140441
GM-BAG	EUR	17	43818946	rs17563889	A	T	31553	0.0888285	0.0095348	1.28114e-20
GM-BAG	nonEUR	17	43818946	rs17563889	A	T	4643	0.0647565	0.0263552	0.0140441
GM-BAG	EUR	17	43819384	rs62054424	G	A	31550	0.088869	0.00953515	1.23491e-20
GM-BAG	nonEUR	17	43819384	rs62054424	G	A	4643	0.0647565	0.0263552	0.0140441
GM-BAG	EUR	17	43819450	rs17563923	G	A	31550	0.088869	0.00953515	1.23491e-20
GM-BAG	nonEUR	17	43819450	rs17563923	G	A	4643	0.0647565	0.0263552	0.0140441
GM-BAG	EUR	17	43819480	rs62054425	C	T	31550	0.088869	0.00953515	1.23491e-20
GM-BAG	nonEUR	17	43819480	rs62054425	C	T	4643	0.0647565	0.0263552	0.0140441
GM-BAG	EUR	17	43819597	17:43819597_AC_A	AC	A	31543	0.0891053	0.00953277	9.5674e-21
GM-BAG	nonEUR	17	43819597	17:43819597_AC_A	AC	A	4644	0.0650946	0.0263517	0.0135387
GM-BAG	EUR	17	43820741	rs62054426	A	T	31550	0.0888889	0.00953538	1.21352e-20
GM-BAG	nonEUR	17	43820741	rs62054426	A	T	4644	0.0645243	0.0263495	0.0143707
GM-BAG	EUR	17	43821062	rs62054427	A	G	31550	0.0888889	0.00953538	1.21352e-20
GM-BAG	nonEUR	17	43821062	rs62054427	A	G	4644	0.0645243	0.0263495	0.0143707
GM-BAG	EUR	17	43821685	rs74464991	C	A	31550	0.0888889	0.00953538	1.21352e-20
GM-BAG	nonEUR	17	43821685	rs74464991	C	A	4644	0.0645243	0.0263495	0.0143707
GM-BAG	EUR	17	43822398	rs2004260	T	C	31550	0.0888889	0.00953538	1.21352e-20
GM-BAG	nonEUR	17	43822398	rs2004260	T	C	4644	0.0645243	0.0263495	0.0143707
GM-BAG	EUR	17	43822511	rs62054428	G	A	31547	0.0887978	0.00953658	1.34211e-20
GM-BAG	nonEUR	17	43822511	rs62054428	G	A	4644	0.0645243	0.0263495	0.0143707
GM-BAG	EUR	17	43822769	rs75788861	C	T	30953	0.0860331	0.0097714	1.3803e-18
GM-BAG	nonEUR	17	43822769	rs75788861	C	T	4566	0.0712836	0.026961	0.00822252
GM-BAG	EUR	17	43822772	rs9906974	T	C	30942	0.0855849	0.00976946	2.04186e-18
GM-BAG	nonEUR	17	43822772	rs9906974	T	C	4550	0.0686025	0.026797	0.0104969
GM-BAG	EUR	17	43823125	rs62054429	G	A	31548	0.0888904	0.00953594	1.21799e-20
GM-BAG	nonEUR	17	43823125	rs62054429	G	A	4645	0.0647867	0.0263484	0.0139747
GM-BAG	EUR	17	43823229	rs76171147	T	C	31557	0.0888937	0.00953288	1.18025e-20
GM-BAG	nonEUR	17	43823229	rs76171147	T	C	4646	0.0636134	0.0263153	0.0156719
GM-BAG	EUR	17	43823326	rs75643244	A	G	31550	0.0888889	0.00953538	1.21352e-20
GM-BAG	nonEUR	17	43823326	rs75643244	A	G	4645	0.0647867	0.0263484	0.0139747
GM-BAG	EUR	17	43823880	rs62054431	C	T	31550	0.0888889	0.00953538	1.21352e-20
GM-BAG	nonEUR	17	43823880	rs62054431	C	T	4645	0.0647867	0.0263484	0.0139747
GM-BAG	EUR	17	43823889	rs62054432	C	A	31550	0.0888889	0.00953538	1.21352e-20
GM-BAG	nonEUR	17	43823889	rs62054432	C	A	4645	0.0647867	0.0263484	0.0139747
GM-BAG	EUR	17	43824201	rs111497072	G	A	31550	0.0888889	0.00953538	1.21352e-20
GM-BAG	nonEUR	17	43824201	rs111497072	G	A	4645	0.0647867	0.0263484	0.0139747
GM-BAG	EUR	17	43824348	rs62054433	T	C	31550	0.0888889	0.00953538	1.21352e-20
GM-BAG	nonEUR	17	43824348	rs62054433	T	C	4645	0.0647867	0.0263484	0.0139747
GM-BAG	EUR	17	43824848	rs12150683	A	G	31550	0.0888889	0.00953538	1.21352e-20
GM-BAG	nonEUR	17	43824848	rs12150683	A	G	4645	0.0647867	0.0263484	0.0139747
GM-BAG	EUR	17	43824908	rs12150332	C	T	31550	0.0888889	0.00953538	1.21352e-20
GM-BAG	nonEUR	17	43824908	rs12150332	C	T	4645	0.0647867	0.0263484	0.0139747
GM-BAG	EUR	17	43825339	rs62054435	C	G	31549	0.0888786	0.00953566	1.22901e-20
GM-BAG	nonEUR	17	43825339	rs62054435	C	G	4645	0.0647867	0.0263484	0.0139747
GM-BAG	EUR	17	43825478	rs75715199	G	A	31550	0.0888889	0.00953538	1.21352e-20
GM-BAG	nonEUR	17	43825478	rs75715199	G	A	4645	0.0647867	0.0263484	0.0139747
GM-BAG	EUR	17	43825568	rs62054436	C	T	31436	0.0883704	0.00958452	3.14711e-20
GM-BAG	nonEUR	17	43825568	rs62054436	C	T	4632	0.064303	0.0264264	0.0150001
GM-BAG	EUR	17	43825576	rs62054437	T	C	31436	0.0883704	0.00958452	3.14711e-20
GM-BAG	nonEUR	17	43825576	rs62054437	T	C	4632	0.064303	0.0264264	0.0150001
GM-BAG	EUR	17	43825711	rs62054438	A	C	31550	0.0888889	0.00953538	1.21352e-20
GM-BAG	nonEUR	17	43825711	rs62054438	A	C	4645	0.0647867	0.0263484	0.0139747
GM-BAG	EUR	17	43825725	rs62054439	G	T	31550	0.0888889	0.00953538	1.21352e-20
GM-BAG	nonEUR	17	43825725	rs62054439	G	T	4645	0.0647867	0.0263484	0.0139747
GM-BAG	EUR	17	43825912	rs17334797	A	G	31550	0.0888889	0.00953538	1.21352e-20
GM-BAG	nonEUR	17	43825912	rs17334797	A	G	4645	0.0647867	0.0263484	0.0139747
GM-BAG	EUR	17	43826305	rs12150658	G	A	31550	0.0890643	0.00953528	1.01972e-20
GM-BAG	nonEUR	17	43826305	rs12150658	G	A	4644	0.0645243	0.0263495	0.0143707
GM-BAG	EUR	17	43826351	rs12150363	A	G	31550	0.0888889	0.00953538	1.21352e-20
GM-BAG	nonEUR	17	43826351	rs12150363	A	G	4644	0.0645243	0.0263495	0.0143707
GM-BAG	EUR	17	43826637	rs12150672	G	A	31550	0.0888889	0.00953538	1.21352e-20
GM-BAG	nonEUR	17	43826637	rs12150672	G	A	4644	0.0645243	0.0263495	0.0143707
GM-BAG	EUR	17	43827156	17:43827156_GA_G	GA	G	31541	0.0890079	0.00953614	1.0866e-20
GM-BAG	nonEUR	17	43827156	17:43827156_GA_G	GA	G	4645	0.065128	0.0263506	0.0134867
GM-BAG	EUR	17	43827209	rs17334894	G	A	31550	0.0888889	0.00953538	1.21352e-20
GM-BAG	nonEUR	17	43827209	rs17334894	G	A	4644	0.0645243	0.0263495	0.0143707
GM-BAG	EUR	17	43827244	rs17334923	C	T	31533	0.0890094	0.00953277	1.05189e-20
GM-BAG	nonEUR	17	43827244	rs17334923	C	T	4641	0.0655999	0.0263581	0.0128525
GM-BAG	EUR	17	43827391	rs62054440	G	C	31538	0.0888744	0.0095361	1.23919e-20
GM-BAG	nonEUR	17	43827391	rs62054440	G	C	4642	0.0646333	0.0263485	0.0142031
GM-BAG	EUR	17	43827431	rs12150451	A	G	31538	0.0888744	0.0095361	1.23919e-20
GM-BAG	nonEUR	17	43827431	rs12150451	A	G	4642	0.0646333	0.0263485	0.0142031
GM-BAG	EUR	17	43827471	rs12150048	G	C	31537	0.0888347	0.00953629	1.29088e-20
GM-BAG	nonEUR	17	43827471	rs12150048	G	C	4643	0.0648996	0.0263475	0.0138057
GM-BAG	EUR	17	43827508	rs12150455	A	G	31549	0.08881	0.00953453	1.30141e-20
GM-BAG	nonEUR	17	43827508	rs12150455	A	G	4644	0.0645243	0.0263495	0.0143707
GM-BAG	EUR	17	43828221	rs12150604	T	A	31550	0.0888889	0.00953538	1.21352e-20
GM-BAG	nonEUR	17	43828221	rs12150604	T	A	4644	0.0645243	0.0263495	0.0143707
GM-BAG	EUR	17	43828617	rs17334944	G	A	31550	0.0888889	0.00953538	1.21352e-20
GM-BAG	nonEUR	17	43828617	rs17334944	G	A	4644	0.0645243	0.0263495	0.0143707
GM-BAG	EUR	17	43828698	rs17426064	C	T	31550	0.0888889	0.00953538	1.21352e-20
GM-BAG	nonEUR	17	43828698	rs17426064	C	T	4643	0.0642579	0.0263505	0.0147823
GM-BAG	EUR	17	43828935	rs17426106	G	C	31550	0.0888889	0.00953538	1.21352e-20
GM-BAG	nonEUR	17	43828935	rs17426106	G	C	4644	0.0645243	0.0263495	0.0143707
GM-BAG	EUR	17	43829353	rs62054442	A	G	31535	0.0886149	0.00953787	1.62588e-20
GM-BAG	nonEUR	17	43829353	rs62054442	A	G	4639	0.0644008	0.0263537	0.0145743
GM-BAG	EUR	17	43834873	rs11079716	G	A	31083	0.0867621	0.00955389	1.13415e-19
GM-BAG	nonEUR	17	43834873	rs11079716	G	A	4583	0.068334	0.0263314	0.00948509
GM-BAG	EUR	17	43850645	rs60814418	C	T	31512	0.0880429	0.00952345	2.49923e-20
GM-BAG	nonEUR	17	43850645	rs60814418	C	T	4575	0.0587375	0.0260013	0.0239287
GM-BAG	EUR	17	43855228	rs4074462	G	T	31537	0.0882979	0.0095372	2.2053e-20
GM-BAG	nonEUR	17	43855228	rs4074462	G	T	4620	0.0610456	0.0263842	0.020727
GM-BAG	EUR	17	43857990	rs111664122	T	C	30860	0.0924628	0.00977982	3.46902e-21
GM-BAG	nonEUR	17	43857990	rs111664122	T	C	4547	0.0641538	0.0274535	0.0194918
GM-BAG	EUR	17	43892784	rs55915917	T	G	31215	0.0869919	0.00965363	2.14898e-19
GM-BAG	nonEUR	17	43892784	rs55915917	T	G	4598	0.0565717	0.0267852	0.0347357
GM-BAG	EUR	17	43893716	rs8072451	C	T	31438	0.0856422	0.00958214	4.1855e-19
GM-BAG	nonEUR	17	43893716	rs8072451	C	T	4610	0.0587057	0.0265748	0.0272184
GM-BAG	EUR	17	43893751	rs8073146	A	G	31419	0.0855814	0.00958526	4.55024e-19
GM-BAG	nonEUR	17	43893751	rs8073146	A	G	4605	0.0593215	0.0266379	0.0259981
GM-BAG	EUR	17	43902541	rs4327090	A	G	30687	0.0858784	0.0102068	4.13689e-17
GM-BAG	nonEUR	17	43902541	rs4327090	A	G	4513	0.0937279	0.0285877	0.00105111
GM-BAG	EUR	17	43915497	rs62054807	C	T	31459	0.0645763	0.00875009	1.62117e-13
GM-BAG	nonEUR	17	43915497	rs62054807	C	T	4611	0.0485131	0.0238042	0.0416061
GM-BAG	EUR	17	43919070	rs2316767	T	C	30852	0.092601	0.00980911	3.96898e-21
GM-BAG	nonEUR	17	43919070	rs2316767	T	C	4567	0.0680292	0.0272877	0.0127009
GM-BAG	EUR	17	43919073	rs2316768	G	T	30852	0.092601	0.00980911	3.96898e-21
GM-BAG	nonEUR	17	43919073	rs2316768	G	T	4567	0.0680292	0.0272877	0.0127009
GM-BAG	EUR	17	43919096	rs2106786	A	G	31097	0.0923293	0.0097151	2.16618e-21
GM-BAG	nonEUR	17	43919096	rs2106786	A	G	4596	0.0638551	0.0268662	0.017505
GM-BAG	EUR	17	43931855	17:43931855_GAGAGAGAC_G	GAGAGAGAC	G	30690	0.0888678	0.0095813	1.88664e-20
GM-BAG	nonEUR	17	43931855	17:43931855_GAGAGAGAC_G	GAGAGAGAC	G	4504	0.0546773	0.0264512	0.0387815
GM-BAG	EUR	17	43932741	rs4627402	C	T	31087	0.0872013	0.00969985	2.60956e-19
GM-BAG	nonEUR	17	43932741	rs4627402	C	T	4576	0.06392	0.0270013	0.0179601
GM-BAG	EUR	17	43933171	rs10445368	C	T	31023	0.0858374	0.00975533	1.45013e-18
GM-BAG	nonEUR	17	43933171	rs10445368	C	T	4576	0.0617324	0.0270572	0.0225617
GM-BAG	EUR	17	43933190	17:43933190_GTTTTTA_G	GTTTTTA	G	30874	0.0871243	0.00978739	5.79391e-19
GM-BAG	nonEUR	17	43933190	17:43933190_GTTTTTA_G	GTTTTTA	G	4582	0.0664727	0.0270122	0.0138978
GM-BAG	EUR	17	43933790	rs142955985	G	T	30929	0.0905547	0.00980648	2.76405e-20
GM-BAG	nonEUR	17	43933790	rs142955985	G	T	4576	0.0636815	0.0271272	0.0189416
GM-BAG	EUR	17	43933830	rs80209523	G	T	30895	0.0910035	0.00982224	2.07245e-20
GM-BAG	nonEUR	17	43933830	rs80209523	G	T	4574	0.0638485	0.0271403	0.0186884
GM-BAG	EUR	17	43933834	rs78993847	G	T	30895	0.0910035	0.00982224	2.07245e-20
GM-BAG	nonEUR	17	43933834	rs78993847	G	T	4574	0.0638485	0.0271403	0.0186884
GM-BAG	EUR	17	43939395	rs56100710	A	T	30704	0.0933505	0.00988411	3.81504e-21
GM-BAG	nonEUR	17	43939395	rs56100710	A	T	4538	0.0824397	0.0270597	0.00232783
GM-BAG	EUR	17	43939399	rs56026232	A	C	30705	0.0933295	0.00988381	3.88253e-21
GM-BAG	nonEUR	17	43939399	rs56026232	A	C	4538	0.0824397	0.0270597	0.00232783
GM-BAG	EUR	17	43940020	rs74944644	T	C	31045	0.0876373	0.00974062	2.44608e-19
GM-BAG	nonEUR	17	43940020	rs74944644	T	C	4575	0.064815	0.0269793	0.0163275
GM-BAG	EUR	17	43940021	rs79412431	G	A	31036	0.0873328	0.00974833	3.463e-19
GM-BAG	nonEUR	17	43940021	rs79412431	G	A	4574	0.0634447	0.0270077	0.0188594
GM-BAG	EUR	17	43960325	rs55767267	T	C	31263	0.0879048	0.00964758	8.58889e-20
GM-BAG	nonEUR	17	43960325	rs55767267	T	C	4620	0.0676976	0.0265868	0.0109196
GM-BAG	EUR	17	43960341	rs56127309	G	A	31263	0.0879048	0.00964758	8.58889e-20
GM-BAG	nonEUR	17	43960341	rs56127309	G	A	4621	0.0683251	0.0265596	0.010127
GM-BAG	EUR	17	43968415	rs7210728	G	A	31511	0.0557144	0.0084235	3.79624e-11
GM-BAG	nonEUR	17	43968415	rs7210728	G	A	4628	0.0701438	0.022593	0.00191639
GM-BAG	EUR	17	43973498	rs4792891	T	G	31540	0.055576	0.00841555	4.06666e-11
GM-BAG	nonEUR	17	43973498	rs4792891	T	G	4629	0.0676189	0.0225414	0.00271629
GM-BAG	EUR	17	43976684	rs9303523	T	C	31557	0.0553464	0.00841614	4.9009e-11
GM-BAG	nonEUR	17	43976684	rs9303523	T	C	4646	0.0678863	0.0225303	0.00259982
GM-BAG	EUR	17	43978988	rs1560312	A	G	31537	0.0556007	0.00842023	4.08698e-11
GM-BAG	nonEUR	17	43978988	rs1560312	A	G	4641	0.0658973	0.022558	0.00350327
GM-BAG	EUR	17	44018488	rs62061734	T	C	31066	0.0889859	0.00969212	4.51725e-20
GM-BAG	nonEUR	17	44018488	rs62061734	T	C	4564	0.0628092	0.0269734	0.0199258
GM-BAG	EUR	17	44027366	rs62062797	T	G	31383	0.0888025	0.00960874	2.57099e-20
GM-BAG	nonEUR	17	44027366	rs62062797	T	G	4614	0.0627759	0.0266701	0.0186248
GM-BAG	EUR	17	44027383	rs62062798	A	G	31379	0.0890256	0.00960901	2.07515e-20
GM-BAG	nonEUR	17	44027383	rs62062798	A	G	4614	0.0627759	0.0266701	0.0186248
GM-BAG	EUR	17	44032956	rs62062813	G	A	31472	0.0882383	0.00956019	2.87689e-20
GM-BAG	nonEUR	17	44032956	rs62062813	G	A	4626	0.0537464	0.0265756	0.0431927
GM-BAG	EUR	17	44033132	rs113520245	C	T	31066	0.0890203	0.00973675	6.45098e-20
GM-BAG	nonEUR	17	44033132	rs113520245	C	T	4592	0.0622274	0.0268916	0.0207112
GM-BAG	EUR	17	44033169	rs113277432	T	C	31104	0.088564	0.0097245	8.93632e-20
GM-BAG	nonEUR	17	44033169	rs113277432	T	C	4595	0.0632391	0.0269056	0.0187949
GM-BAG	EUR	17	44033188	rs112950348	G	A	31087	0.0881321	0.00972836	1.38766e-19
GM-BAG	nonEUR	17	44033188	rs112950348	G	A	4592	0.0616004	0.0269417	0.0222743
GM-BAG	EUR	17	44036047	rs62063271	G	A	31502	0.0896987	0.00954284	5.83558e-21
GM-BAG	nonEUR	17	44036047	rs62063271	G	A	4622	0.056538	0.02643	0.0324753
GM-BAG	EUR	17	44038536	17:44038536_CA_C	CA	C	31244	0.0880433	0.0095759	4.00299e-20
GM-BAG	nonEUR	17	44038536	17:44038536_CA_C	CA	C	4500	0.05588	0.0266501	0.0360664
GM-BAG	EUR	17	44041562	rs112058117	G	T	30996	0.0879161	0.00975569	2.14086e-19
GM-BAG	nonEUR	17	44041562	rs112058117	G	T	4576	0.0647098	0.0268696	0.0160669
GM-BAG	EUR	17	44042939	rs112003311	G	A	30714	0.0858348	0.00987637	3.77013e-18
GM-BAG	nonEUR	17	44042939	rs112003311	G	A	4557	0.0705336	0.0274021	0.0100836
GM-BAG	EUR	17	44042951	rs111751251	C	T	30801	0.0858947	0.00984192	2.73396e-18
GM-BAG	nonEUR	17	44042951	rs111751251	C	T	4559	0.0681093	0.0273033	0.0126469
GM-BAG	EUR	17	44051588	rs117124984	C	G	30897	0.0878673	0.00980886	3.48877e-19
GM-BAG	nonEUR	17	44051588	rs117124984	C	G	4575	0.062658	0.0270447	0.0205569
GM-BAG	EUR	17	44051589	rs118087478	T	G	30897	0.0879329	0.00980679	3.22811e-19
GM-BAG	nonEUR	17	44051589	rs118087478	T	G	4575	0.062658	0.0270447	0.0205569
GM-BAG	EUR	17	44051612	rs77875796	A	G	31102	0.0870978	0.00968993	2.64472e-19
GM-BAG	nonEUR	17	44051612	rs77875796	A	G	4599	0.0600525	0.0268444	0.0253301
GM-BAG	EUR	17	44057595	rs3785884	G	A	31530	0.0865901	0.00948244	7.13853e-20
GM-BAG	nonEUR	17	44057595	rs3785884	G	A	4570	0.0582158	0.0261441	0.026014
GM-BAG	EUR	17	44061023	rs62063786	G	A	31557	0.0893721	0.00953293	7.35722e-21
GM-BAG	nonEUR	17	44061023	rs62063786	G	A	4646	0.0637593	0.0263113	0.0154196
GM-BAG	EUR	17	44080465	rs113751038	C	CGTGTGT	31411	0.0873109	0.00958905	9.10014e-20
GM-BAG	nonEUR	17	44080465	rs113751038	C	CGTGTGT	4623	0.0595895	0.026581	0.0250211
GM-BAG	EUR	17	44081064	rs8070723	A	G	31557	0.0879309	0.00951986	2.69954e-20
GM-BAG	nonEUR	17	44081064	rs8070723	A	G	4646	0.0595198	0.0260743	0.0224931
GM-BAG	EUR	17	44082514	rs62064666	T	C	31524	0.0888517	0.00955738	1.53967e-20
GM-BAG	nonEUR	17	44082514	rs62064666	T	C	4643	0.0586256	0.0264471	0.0266909
GM-BAG	EUR	17	44082528	rs62064667	A	T	31557	0.0876919	0.00956406	5.06022e-20
GM-BAG	nonEUR	17	44082528	rs62064667	A	T	4646	0.0581108	0.0264737	0.0282099
GM-BAG	EUR	17	44091988	rs62062271	T	C	31333	0.0860734	0.00953395	1.84418e-19
GM-BAG	nonEUR	17	44091988	rs62062271	T	C	4581	0.0523603	0.0256023	0.0408979
GM-BAG	EUR	17	44094133	17:44094133_CA_C	CA	C	31433	0.0901697	0.00958078	5.21191e-21
GM-BAG	nonEUR	17	44094133	17:44094133_CA_C	CA	C	4636	0.0592282	0.0264385	0.0251235
GM-BAG	EUR	17	44095467	rs58879558	T	C	31535	0.0869037	0.0094691	4.66865e-20
GM-BAG	nonEUR	17	44095467	rs58879558	T	C	4617	0.0541275	0.0257426	0.0355512
GM-BAG	EUR	17	44107321	17:44107321_CT_C	CT	C	31244	0.0888533	0.00960926	2.45942e-20
GM-BAG	nonEUR	17	44107321	17:44107321_CT_C	CT	C	4577	0.0608026	0.0264826	0.0217242
GM-BAG	EUR	17	44108906	rs34579536	A	G	31557	0.0876203	0.00952421	3.80214e-20
GM-BAG	nonEUR	17	44108906	rs34579536	A	G	4646	0.0627926	0.0263301	0.0171271
GM-BAG	EUR	17	44113227	rs141698966	T	TG	30639	0.0885272	0.00994752	5.91606e-19
GM-BAG	nonEUR	17	44113227	rs141698966	T	TG	4539	0.0673472	0.0274254	0.0141003
GM-BAG	EUR	17	44118848	rs62062137	G	A	31557	0.0881775	0.00955363	2.87694e-20
GM-BAG	nonEUR	17	44118848	rs62062137	G	A	4646	0.0565611	0.0263611	0.0319546
GM-BAG	EUR	17	44119500	rs56155809	C	CTT	31190	0.0901933	0.00970558	1.5955e-20
GM-BAG	nonEUR	17	44119500	rs56155809	C	CTT	4605	0.0638098	0.0267607	0.0171444
GM-BAG	EUR	17	44122348	rs62063666	C	T	30675	0.0879733	0.00986353	4.95794e-19
GM-BAG	nonEUR	17	44122348	rs62063666	C	T	4533	0.069294	0.0273448	0.0113076
GM-BAG	EUR	17	44122354	rs62063667	A	G	30684	0.0883663	0.00986008	3.36398e-19
GM-BAG	nonEUR	17	44122354	rs62063667	A	G	4533	0.068472	0.027342	0.0123051
GM-BAG	EUR	17	44124535	rs79065019	T	C	31557	0.0883174	0.00952606	1.95503e-20
GM-BAG	nonEUR	17	44124535	rs79065019	T	C	4646	0.0614394	0.0263477	0.0197502
GM-BAG	EUR	17	44126365	rs7218319	C	T	31505	0.0895462	0.00948821	4.06634e-21
GM-BAG	nonEUR	17	44126365	rs7218319	C	T	4618	0.0501846	0.0255017	0.0491404
GM-BAG	EUR	17	44142332	rs77184207	T	G	30854	0.0859746	0.00977744	1.52807e-18
GM-BAG	nonEUR	17	44142332	rs77184207	T	G	4556	0.0657262	0.0270944	0.0153123
GM-BAG	EUR	17	44142334	rs76682988	G	T	30789	0.0853777	0.00979828	3.09003e-18
GM-BAG	nonEUR	17	44142334	rs76682988	G	T	4552	0.0639369	0.0271439	0.0185409
GM-BAG	EUR	17	44150163	rs974294	T	G	31338	0.0882417	0.0096172	4.76636e-20
GM-BAG	nonEUR	17	44150163	rs974294	T	G	4617	0.0576658	0.0266555	0.0305634
GM-BAG	EUR	17	44155732	rs2066899	C	T	31511	0.0893737	0.00948714	4.78465e-21
GM-BAG	nonEUR	17	44155732	rs2066899	C	T	4616	0.0505839	0.025535	0.0476546
GM-BAG	EUR	17	44161091	17:44161091_GCTCCCCTGGTAAGTCCTAAA_G	GCTCCCCTGGTAAGTCCTAAA	G	30998	0.0896794	0.00975972	4.21584e-20
GM-BAG	nonEUR	17	44161091	17:44161091_GCTCCCCTGGTAAGTCCTAAA_G	GCTCCCCTGGTAAGTCCTAAA	G	4577	0.0642368	0.0270634	0.0176583
GM-BAG	EUR	17	44165596	rs55735563	C	T	31090	0.086834	0.00970508	3.84114e-19
GM-BAG	nonEUR	17	44165596	rs55735563	C	T	4595	0.0674579	0.0268108	0.011901
GM-BAG	EUR	17	44184404	rs73984689	G	A	31441	0.0892323	0.00954488	9.4396e-21
GM-BAG	nonEUR	17	44184404	rs73984689	G	A	4619	0.0601606	0.0264119	0.0227847
GM-BAG	EUR	17	44184819	17:44184819_CAAAGGT_C	CAAAGGT	C	31079	0.0871327	0.009685	2.45559e-19
GM-BAG	nonEUR	17	44184819	17:44184819_CAAAGGT_C	CAAAGGT	C	4594	0.0693591	0.0267855	0.00964387
GM-BAG	EUR	17	44189799	rs112480703	T	C	31235	0.0900156	0.00965941	1.24967e-20
GM-BAG	nonEUR	17	44189799	rs112480703	T	C	4612	0.0640929	0.026748	0.0166066
GM-BAG	EUR	17	44208312	rs6503457	G	T	31427	0.0899891	0.00949593	2.80496e-21
GM-BAG	nonEUR	17	44208312	rs6503457	G	T	4602	0.0504555	0.0255727	0.0485526
GM-BAG	EUR	17	44212310	rs10221243	G	A	31418	0.0900723	0.00949848	2.64324e-21
GM-BAG	nonEUR	17	44212310	rs10221243	G	A	4600	0.0502939	0.0255904	0.0494348
GM-BAG	EUR	17	44228169	rs1918793	C	T	31363	0.0903314	0.00950325	2.1313e-21
GM-BAG	nonEUR	17	44228169	rs1918793	C	T	4592	0.0499632	0.0254611	0.0497836
GM-BAG	EUR	17	44250108	rs2532269	T	C	30736	0.0895775	0.00972133	3.31929e-20
GM-BAG	nonEUR	17	44250108	rs2532269	T	C	4534	0.0656103	0.0269554	0.0149699
GM-BAG	EUR	17	44263341	17:44263341_GA_G	GA	G	31361	0.0887502	0.00953017	1.32671e-20
GM-BAG	nonEUR	17	44263341	17:44263341_GA_G	GA	G	4575	0.0516857	0.0261786	0.048402
GM-BAG	EUR	17	44296845	17:44296845_A_C	A	C	31067	0.088752	0.00955801	1.70898e-20
GM-BAG	nonEUR	17	44296845	17:44296845_A_C	A	C	4425	0.0585039	0.0263361	0.0263723
GM-BAG	EUR	17	44296846	17:44296846_G_A	G	A	31067	0.088752	0.00955801	1.70898e-20
GM-BAG	nonEUR	17	44296846	17:44296846_G_A	G	A	4425	0.0585039	0.0263361	0.0263723
GM-BAG	EUR	17	44325635	rs2696618	G	C	30998	0.0899413	0.00957401	6.13972e-21
GM-BAG	nonEUR	17	44325635	rs2696618	G	C	4454	0.0568964	0.0262303	0.0301271
GM-BAG	EUR	17	44734604	17:44734604_CAAGTGTA_C	CAAGTGTA	C	30674	0.0898499	0.00995529	1.89329e-19
GM-BAG	nonEUR	17	44734604	17:44734604_CAAGTGTA_C	CAAGTGTA	C	4517	0.060012	0.0280013	0.0321514
GM-BAG	EUR	17	44835367	rs570333647	G	GA	30630	0.0918278	0.0100078	4.76336e-20
GM-BAG	nonEUR	17	44835367	rs570333647	G	GA	4512	0.0614574	0.0277965	0.0270876
WM-BAG	EUR	1	207881557	rs6683902	G	A	31605	-0.0439295	0.00800421	4.08919e-08
WM-BAG	nonEUR	1	207881557	rs6683902	G	A	5050	-0.0456609	0.0204127	0.0253369
WM-BAG	EUR	1	207882194	rs4147104	G	A	31298	-0.0439948	0.00806166	4.8713e-08
WM-BAG	nonEUR	1	207882194	rs4147104	G	A	4994	-0.0425997	0.0205192	0.0379364
WM-BAG	EUR	1	207882592	rs7543097	G	T	31603	-0.0440718	0.00800482	3.70656e-08
WM-BAG	nonEUR	1	207882592	rs7543097	G	T	5054	-0.0452114	0.0203929	0.0266664
WM-BAG	EUR	3	190591418	rs13079050	G	T	31380	0.0807938	0.0137515	4.26407e-09
WM-BAG	nonEUR	3	190591418	rs13079050	G	T	5026	0.0816135	0.0390753	0.036792
WM-BAG	EUR	3	190592486	rs9814367	T	C	31647	0.084181	0.0135457	5.20935e-10
WM-BAG	nonEUR	3	190592486	rs9814367	T	C	5086	0.0918292	0.0383164	0.0165838
WM-BAG	EUR	3	190592836	rs35679428	C	A	31628	-0.0678557	0.00795118	1.47524e-17
WM-BAG	nonEUR	3	190592836	rs35679428	C	A	5072	-0.0848719	0.0195947	1.5105e-05
WM-BAG	EUR	3	190593282	rs34030983	C	T	31651	0.083793	0.0135448	6.23244e-10
WM-BAG	nonEUR	3	190593282	rs34030983	C	T	5088	0.0924433	0.0382889	0.0157978
WM-BAG	EUR	3	190593439	rs13090681	A	T	31653	0.0836218	0.0135408	6.67425e-10
WM-BAG	nonEUR	3	190593439	rs13090681	A	T	5087	0.0922301	0.0382893	0.0160419
WM-BAG	EUR	3	190594454	rs9880346	C	T	31646	0.0836184	0.0135491	6.84522e-10
WM-BAG	nonEUR	3	190594454	rs9880346	C	T	5085	0.0848382	0.0384427	0.0273676
WM-BAG	EUR	3	190595257	rs13322873	C	A	31488	0.0821714	0.013729	2.18404e-09
WM-BAG	nonEUR	3	190595257	rs13322873	C	A	5056	0.0882879	0.0392222	0.0244306
WM-BAG	EUR	3	190595760	rs13323015	C	T	31614	-0.0668997	0.00794528	3.91994e-17
WM-BAG	nonEUR	3	190595760	rs13323015	C	T	5065	-0.0827487	0.0196246	2.52369e-05
WM-BAG	EUR	3	190595781	rs9857963	C	T	31650	0.083116	0.0135461	8.57309e-10
WM-BAG	nonEUR	3	190595781	rs9857963	C	T	5085	0.0920254	0.0383175	0.016357
WM-BAG	EUR	3	190596086	rs9862175	C	T	31674	-0.0666681	0.00793006	4.37964e-17
WM-BAG	nonEUR	3	190596086	rs9862175	C	T	5091	-0.0820872	0.0195548	2.741e-05
WM-BAG	EUR	3	190596402	rs538135044	C	CA	31465	0.0814787	0.0136307	2.28921e-09
WM-BAG	nonEUR	3	190596402	rs538135044	C	CA	5045	0.0919341	0.0384095	0.0167237
WM-BAG	EUR	3	190596677	rs13434373	T	G	31650	0.0836979	0.0135408	6.44036e-10
WM-BAG	nonEUR	3	190596677	rs13434373	T	G	5082	0.0935901	0.0383237	0.0146361
WM-BAG	EUR	3	190597420	rs72056004	C	CT	31637	0.083301	0.0135585	8.15129e-10
WM-BAG	nonEUR	3	190597420	rs72056004	C	CT	5074	0.0832245	0.038318	0.0299062
WM-BAG	EUR	3	190598348	rs9873268	C	A	31650	0.0832527	0.0135453	8.02845e-10
WM-BAG	nonEUR	3	190598348	rs9873268	C	A	5081	0.0856623	0.0384611	0.0259748
WM-BAG	EUR	3	190598722	rs62286348	T	C	31650	0.0832527	0.0135453	8.02845e-10
WM-BAG	nonEUR	3	190598722	rs62286348	T	C	5081	0.0856623	0.0384611	0.0259748
WM-BAG	EUR	3	190599685	rs6444469	T	A	31393	-0.0638276	0.00799478	1.46861e-15
WM-BAG	nonEUR	3	190599685	rs6444469	T	A	4977	-0.0747932	0.0200625	0.000195138
WM-BAG	EUR	3	190601010	rs62286349	T	G	31637	0.0834311	0.013555	7.59674e-10
WM-BAG	nonEUR	3	190601010	rs62286349	T	G	5068	0.0800503	0.0383354	0.0368332
WM-BAG	EUR	3	190601893	rs9838279	T	C	31387	-0.0629584	0.00799378	3.49104e-15
WM-BAG	nonEUR	3	190601893	rs9838279	T	C	5002	-0.0740492	0.0199804	0.000212756
WM-BAG	EUR	3	190605157	rs9290958	T	A	31641	0.0834457	0.0135401	7.23109e-10
WM-BAG	nonEUR	3	190605157	rs9290958	T	A	5079	0.0817394	0.0383498	0.0331028
WM-BAG	EUR	3	190606963	rs1393060	C	A	31300	-0.0632268	0.00800142	2.83553e-15
WM-BAG	nonEUR	3	190606963	rs1393060	C	A	5000	-0.0735729	0.0200347	0.000242916
WM-BAG	EUR	3	190607847	rs771140446	TC	T	31073	-0.0647794	0.00803903	8.02335e-16
WM-BAG	nonEUR	3	190607847	rs771140446	TC	T	4934	-0.0769216	0.0201515	0.000136651
WM-BAG	EUR	3	190609852	rs9844152	A	T	31646	0.0848684	0.0135411	3.71753e-10
WM-BAG	nonEUR	3	190609852	rs9844152	A	T	5080	0.0842762	0.0383497	0.0280244
WM-BAG	EUR	3	190609958	rs749413636	TATGAG	T	31039	-0.0641693	0.00803973	1.49487e-15
WM-BAG	nonEUR	3	190609958	rs749413636	TATGAG	T	4937	-0.0793977	0.0201364	8.15873e-05
WM-BAG	EUR	3	190610002	rs9844338	A	G	31646	0.0848684	0.0135411	3.71753e-10
WM-BAG	nonEUR	3	190610002	rs9844338	A	G	5080	0.0842762	0.0383497	0.0280244
WM-BAG	EUR	3	190611414	rs62286352	G	A	31647	0.0849047	0.0135411	3.65386e-10
WM-BAG	nonEUR	3	190611414	rs62286352	G	A	5081	0.0834664	0.0383267	0.0294697
WM-BAG	EUR	3	190611625	rs6804748	T	C	31293	-0.0640625	0.00800512	1.2591e-15
WM-BAG	nonEUR	3	190611625	rs6804748	T	C	4997	-0.0754423	0.0200273	0.000167141
WM-BAG	EUR	3	190611871	rs9854712	A	G	31647	0.0849047	0.0135411	3.65386e-10
WM-BAG	nonEUR	3	190611871	rs9854712	A	G	5081	0.0834664	0.0383267	0.0294697
WM-BAG	EUR	3	190612276	rs13315587	G	A	31645	0.084787	0.0135419	3.87238e-10
WM-BAG	nonEUR	3	190612276	rs13315587	G	A	5081	0.0834664	0.0383267	0.0294697
WM-BAG	EUR	3	190612496	rs2202100	T	C	31292	-0.0639931	0.00800548	1.35468e-15
WM-BAG	nonEUR	3	190612496	rs2202100	T	C	4996	-0.0749357	0.0200328	0.000185605
WM-BAG	EUR	3	190613714	rs6799249	G	A	31277	-0.0636829	0.00800569	1.85574e-15
WM-BAG	nonEUR	3	190613714	rs6799249	G	A	4991	-0.0738609	0.020047	0.000231682
WM-BAG	EUR	3	190614221	rs28816787	A	C	31648	0.0849028	0.0135409	3.65433e-10
WM-BAG	nonEUR	3	190614221	rs28816787	A	C	5081	0.0834664	0.0383267	0.0294697
WM-BAG	EUR	3	190614317	rs9828756	G	A	31648	0.0849028	0.0135409	3.65433e-10
WM-BAG	nonEUR	3	190614317	rs9828756	G	A	5081	0.0834664	0.0383267	0.0294697
WM-BAG	EUR	3	190616258	rs13083648	T	A	31285	-0.0638067	0.00800684	1.65339e-15
WM-BAG	nonEUR	3	190616258	rs13083648	T	A	4994	-0.0749018	0.0200423	0.00018817
WM-BAG	EUR	3	190616776	rs28873531	T	C	31280	-0.0635008	0.0080058	2.23053e-15
WM-BAG	nonEUR	3	190616776	rs28873531	T	C	4993	-0.0738484	0.02005	0.000232749
WM-BAG	EUR	3	190617450	rs9816578	C	T	31650	0.0848578	0.0135406	3.72965e-10
WM-BAG	nonEUR	3	190617450	rs9816578	C	T	5082	0.0833361	0.0383238	0.0297116
WM-BAG	EUR	3	190617637	3:190617637_GA_G	GA	G	31053	-0.0643055	0.00803616	1.2663e-15
WM-BAG	nonEUR	3	190617637	3:190617637_GA_G	GA	G	4930	-0.0780198	0.0201583	0.000110079
WM-BAG	EUR	3	190617655	rs9816886	C	A	31650	0.0848578	0.0135406	3.72965e-10
WM-BAG	nonEUR	3	190617655	rs9816886	C	A	5082	0.0833361	0.0383238	0.0297116
WM-BAG	EUR	3	190617853	rs9821167	G	A	31650	0.0848578	0.0135406	3.72965e-10
WM-BAG	nonEUR	3	190617853	rs9821167	G	A	5083	0.0834476	0.0383205	0.0294799
WM-BAG	EUR	3	190617975	rs9821075	C	T	31650	0.0848578	0.0135406	3.72965e-10
WM-BAG	nonEUR	3	190617975	rs9821075	C	T	5083	0.0834476	0.0383205	0.0294799
WM-BAG	EUR	3	190619507	rs9827488	G	C	31653	0.0848187	0.0135395	3.78698e-10
WM-BAG	nonEUR	3	190619507	rs9827488	G	C	5084	0.083637	0.0383192	0.0291078
WM-BAG	EUR	3	190619643	rs9827516	C	T	31642	0.0848721	0.0135397	3.69547e-10
WM-BAG	nonEUR	3	190619643	rs9827516	C	T	5054	0.0769948	0.0379417	0.0424808
WM-BAG	EUR	3	190621019	rs1501600	A	C	31278	-0.0637307	0.00800918	1.81874e-15
WM-BAG	nonEUR	3	190621019	rs1501600	A	C	4970	-0.0751149	0.0201526	0.00019569
WM-BAG	EUR	3	190623368	rs34743701	T	TCC	30810	-0.0649732	0.00806821	8.36784e-16
WM-BAG	nonEUR	3	190623368	rs34743701	T	TCC	4904	-0.0768364	0.0202008	0.000144329
WM-BAG	EUR	3	190624703	rs9290959	C	A	31674	0.0854094	0.0135351	2.82358e-10
WM-BAG	nonEUR	3	190624703	rs9290959	C	A	5091	0.0857722	0.0382908	0.0251324
WM-BAG	EUR	3	190627012	rs9840870	C	T	31673	0.0850542	0.0135337	3.32926e-10
WM-BAG	nonEUR	3	190627012	rs9840870	C	T	5091	0.085329	0.038311	0.0259727
WM-BAG	EUR	3	190627232	rs866986	C	T	31305	-0.0634061	0.0080056	2.44913e-15
WM-BAG	nonEUR	3	190627232	rs866986	C	T	4977	-0.0765803	0.0201476	0.000145854
WM-BAG	EUR	3	190629975	rs13070564	G	T	31515	-0.0710573	0.00817125	3.60099e-18
WM-BAG	nonEUR	3	190629975	rs13070564	G	T	5043	-0.0846763	0.0206506	4.18895e-05
WM-BAG	EUR	3	190631981	rs9829689	A	C	31659	0.0847468	0.0135441	3.97248e-10
WM-BAG	nonEUR	3	190631981	rs9829689	A	C	5081	0.0866995	0.0382736	0.0235391
WM-BAG	EUR	3	190634018	rs28870076	G	T	31659	0.0847468	0.0135441	3.97248e-10
WM-BAG	nonEUR	3	190634018	rs28870076	G	T	5080	0.086568	0.0382765	0.0237614
WM-BAG	EUR	3	190635421	rs9856237	G	A	31657	0.084711	0.0135438	4.03684e-10
WM-BAG	nonEUR	3	190635421	rs9856237	G	A	5080	0.086568	0.0382765	0.0237614
WM-BAG	EUR	3	190636749	rs61500084	T	A	31560	-0.0714081	0.00816467	2.31822e-18
WM-BAG	nonEUR	3	190636749	rs61500084	T	A	5054	-0.0857324	0.0206434	3.33529e-05
WM-BAG	EUR	3	190638053	rs9871399	C	A	31657	0.084711	0.0135438	4.03684e-10
WM-BAG	nonEUR	3	190638053	rs9871399	C	A	5080	0.086568	0.0382765	0.0237614
WM-BAG	EUR	3	190638183	rs9871595	C	A	31657	0.084711	0.0135438	4.03684e-10
WM-BAG	nonEUR	3	190638183	rs9871595	C	A	5080	0.086568	0.0382765	0.0237614
WM-BAG	EUR	3	190638421	rs146550622	T	C	31545	-0.0703631	0.00816525	7.16363e-18
WM-BAG	nonEUR	3	190638421	rs146550622	T	C	5017	-0.084936	0.0206986	4.1347e-05
WM-BAG	EUR	3	190638524	rs35608805	G	A	31651	0.0853295	0.0135464	3.03399e-10
WM-BAG	nonEUR	3	190638524	rs35608805	G	A	5083	0.0872724	0.0382866	0.0226816
WM-BAG	EUR	3	190638729	rs34576065	G	A	31657	0.0848226	0.0135439	3.82984e-10
WM-BAG	nonEUR	3	190638729	rs34576065	G	A	5080	0.086568	0.0382765	0.0237614
WM-BAG	EUR	3	190638818	rs113180518	G	T	31558	-0.0706185	0.00816458	5.41875e-18
WM-BAG	nonEUR	3	190638818	rs113180518	G	T	5013	-0.0844107	0.0206927	4.58822e-05
WM-BAG	EUR	3	190638851	rs112522420	C	T	31558	-0.0706185	0.00816458	5.41875e-18
WM-BAG	nonEUR	3	190638851	rs112522420	C	T	5013	-0.0844107	0.0206927	4.58822e-05
WM-BAG	EUR	3	190639326	rs9877058	C	T	31647	0.0839347	0.0135134	5.32336e-10
WM-BAG	nonEUR	3	190639326	rs9877058	C	T	5079	0.0878352	0.0382571	0.0217212
WM-BAG	EUR	3	190640155	rs4308325	A	C	31285	-0.0724698	0.00821487	1.18372e-18
WM-BAG	nonEUR	3	190640155	rs4308325	A	C	4990	-0.0787257	0.0207321	0.000148029
WM-BAG	EUR	3	190640157	3:190640157_AG_A	AG	A	31579	0.0851625	0.0135453	3.27388e-10
WM-BAG	nonEUR	3	190640157	3:190640157_AG_A	AG	A	5067	0.0903092	0.0382453	0.0182479
WM-BAG	EUR	3	190640357	rs73193907	G	T	31612	-0.070602	0.0081569	5.13602e-18
WM-BAG	nonEUR	3	190640357	rs73193907	G	T	5021	-0.084296	0.0206749	4.62839e-05
WM-BAG	EUR	3	190640634	rs56234707	T	C	31494	-0.0710186	0.00818053	4.09351e-18
WM-BAG	nonEUR	3	190640634	rs56234707	T	C	5038	-0.0848604	0.0206896	4.1677e-05
WM-BAG	EUR	3	190640759	rs193250936	C	G	31601	0.0863396	0.0136074	2.25355e-10
WM-BAG	nonEUR	3	190640759	rs193250936	C	G	5052	0.0921081	0.0381809	0.0158827
WM-BAG	EUR	3	190640936	rs56268441	G	A	31510	-0.0721564	0.00817453	1.12974e-18
WM-BAG	nonEUR	3	190640936	rs56268441	G	A	5042	-0.0829433	0.020644	5.96024e-05
WM-BAG	EUR	3	190641068	rs58531798	T	G	31249	-0.071285	0.00821781	4.35329e-18
WM-BAG	nonEUR	3	190641068	rs58531798	T	G	4997	-0.0799711	0.0208391	0.000125799
WM-BAG	EUR	3	190641109	rs12727448	A	G	31220	-0.0709886	0.00822331	6.27672e-18
WM-BAG	nonEUR	3	190641109	rs12727448	A	G	5002	-0.0808699	0.0208127	0.000103394
WM-BAG	EUR	3	190641551	rs78362860	A	G	31537	0.0862806	0.0135681	2.05763e-10
WM-BAG	nonEUR	3	190641551	rs78362860	A	G	5016	0.0747725	0.0372582	0.0448167
WM-BAG	EUR	3	190641682	rs147611663	G	A	31587	0.0862513	0.0135717	2.10921e-10
WM-BAG	nonEUR	3	190641682	rs147611663	G	A	5072	0.0855082	0.0382767	0.0255297
WM-BAG	EUR	3	190641719	rs34886272	A	C	31490	-0.0715735	0.0081746	2.12975e-18
WM-BAG	nonEUR	3	190641719	rs34886272	A	C	5000	-0.0803716	0.0207221	0.000106431
WM-BAG	EUR	3	190641727	rs35618256	G	A	31617	0.0859165	0.0135727	2.48307e-10
WM-BAG	nonEUR	3	190641727	rs35618256	G	A	5079	0.0831301	0.0382579	0.0298348
WM-BAG	EUR	3	190642268	rs58308120	T	C	31583	0.0862756	0.0135734	2.09615e-10
WM-BAG	nonEUR	3	190642268	rs58308120	T	C	5038	0.0806938	0.0377595	0.032642
WM-BAG	EUR	3	190642350	rs62288087	G	C	31616	0.0859658	0.0135726	2.4241e-10
WM-BAG	nonEUR	3	190642350	rs62288087	G	C	5078	0.0881105	0.0383166	0.0215147
WM-BAG	EUR	3	190642391	rs61494018	A	G	31181	-0.071098	0.0082342	6.17563e-18
WM-BAG	nonEUR	3	190642391	rs61494018	A	G	4952	-0.079457	0.0208484	0.000139987
WM-BAG	EUR	3	190642428	rs187620717	A	G	31216	-0.0712298	0.0082295	5.1424e-18
WM-BAG	nonEUR	3	190642428	rs187620717	A	G	5001	-0.0860846	0.0207819	3.49537e-05
WM-BAG	EUR	3	190642692	rs62288091	G	T	31616	0.0859658	0.0135726	2.4241e-10
WM-BAG	nonEUR	3	190642692	rs62288091	G	T	5078	0.0881105	0.0383166	0.0215147
WM-BAG	EUR	3	190642900	rs113627555	C	A	31659	0.0847902	0.0135431	3.88022e-10
WM-BAG	nonEUR	3	190642900	rs113627555	C	A	5082	0.0867022	0.0382768	0.0235462
WM-BAG	EUR	3	190642972	rs58525723	C	G	31609	0.0860067	0.0135474	2.20291e-10
WM-BAG	nonEUR	3	190642972	rs58525723	C	G	5039	0.0800894	0.0377649	0.0339925
WM-BAG	EUR	3	190643193	rs60386222	G	T	31547	-0.07105	0.00816772	3.51157e-18
WM-BAG	nonEUR	3	190643193	rs60386222	G	T	5031	-0.0824646	0.0205291	5.98119e-05
WM-BAG	EUR	3	190643305	rs62288104	C	T	31634	-0.071178	0.00815501	2.71382e-18
WM-BAG	nonEUR	3	190643305	rs62288104	C	T	5066	-0.0861374	0.0205978	2.93995e-05
WM-BAG	EUR	3	190644370	rs34734157	C	CT	31610	0.0864082	0.0135436	1.79507e-10
WM-BAG	nonEUR	3	190644370	rs34734157	C	CT	5023	0.0869541	0.037315	0.0198314
WM-BAG	EUR	3	190644828	rs34481566	G	A	31652	0.0850325	0.0135413	3.44125e-10
WM-BAG	nonEUR	3	190644828	rs34481566	G	A	5072	0.085466	0.0381703	0.0251944
WM-BAG	EUR	3	190648889	rs13078126	A	C	31627	-0.0710288	0.0081573	3.25755e-18
WM-BAG	nonEUR	3	190648889	rs13078126	A	C	5036	-0.085058	0.0206185	3.76198e-05
WM-BAG	EUR	3	190649814	rs62288106	G	A	31658	0.0846896	0.013542	4.05538e-10
WM-BAG	nonEUR	3	190649814	rs62288106	G	A	5082	0.0875961	0.0382416	0.0220275
WM-BAG	EUR	3	190650826	3:190650826_TG_T	TG	T	31462	-0.0704749	0.00817491	6.94953e-18
WM-BAG	nonEUR	3	190650826	3:190650826_TG_T	TG	T	5011	-0.0833232	0.0205198	4.96884e-05
WM-BAG	EUR	3	190650833	rs61067594	G	A	31119	-0.0729326	0.00819694	6.01159e-19
WM-BAG	nonEUR	3	190650833	rs61067594	G	A	4946	-0.0792	0.02075	0.000136807
WM-BAG	EUR	3	190652328	rs10937450	G	C	31484	-0.0718691	0.00819188	1.82204e-18
WM-BAG	nonEUR	3	190652328	rs10937450	G	C	5051	-0.0794634	0.0204583	0.000103998
WM-BAG	EUR	3	190652830	rs34859790	C	T	31628	-0.0713286	0.00815571	2.3209e-18
WM-BAG	nonEUR	3	190652830	rs34859790	C	T	5081	-0.083326	0.0205367	5.03617e-05
WM-BAG	EUR	3	190653006	rs13060370	G	A	31647	-0.0709163	0.00815482	3.59291e-18
WM-BAG	nonEUR	3	190653006	rs13060370	G	A	5077	-0.0837818	0.0205514	4.63794e-05
WM-BAG	EUR	3	190654424	rs13089287	T	C	31674	-0.0709451	0.00815276	3.41663e-18
WM-BAG	nonEUR	3	190654424	rs13089287	T	C	5091	-0.0841771	0.020548	4.25761e-05
WM-BAG	EUR	3	190655448	3:190655448_AT_A	AT	A	30809	-0.0700116	0.00828933	3.14531e-17
WM-BAG	nonEUR	3	190655448	3:190655448_AT_A	AT	A	4900	-0.0849561	0.0210963	5.73306e-05
WM-BAG	EUR	3	190655515	rs1909960	A	C	31422	-0.0713445	0.0082057	3.64955e-18
WM-BAG	nonEUR	3	190655515	rs1909960	A	C	5026	-0.0786094	0.0207931	0.000158294
WM-BAG	EUR	3	190656393	rs2363038	G	T	31407	-0.0707048	0.00820475	7.15484e-18
WM-BAG	nonEUR	3	190656393	rs2363038	G	T	5005	-0.0771478	0.0206331	0.000186792
WM-BAG	EUR	3	190656524	rs2088882	A	G	31413	-0.0715228	0.00820593	3.02108e-18
WM-BAG	nonEUR	3	190656524	rs2088882	A	G	5023	-0.0798716	0.0207956	0.000124148
WM-BAG	EUR	3	190656984	rs883842	C	T	31422	-0.0712498	0.00820531	4.02426e-18
WM-BAG	nonEUR	3	190656984	rs883842	C	T	5023	-0.0792936	0.0207975	0.00013913
WM-BAG	EUR	3	190657094	rs883841	C	T	31412	-0.0711183	0.00820749	4.72565e-18
WM-BAG	nonEUR	3	190657094	rs883841	C	T	5021	-0.0798121	0.0208018	0.000126183
WM-BAG	EUR	3	190657163	rs1316356	T	C	31422	-0.0712498	0.00820531	4.02426e-18
WM-BAG	nonEUR	3	190657163	rs1316356	T	C	5020	-0.0793317	0.0208071	0.000139093
WM-BAG	EUR	3	190657360	rs905124	T	A	31394	-0.0712994	0.00821162	4.04685e-18
WM-BAG	nonEUR	3	190657360	rs905124	T	A	5016	-0.0805517	0.0208218	0.000110842
WM-BAG	EUR	3	190657737	rs34306572	G	A	31313	-0.0703552	0.00821739	1.16172e-17
WM-BAG	nonEUR	3	190657737	rs34306572	G	A	5001	-0.0838604	0.0208744	5.97149e-05
WM-BAG	EUR	3	190657741	3:190657741_AGT_A	AGT	A	30842	-0.0715316	0.00830591	7.5068e-18
WM-BAG	nonEUR	3	190657741	3:190657741_AGT_A	AGT	A	4933	-0.0855892	0.0211593	5.31252e-05
WM-BAG	EUR	3	190657895	rs13100545	A	G	31384	-0.070419	0.00821043	1.01978e-17
WM-BAG	nonEUR	3	190657895	rs13100545	A	G	4991	-0.0785453	0.0206811	0.000147649
WM-BAG	EUR	3	190658964	rs35592123	G	A	31393	-0.0707848	0.00820942	6.85943e-18
WM-BAG	nonEUR	3	190658964	rs35592123	G	A	4991	-0.0795808	0.0208828	0.000140168
WM-BAG	EUR	3	190659591	rs13065568	G	A	31396	-0.0708172	0.00820961	6.63952e-18
WM-BAG	nonEUR	3	190659591	rs13065568	G	A	5013	-0.0807557	0.0208327	0.000107376
WM-BAG	EUR	3	190660837	rs1158947	G	A	31394	-0.070799	0.00821003	6.79488e-18
WM-BAG	nonEUR	3	190660837	rs1158947	G	A	5014	-0.0807703	0.0208436	0.000107958
WM-BAG	EUR	3	190661299	3:190661299_GA_G	GA	G	31226	-0.0706374	0.00823053	9.718e-18
WM-BAG	nonEUR	3	190661299	3:190661299_GA_G	GA	G	4976	-0.0848184	0.0208967	5.00532e-05
WM-BAG	EUR	3	190661914	rs35955860	T	C	31380	-0.0703245	0.00821229	1.14585e-17
WM-BAG	nonEUR	3	190661914	rs35955860	T	C	4992	-0.0805235	0.0208903	0.000117387
WM-BAG	EUR	3	190662703	rs13083859	G	C	31388	-0.0706367	0.00821051	8.1069e-18
WM-BAG	nonEUR	3	190662703	rs13083859	G	C	5014	-0.0809475	0.0208423	0.000104161
WM-BAG	EUR	3	190663121	rs61556420	T	C	31384	-0.0705312	0.0082109	9.09641e-18
WM-BAG	nonEUR	3	190663121	rs61556420	T	C	4991	-0.0797588	0.0209027	0.000137429
WM-BAG	EUR	3	190663354	rs13325955	G	A	31645	0.0847907	0.013565	4.13846e-10
WM-BAG	nonEUR	3	190663354	rs13325955	G	A	5075	0.0919471	0.0383364	0.0165016
WM-BAG	EUR	3	190663557	rs35055419	T	C	31379	-0.0713136	0.00821057	3.94712e-18
WM-BAG	nonEUR	3	190663557	rs35055419	T	C	5016	-0.0799084	0.0208534	0.000128702
WM-BAG	EUR	3	190663692	3:190663692_CA_C	CA	C	31157	-0.0704287	0.00824247	1.34754e-17
WM-BAG	nonEUR	3	190663692	3:190663692_CA_C	CA	C	4963	-0.081077	0.0209508	0.00011029
WM-BAG	EUR	3	190663724	rs62288110	T	C	31396	-0.0706448	0.00821052	8.03855e-18
WM-BAG	nonEUR	3	190663724	rs62288110	T	C	5018	-0.0799644	0.0208471	0.000126717
WM-BAG	EUR	3	190663964	rs62288111	T	C	31388	-0.0707382	0.00821128	7.33116e-18
WM-BAG	nonEUR	3	190663964	rs62288111	T	C	5014	-0.0809475	0.0208423	0.000104161
WM-BAG	EUR	3	190664073	rs967512	T	C	31394	-0.0706849	0.00821106	7.74157e-18
WM-BAG	nonEUR	3	190664073	rs967512	T	C	5018	-0.0799644	0.0208471	0.000126717
WM-BAG	EUR	3	190664079	rs28671590	T	A	31641	0.0846334	0.0135656	4.4651e-10
WM-BAG	nonEUR	3	190664079	rs28671590	T	A	5075	0.0919471	0.0383364	0.0165016
WM-BAG	EUR	3	190664164	rs967513	C	A	31392	-0.0706674	0.00821046	7.84383e-18
WM-BAG	nonEUR	3	190664164	rs967513	C	A	5018	-0.0799644	0.0208471	0.000126717
WM-BAG	EUR	3	190664211	rs9822973	T	G	31640	0.0847179	0.0135666	4.30304e-10
WM-BAG	nonEUR	3	190664211	rs9822973	T	G	5075	0.0919471	0.0383364	0.0165016
WM-BAG	EUR	3	190664718	rs13095744	C	T	31380	-0.0705324	0.00821185	9.16362e-18
WM-BAG	nonEUR	3	190664718	rs13095744	C	T	4991	-0.0797588	0.0209027	0.000137429
WM-BAG	EUR	3	190664874	3:190664874_AC_A	AC	A	31159	-0.0704495	0.00823834	1.27056e-17
WM-BAG	nonEUR	3	190664874	3:190664874_AC_A	AC	A	4960	-0.0840195	0.0209395	6.0968e-05
WM-BAG	EUR	3	190665048	rs147618098	T	TTTAA	31034	-0.0709405	0.00825749	9.01381e-18
WM-BAG	nonEUR	3	190665048	rs147618098	T	TTTAA	4937	-0.0851391	0.0209764	5.00869e-05
WM-BAG	EUR	3	190665495	3:190665495_GTT_G	GTT	G	31158	-0.0706527	0.00823912	1.03351e-17
WM-BAG	nonEUR	3	190665495	3:190665495_GTT_G	GTT	G	4961	-0.0837314	0.0209297	6.41024e-05
WM-BAG	EUR	3	190665527	rs2047710	C	T	31158	-0.0706527	0.00823912	1.03351e-17
WM-BAG	nonEUR	3	190665527	rs2047710	C	T	4961	-0.0837314	0.0209297	6.41024e-05
WM-BAG	EUR	3	190665614	rs2047711	A	G	31379	-0.0704514	0.00821228	1.00217e-17
WM-BAG	nonEUR	3	190665614	rs2047711	A	G	4991	-0.0797588	0.0209027	0.000137429
WM-BAG	EUR	3	190665791	rs2047712	C	T	31376	-0.07042	0.00821306	1.04332e-17
WM-BAG	nonEUR	3	190665791	rs2047712	C	T	4991	-0.0797588	0.0209027	0.000137429
WM-BAG	EUR	3	190666176	rs35910287	G	A	31372	-0.0703782	0.00821392	1.09881e-17
WM-BAG	nonEUR	3	190666176	rs35910287	G	A	4990	-0.0796597	0.0209044	0.000140256
WM-BAG	EUR	3	190666382	rs59351287	A	T	31365	-0.0702819	0.00821535	1.23189e-17
WM-BAG	nonEUR	3	190666382	rs59351287	A	T	4989	-0.0798461	0.0209036	0.000135228
WM-BAG	EUR	3	190666445	rs57742221	G	C	31365	-0.0702819	0.00821535	1.23189e-17
WM-BAG	nonEUR	3	190666445	rs57742221	G	C	4989	-0.0798461	0.0209036	0.000135228
WM-BAG	EUR	3	190666643	rs1159211	C	T	31352	-0.0703323	0.0082169	1.18475e-17
WM-BAG	nonEUR	3	190666643	rs1159211	C	T	4948	-0.0771309	0.0209391	0.000232442
WM-BAG	EUR	3	190666734	rs1159212	T	G	31376	-0.0703427	0.00821351	1.13653e-17
WM-BAG	nonEUR	3	190666734	rs1159212	T	G	5011	-0.0813063	0.0208392	9.68114e-05
WM-BAG	EUR	3	190666876	rs1159213	C	T	31367	-0.0702695	0.00821486	1.24274e-17
WM-BAG	nonEUR	3	190666876	rs1159213	C	T	4989	-0.0798461	0.0209036	0.000135228
WM-BAG	EUR	3	190667550	rs1501603	G	C	31352	-0.0703998	0.00821615	1.09602e-17
WM-BAG	nonEUR	3	190667550	rs1501603	G	C	4980	-0.0799611	0.0209162	0.000133484
WM-BAG	EUR	3	190667598	rs1501604	G	A	31350	-0.0703626	0.00821652	1.14363e-17
WM-BAG	nonEUR	3	190667598	rs1501604	G	A	4980	-0.0799611	0.0209162	0.000133484
WM-BAG	EUR	3	190667970	rs4686570	G	A	31335	-0.0703179	0.00821851	1.22043e-17
WM-BAG	nonEUR	3	190667970	rs4686570	G	A	4941	-0.0767278	0.0209466	0.000251875
WM-BAG	EUR	3	190668132	rs34086510	G	A	31348	-0.070325	0.00821671	1.19189e-17
WM-BAG	nonEUR	3	190668132	rs34086510	G	A	4980	-0.0799611	0.0209162	0.000133484
WM-BAG	EUR	3	190668204	rs13066848	T	C	31355	-0.0703619	0.00821595	1.13866e-17
WM-BAG	nonEUR	3	190668204	rs13066848	T	C	5003	-0.081516	0.0208513	9.37489e-05
WM-BAG	EUR	3	190668377	rs1393057	T	C	31345	-0.0702569	0.0082169	1.28255e-17
WM-BAG	nonEUR	3	190668377	rs1393057	T	C	4980	-0.0799611	0.0209162	0.000133484
WM-BAG	EUR	3	190668617	rs1393058	T	C	31348	-0.070325	0.00821671	1.19189e-17
WM-BAG	nonEUR	3	190668617	rs1393058	T	C	4980	-0.0799611	0.0209162	0.000133484
WM-BAG	EUR	3	190668849	rs773198357	TCATCCATGTAGTC	T	30898	-0.072432	0.0082837	2.36331e-18
WM-BAG	nonEUR	3	190668849	rs773198357	TCATCCATGTAGTC	T	4887	-0.0843687	0.0211186	6.56465e-05
WM-BAG	EUR	3	190669073	rs6782126	G	A	31338	-0.0702808	0.00821839	1.26777e-17
WM-BAG	nonEUR	3	190669073	rs6782126	G	A	4978	-0.0799369	0.0209206	0.00013455
WM-BAG	EUR	3	190669518	rs9877502	G	A	31339	-0.0697895	0.00821756	2.10636e-17
WM-BAG	nonEUR	3	190669518	rs9877502	G	A	4974	-0.0782064	0.0207262	0.000162966
WM-BAG	EUR	3	190669564	rs62288115	C	G	31348	-0.070325	0.00821671	1.19189e-17
WM-BAG	nonEUR	3	190669564	rs62288115	C	G	4979	-0.0799301	0.0209187	0.000134539
WM-BAG	EUR	3	190669657	rs62288116	C	A	31348	-0.070325	0.00821671	1.19189e-17
WM-BAG	nonEUR	3	190669657	rs62288116	C	A	4979	-0.0799301	0.0209187	0.000134539
WM-BAG	EUR	3	190669808	rs557925930	G	A	31057	-0.0709111	0.00825909	9.43297e-18
WM-BAG	nonEUR	3	190669808	rs557925930	G	A	4919	-0.0810206	0.0209988	0.000115617
WM-BAG	EUR	3	190669809	rs577842346	G	A	31063	-0.0708481	0.00825871	1.00431e-17
WM-BAG	nonEUR	3	190669809	rs577842346	G	A	4920	-0.081745	0.0209948	0.000100086
WM-BAG	EUR	3	190669810	rs540511762	C	G	31063	-0.0708481	0.00825871	1.00431e-17
WM-BAG	nonEUR	3	190669810	rs540511762	C	G	4920	-0.081745	0.0209948	0.000100086
WM-BAG	EUR	3	190669811	rs560857329	C	A	31063	-0.0708481	0.00825871	1.00431e-17
WM-BAG	nonEUR	3	190669811	rs560857329	C	A	4920	-0.081745	0.0209948	0.000100086
WM-BAG	EUR	3	190670179	rs147182970	T	TCAG	31036	-0.0707823	0.00825963	1.08512e-17
WM-BAG	nonEUR	3	190670179	rs147182970	T	TCAG	4885	-0.0796629	0.0210223	0.000152807
WM-BAG	EUR	3	190670215	rs67744585	A	G	31074	-0.0704879	0.008254	1.40433e-17
WM-BAG	nonEUR	3	190670215	rs67744585	A	G	4921	-0.0829666	0.0209981	7.88668e-05
WM-BAG	EUR	3	190670268	rs66520966	A	T	31342	-0.0700764	0.00821943	1.58594e-17
WM-BAG	nonEUR	3	190670268	rs66520966	A	T	4978	-0.0792194	0.0209179	0.000154179
WM-BAG	EUR	3	190670658	rs34911650	C	G	31331	-0.0700124	0.00822038	1.71053e-17
WM-BAG	nonEUR	3	190670658	rs34911650	C	G	4977	-0.0792546	0.020919	0.000153257
WM-BAG	EUR	3	190670795	rs35327527	C	T	31333	-0.0703117	0.00821982	1.24313e-17
WM-BAG	nonEUR	3	190670795	rs35327527	C	T	4951	-0.0764224	0.0209482	0.000266837
WM-BAG	EUR	3	190670977	rs56396731	A	C	31334	-0.0697667	0.00821817	2.16875e-17
WM-BAG	nonEUR	3	190670977	rs56396731	A	C	4976	-0.0793936	0.0209306	0.000150489
WM-BAG	EUR	3	190671057	rs34542080	C	A	31331	-0.0698221	0.00822066	2.09238e-17
WM-BAG	nonEUR	3	190671057	rs34542080	C	A	5000	-0.080626	0.0208517	0.000111747
WM-BAG	EUR	3	190671105	rs763269109	TAA	T	31057	-0.0702673	0.00825695	1.81511e-17
WM-BAG	nonEUR	3	190671105	rs763269109	TAA	T	4918	-0.0823794	0.0210019	8.88422e-05
WM-BAG	EUR	3	190671170	rs35670382	C	T	31321	-0.0698624	0.00822105	2.01317e-17
WM-BAG	nonEUR	3	190671170	rs35670382	C	T	4978	-0.0792167	0.0209179	0.000154258
WM-BAG	EUR	3	190671225	rs35989701	A	C	31317	-0.06989	0.00822179	1.96885e-17
WM-BAG	nonEUR	3	190671225	rs35989701	A	C	4978	-0.0792167	0.0209179	0.000154258
WM-BAG	EUR	3	190672785	rs34216926	G	A	31287	-0.0698991	0.00822682	2.0394e-17
WM-BAG	nonEUR	3	190672785	rs34216926	G	A	4992	-0.0793086	0.0208665	0.00014597
WM-BAG	EUR	3	190672837	rs13069243	A	G	31289	-0.0700735	0.00822696	1.70152e-17
WM-BAG	nonEUR	3	190672837	rs13069243	A	G	4991	-0.0791176	0.0208693	0.000151753
WM-BAG	EUR	3	190673127	rs35872768	C	T	31280	-0.070253	0.00822941	1.44104e-17
WM-BAG	nonEUR	3	190673127	rs35872768	C	T	4993	-0.0794553	0.0208652	0.000141761
WM-BAG	EUR	3	190675956	rs13060312	C	A	31135	0.0726631	0.0129939	2.26214e-08
WM-BAG	nonEUR	3	190675956	rs13060312	C	A	4979	0.0797494	0.0366943	0.0298011
WM-BAG	EUR	3	190678438	rs9821713	G	C	31354	0.0758516	0.0137951	3.8618e-08
WM-BAG	nonEUR	3	190678438	rs9821713	G	C	5019	0.0863613	0.0393205	0.028113
WM-BAG	EUR	4	23715876	rs36083520	T	C	30940	0.0575501	0.010474	3.94784e-08
WM-BAG	nonEUR	4	23715876	rs36083520	T	C	4964	0.0551984	0.0275606	0.0452532
WM-BAG	EUR	4	23724255	rs4697414	T	C	31253	0.0678509	0.0105153	1.11544e-10
WM-BAG	nonEUR	4	23724255	rs4697414	T	C	4990	0.0675733	0.0276422	0.0145369
WM-BAG	EUR	4	23724518	rs34221784	C	A	31258	0.0678088	0.0105255	1.19357e-10
WM-BAG	nonEUR	4	23724518	rs34221784	C	A	4952	0.0666471	0.0265314	0.0120361
WM-BAG	EUR	4	23725345	rs12500531	G	A	31071	0.0686477	0.0104169	4.46828e-11
WM-BAG	nonEUR	4	23725345	rs12500531	G	A	4956	0.0614651	0.0274906	0.0254054
WM-BAG	EUR	4	23729566	rs11736863	G	A	31326	0.0673745	0.010236	4.71075e-11
WM-BAG	nonEUR	4	23729566	rs11736863	G	A	4989	0.0775868	0.0266529	0.00361863
WM-BAG	EUR	4	23745790	rs1491385	G	A	31525	0.0697856	0.0103189	1.37629e-11
WM-BAG	nonEUR	4	23745790	rs1491385	G	A	5050	0.0679599	0.027121	0.0122488
WM-BAG	EUR	4	23748630	rs12498751	G	A	31530	0.0699213	0.0103166	1.24402e-11
WM-BAG	nonEUR	4	23748630	rs12498751	G	A	5048	0.0699353	0.0271604	0.0100552
WM-BAG	EUR	4	23749077	rs7662686	G	A	31530	0.0699213	0.0103166	1.24402e-11
WM-BAG	nonEUR	4	23749077	rs7662686	G	A	5047	0.0690023	0.0271592	0.0110942
WM-BAG	EUR	4	23753053	rs7689064	A	C	31525	0.0701628	0.010318	1.06449e-11
WM-BAG	nonEUR	4	23753053	rs7689064	A	C	5048	0.0733988	0.0271743	0.00693544
WM-BAG	EUR	4	23754773	rs1491381	G	A	31468	0.0685925	0.0103425	3.36344e-11
WM-BAG	nonEUR	4	23754773	rs1491381	G	A	5029	0.0753683	0.0272632	0.00572238
WM-BAG	EUR	4	23755141	rs10805248	A	G	31466	0.0687123	0.0103621	3.38587e-11
WM-BAG	nonEUR	4	23755141	rs10805248	A	G	5025	0.0712055	0.0273786	0.00932864
WM-BAG	EUR	4	23756834	rs10003201	C	G	31411	0.068452	0.0103754	4.24796e-11
WM-BAG	nonEUR	4	23756834	rs10003201	C	G	5016	0.0681021	0.0274694	0.0132003
WM-BAG	EUR	4	23757245	rs1159937	T	C	31285	0.0638089	0.00947197	1.64944e-11
WM-BAG	nonEUR	4	23757245	rs1159937	T	C	4952	0.0470808	0.0238294	0.0482391
WM-BAG	EUR	4	23757308	rs967140	A	C	31326	0.0719589	0.0104974	7.26817e-12
WM-BAG	nonEUR	4	23757308	rs967140	A	C	5003	0.0756051	0.027973	0.0068992
WM-BAG	EUR	7	2757867	rs798563	A	C	31318	0.0501138	0.00871727	9.07143e-09
WM-BAG	nonEUR	7	2757867	rs798563	A	C	5017	0.0508595	0.0220309	0.021009
WM-BAG	EUR	7	2757938	rs798562	C	T	31478	0.0506724	0.0087014	5.81946e-09
WM-BAG	nonEUR	7	2757938	rs798562	C	T	5052	0.0503635	0.0219556	0.0218383
WM-BAG	EUR	7	2758309	rs798560	A	G	31674	0.0498914	0.0086982	9.79202e-09
WM-BAG	nonEUR	7	2758309	rs798560	A	G	5091	0.0511138	0.0219046	0.0196618
WM-BAG	EUR	7	2758341	rs798559	T	C	31663	0.0486251	0.00868319	2.16238e-08
WM-BAG	nonEUR	7	2758341	rs798559	T	C	5088	0.0474273	0.0218503	0.0300111
WM-BAG	EUR	7	2758935	rs798558	T	G	31629	0.0493293	0.00868803	1.37598e-08
WM-BAG	nonEUR	7	2758935	rs798558	T	G	5080	0.04551	0.0218522	0.0373354
WM-BAG	EUR	7	2759002	rs798556	C	A	31635	0.0492196	0.00868636	1.47179e-08
WM-BAG	nonEUR	7	2759002	rs798556	C	A	5081	0.0454828	0.0218579	0.0374987
WM-BAG	EUR	7	2759299	rs34802551	T	TA	31607	0.0494666	0.00868927	1.26049e-08
WM-BAG	nonEUR	7	2759299	rs34802551	T	TA	5074	0.0458021	0.0218936	0.0364855
WM-BAG	EUR	7	2759795	rs798554	C	T	31631	0.0488203	0.00868673	1.92448e-08
WM-BAG	nonEUR	7	2759795	rs798554	C	T	5081	0.0452031	0.0218474	0.0385935
WM-BAG	EUR	7	2760124	rs798552	G	A	31630	0.0488208	0.00868715	1.9268e-08
WM-BAG	nonEUR	7	2760124	rs798552	G	A	5081	0.0452031	0.0218474	0.0385935
WM-BAG	EUR	7	2760609	rs798550	A	G	31617	0.0492075	0.00868913	1.49939e-08
WM-BAG	nonEUR	7	2760609	rs798550	A	G	5079	0.0448906	0.0218398	0.039887
WM-BAG	EUR	7	2760935	rs798548	T	C	31596	0.0484618	0.00867344	2.32421e-08
WM-BAG	nonEUR	7	2760935	rs798548	T	C	5071	0.0458911	0.0218144	0.0354527
WM-BAG	EUR	7	2761177	rs798547	T	C	31624	0.0489737	0.0086866	1.73656e-08
WM-BAG	nonEUR	7	2761177	rs798547	T	C	5072	0.0477863	0.0218822	0.0290225
WM-BAG	EUR	7	2762126	rs798546	C	T	31614	0.0493	0.00868912	1.40915e-08
WM-BAG	nonEUR	7	2762126	rs798546	C	T	5080	0.0457808	0.0218649	0.0363271
WM-BAG	EUR	7	2762386	rs798545	C	T	31624	0.0486273	0.00869005	2.21495e-08
WM-BAG	nonEUR	7	2762386	rs798545	C	T	5080	0.0458276	0.0218626	0.0361169
WM-BAG	EUR	7	2762764	7:2762764_AAAG_A	AAAG	A	31644	0.0488423	0.0086877	1.90345e-08
WM-BAG	nonEUR	7	2762764	7:2762764_AAAG_A	AAAG	A	5086	0.0437552	0.0218991	0.0457664
WM-BAG	EUR	7	2763102	rs798544	C	T	31674	0.0487866	0.00868136	1.92907e-08
WM-BAG	nonEUR	7	2763102	rs798544	C	T	5091	0.0454258	0.0218365	0.0375509
WM-BAG	EUR	7	2764616	rs78018097	C	CA	31547	0.048706	0.00870182	2.1963e-08
WM-BAG	nonEUR	7	2764616	rs78018097	C	CA	5065	0.0448234	0.0219698	0.0413794
WM-BAG	EUR	7	2819727	rs7784066	T	A	31431	0.0487696	0.00869144	2.02586e-08
WM-BAG	nonEUR	7	2819727	rs7784066	T	A	5042	0.0442093	0.021741	0.0420596
WM-BAG	EUR	12	106476805	rs12146713	T	C	31674	0.100808	0.0134784	7.67183e-14
WM-BAG	nonEUR	12	106476805	rs12146713	T	C	5091	0.109512	0.0354568	0.00202191
WM-BAG	EUR	12	106480246	rs1978730	C	A	31219	0.0690603	0.0115429	2.21572e-09
WM-BAG	nonEUR	12	106480246	rs1978730	C	A	5019	0.0847365	0.030592	0.00562823

## Sheet: Supplementary_Data4
Supplementary Data 4: The table contains the genome-wide associations between the PLINK GWAS (Discovery) and fastGWA (Replication) for GWAS method-specific GWAS. We present the results for SNPs passing the genome-wide P-value threshold (5x10-8) in the Discovery.
BAG	Type	CHROM	POS	ID	A2	A1	N	BETA	SE	P
GM-BAG	PLINK	1	203028371	rs61732315	G	T	31557	-0.0574685	0.0101741	1.63208e-08
GM-BAG	fastGWA	1	203028371	rs61732315	G	T	31557	-0.0575182	0.0101875	1.6426e-08
GM-BAG	PLINK	1	203034955	rs3737882	C	G	31518	-0.0558456	0.0101642	3.95223e-08
GM-BAG	fastGWA	1	203034955	rs3737882	C	G	31518	-0.0558669	0.0101772	4.03225e-08
GM-BAG	PLINK	1	203038754	rs1105455	T	G	31509	-0.0558601	0.0101746	4.04748e-08
GM-BAG	fastGWA	1	203038754	rs1105455	T	G	31509	-0.0559134	0.010188	4.06163e-08
GM-BAG	PLINK	1	203039794	rs871297	T	G	31498	-0.0560128	0.0101744	3.71484e-08
GM-BAG	fastGWA	1	203039794	rs871297	T	G	31498	-0.0560676	0.0101883	3.73105e-08
GM-BAG	PLINK	1	203041457	rs4950914	T	C	31437	-0.0561312	0.0101715	3.44621e-08
GM-BAG	fastGWA	1	203041457	rs4950914	T	C	31437	-0.0561786	0.0101884	3.50841e-08
GM-BAG	PLINK	1	215137222	rs6540873	A	C	31361	-0.0620785	0.00823938	5.03944e-14
GM-BAG	fastGWA	1	215137222	rs6540873	A	C	31361	-0.0620619	0.00825356	5.50269e-14
GM-BAG	PLINK	1	215139887	rs1452628	A	T	31344	-0.0626898	0.0082485	3.04043e-14
GM-BAG	fastGWA	1	215139887	rs1452628	A	T	31344	-0.0626775	0.00825975	3.24129e-14
GM-BAG	PLINK	1	215141570	rs10494988	C	T	31363	-0.0615587	0.00825759	9.23268e-14
GM-BAG	fastGWA	1	215141570	rs10494988	C	T	31363	-0.0615575	0.00826974	9.79038e-14
GM-BAG	PLINK	1	215152832	rs76641944	T	A	31549	-0.0880169	0.0154215	1.15724e-08
GM-BAG	fastGWA	1	215152832	rs76641944	T	A	31549	-0.0878737	0.0154433	1.26986e-08
GM-BAG	PLINK	1	215154276	rs59084003	C	T	31557	-0.0893142	0.015416	6.95425e-09
GM-BAG	fastGWA	1	215154276	rs59084003	C	T	31557	-0.0891742	0.0154367	7.61566e-09
GM-BAG	PLINK	1	215159029	rs12403837	G	A	31355	-0.0870378	0.015663	2.76853e-08
GM-BAG	fastGWA	1	215159029	rs12403837	G	A	31355	-0.0870423	0.0156806	2.84107e-08
GM-BAG	PLINK	1	215185552	rs2601645	C	T	31437	-0.0833386	0.0145751	1.08852e-08
GM-BAG	fastGWA	1	215185552	rs2601645	C	T	31437	-0.0831876	0.0145921	1.19208e-08
GM-BAG	PLINK	1	215614493	rs747425736	TGACTC	T	31189	-0.090413	0.0163007	2.93675e-08
GM-BAG	fastGWA	1	215614493	rs747425736	TGACTC	T	31189	-0.0901039	0.0163222	3.38382e-08
GM-BAG	PLINK	2	203664929	rs76122535	C	G	31205	-0.0650587	0.011773	3.30038e-08
GM-BAG	fastGWA	2	203664929	rs76122535	C	G	31205	-0.0646507	0.0117936	4.20874e-08
GM-BAG	PLINK	2	203676105	rs115400054	C	T	31307	-0.0677033	0.0121086	2.27175e-08
GM-BAG	fastGWA	2	203676105	rs115400054	C	T	31307	-0.0671319	0.0121282	3.1093e-08
GM-BAG	PLINK	2	203682304	rs72932772	C	G	31346	-0.0660265	0.0119979	3.75905e-08
GM-BAG	fastGWA	2	203682304	rs72932772	C	G	31346	-0.0655409	0.0120165	4.91831e-08
GM-BAG	PLINK	2	203683990	rs79633844	A	G	31364	-0.0658289	0.0119897	4.04035e-08
GM-BAG	fastGWA	2	203683990	rs79633844	A	G	31364	-0.0653465	0.0120104	5.30298e-08
GM-BAG	PLINK	2	203685119	rs75141346	A	G	31380	-0.0666045	0.0119822	2.74091e-08
GM-BAG	fastGWA	2	203685119	rs75141346	A	G	31380	-0.066123	0.0120031	3.6121e-08
GM-BAG	PLINK	2	203685728	rs72932774	C	T	31386	-0.066514	0.0119799	2.84517e-08
GM-BAG	fastGWA	2	203685728	rs72932774	C	T	31386	-0.0660308	0.0120015	3.75733e-08
GM-BAG	PLINK	2	203688300	rs72932776	A	T	31403	-0.0659199	0.0119688	3.66516e-08
GM-BAG	fastGWA	2	203688300	rs72932776	A	T	31403	-0.06544	0.0119894	4.81128e-08
GM-BAG	PLINK	2	203689914	rs72932777	A	G	31413	-0.0661078	0.011964	3.31048e-08
GM-BAG	fastGWA	2	203689914	rs72932777	A	G	31413	-0.0656319	0.011985	4.3467e-08
GM-BAG	PLINK	2	203690047	rs115628302	T	G	31416	-0.0661416	0.0119625	3.24436e-08
GM-BAG	fastGWA	2	203690047	rs115628302	T	G	31416	-0.0656659	0.011984	4.26634e-08
GM-BAG	PLINK	2	203692760	rs75166090	A	G	31463	-0.065394	0.0119515	4.49396e-08
GM-BAG	fastGWA	2	203692760	rs75166090	A	G	31463	-0.0649024	0.0119696	5.88413e-08
GM-BAG	PLINK	2	203693914	rs143805266	A	C	31480	-0.0658268	0.0119497	3.64414e-08
GM-BAG	fastGWA	2	203693914	rs143805266	A	C	31480	-0.065336	0.0119665	4.76395e-08
GM-BAG	PLINK	2	203697278	rs72932781	C	T	31504	-0.0652041	0.011945	4.832e-08
GM-BAG	fastGWA	2	203697278	rs72932781	C	T	31504	-0.0646494	0.0119593	6.45256e-08
GM-BAG	PLINK	2	203697807	2:203697807_GA_G	GA	G	31476	-0.0660797	0.0119533	3.26148e-08
GM-BAG	fastGWA	2	203697807	2:203697807_GA_G	GA	G	31476	-0.065538	0.011965	4.31466e-08
GM-BAG	PLINK	2	203707752	rs72934706	A	G	31556	-0.0651337	0.0119268	4.76709e-08
GM-BAG	fastGWA	2	203707752	rs72934706	A	G	31556	-0.0645729	0.0119422	6.40472e-08
GM-BAG	PLINK	2	203709776	rs72934710	C	G	31556	-0.0651337	0.0119268	4.76709e-08
GM-BAG	fastGWA	2	203709776	rs72934710	C	G	31556	-0.0645729	0.0119422	6.40472e-08
GM-BAG	PLINK	2	203709997	rs72934711	G	C	31556	-0.0651337	0.0119268	4.76709e-08
GM-BAG	fastGWA	2	203709997	rs72934711	G	C	31556	-0.0645729	0.0119422	6.40472e-08
GM-BAG	PLINK	2	203711581	rs72934714	T	A	31556	-0.0651337	0.0119268	4.76709e-08
GM-BAG	fastGWA	2	203711581	rs72934714	T	A	31556	-0.0645729	0.0119422	6.40472e-08
GM-BAG	PLINK	2	203713280	rs72934715	C	A	31556	-0.0651337	0.0119268	4.76709e-08
GM-BAG	fastGWA	2	203713280	rs72934715	C	A	31556	-0.0645729	0.0119422	6.40472e-08
GM-BAG	PLINK	2	203715419	rs140154196	C	T	31557	-0.0650925	0.0119268	4.86044e-08
GM-BAG	fastGWA	2	203715419	rs140154196	C	T	31557	-0.0645316	0.0119421	6.52849e-08
GM-BAG	PLINK	2	203715514	rs114372659	C	T	31557	-0.0650925	0.0119268	4.86044e-08
GM-BAG	fastGWA	2	203715514	rs114372659	C	T	31557	-0.0645316	0.0119421	6.52849e-08
GM-BAG	PLINK	2	203715914	rs146900385	G	A	31557	-0.0650925	0.0119268	4.86044e-08
GM-BAG	fastGWA	2	203715914	rs146900385	G	A	31557	-0.0645316	0.0119421	6.52849e-08
GM-BAG	PLINK	2	203716804	rs150622102	G	C	31513	-0.0654233	0.0119286	4.17652e-08
GM-BAG	fastGWA	2	203716804	rs150622102	G	C	31513	-0.064863	0.011945	5.63045e-08
GM-BAG	PLINK	2	203718682	rs114155121	T	C	31557	-0.06513	0.011926	4.76501e-08
GM-BAG	fastGWA	2	203718682	rs114155121	T	C	31557	-0.0645693	0.0119413	6.40102e-08
GM-BAG	PLINK	2	203718869	rs143385727	A	G	31557	-0.06513	0.011926	4.76501e-08
GM-BAG	fastGWA	2	203718869	rs143385727	A	G	31557	-0.0645693	0.0119413	6.40102e-08
GM-BAG	PLINK	2	203719028	rs148442156	G	A	31554	-0.0652227	0.0119266	4.5686e-08
GM-BAG	fastGWA	2	203719028	rs148442156	G	A	31554	-0.0646637	0.0119423	6.14021e-08
GM-BAG	PLINK	2	203720774	rs147100405	T	C	31556	-0.0653541	0.0119294	4.3248e-08
GM-BAG	fastGWA	2	203720774	rs147100405	T	C	31556	-0.0647941	0.0119447	5.81134e-08
GM-BAG	PLINK	2	203721314	rs115396314	C	T	31557	-0.0650925	0.0119268	4.86044e-08
GM-BAG	fastGWA	2	203721314	rs115396314	C	T	31557	-0.0645316	0.0119421	6.52849e-08
GM-BAG	PLINK	2	203721733	rs114139737	A	T	31557	-0.0650925	0.0119268	4.86044e-08
GM-BAG	fastGWA	2	203721733	rs114139737	A	T	31557	-0.0645316	0.0119421	6.52849e-08
GM-BAG	PLINK	2	203725677	rs115130739	A	G	31557	-0.0650925	0.0119268	4.86044e-08
GM-BAG	fastGWA	2	203725677	rs115130739	A	G	31557	-0.0645316	0.0119421	6.52849e-08
GM-BAG	PLINK	2	203725678	rs115827549	A	C	31557	-0.0650925	0.0119268	4.86044e-08
GM-BAG	fastGWA	2	203725678	rs115827549	A	C	31557	-0.0645316	0.0119421	6.52849e-08
GM-BAG	PLINK	2	203725835	rs145643482	C	T	31557	-0.0650925	0.0119268	4.86044e-08
GM-BAG	fastGWA	2	203725835	rs145643482	C	T	31557	-0.0645316	0.0119421	6.52849e-08
GM-BAG	PLINK	2	203725983	rs72934725	T	C	31557	-0.0650925	0.0119268	4.86044e-08
GM-BAG	fastGWA	2	203725983	rs72934725	T	C	31557	-0.0645316	0.0119421	6.52849e-08
GM-BAG	PLINK	2	203726501	rs140606214	G	C	31557	-0.0650925	0.0119268	4.86044e-08
GM-BAG	fastGWA	2	203726501	rs140606214	G	C	31557	-0.0645316	0.0119421	6.52849e-08
GM-BAG	PLINK	2	203728447	rs150559122	G	A	31557	-0.0650925	0.0119268	4.86044e-08
GM-BAG	fastGWA	2	203728447	rs150559122	G	A	31557	-0.0645316	0.0119421	6.52849e-08
GM-BAG	PLINK	2	203728984	rs186399184	C	T	30965	-0.0715613	0.0125025	1.05169e-08
GM-BAG	fastGWA	2	203728984	rs186399184	C	T	30965	-0.0709826	0.0125183	1.42547e-08
[truncated: 7,714 more rows]

## Sheet: Supplementary_Data5
Supplementary Data 5: The table contains the genome-wide associations for the GM-BAG GWAS using Lasso regression (Discovery) and SVR (Replication) on the left table, and Lasso regression (Discovery) vs. CNN (replication) on the right table, for ML method-specific GWAS. We present the results for SNPs passing the genome-wide P-value threshold (5x10-8) in the Discovery.
[truncated: 6,766 more rows]

[truncated: 7 more sheets: Supplementary_Data6, Supplementary_Data7, Supplementary_Data8, Supplementary Data9, Supplementary_Data10, Supplementary_Data11, Supplementary_Data12]
